# Supplementary material for: Domestication reduces alternative splicing expression variations in sorghum
Source: PLoS One. 2017 Sep 8;12(9):e0183454. doi: 10.1371/journal.pone.0183454 (PMC5590825; doi:10.1371/journal.pone.0183454)
Supplement: S1 File — (FASTA) [file pone.0183454.s002.fasta]

>CUFF.147.2_TCONS_00006142_u
CCCCTTCCCAAACCGACTCATGGAAGTTGATATGCTTTTAAGATTTTCCC
TTGGTTAATGTTAGCTTATTGACAAAGATGGCTGATAATGGTAATGCCAA
AGGCGGATCTGGTGCCTATACAATTAATCTCGAGAACTTCAGTAAGCGGC
TGAAGGTATTCTATGACCATTGGAAGGAGCACAAGTCTGATCTTTGGAGT
TCATCTGATGCTATTGCCATTGCTACCCCACCTCCTTCGGATGATCTTCG
TTATTTGAAATCATCAGCCCTGGATATTTGGTTACTTGGATATGAATTTC
CAGAAACGATAATTGTCTTCATGCACAAGCAAATACATGTTCTATGCAGT
CAGAAGAAAGCAAATCTTATCGGGACCCTCAAGAAGGCTGCAAATGAGTC
TGTTGGTGTTGACATTGTGTTGCATGTGAAAACCAAGAATGGTGATGGTG
CTGACTTGATGGATCACATAGTGCAGGCTGCTCGTAATCAATCGAAATCA
GACAAGCCAGTTGTTGGACACATCGCCAAAGAGGTACCTGAGGGTAAGCT
TCTTGAAACATGGACAGAAAAGTTATCTGGGTCAGGCGTACGGCTTACAG
ATGTAACAAACGGCTTCTCTGAGCTCTTTGCTGTGAAGGACACCACAGAG
GTGACATGTGTGAAGAAGGCTGCTTACTTAACTTCATCTGTTCTGAAAAA
TTTTGTGGTTCCAAAGTTGGAGAAGGTTATTGATGAGGAGAAGAAAGTCT
CACACTCATCGTTGATGGATGACACAGAGAAGGCTATTCTTGATCCCCTG
AAGGTCAAGGTGAAGTTGAAGCCTGACAATGTTGATATATGCTACCCTCC
AGTATTTCAAAGTGGGGGTAAGTTTGATCTGAAGCCTGGTGCGTCTAGCA
ACGACGAGTACCTGTATTATGATTCAGCAAGTGTTATCATCTGTGCAATT
GGTTCCAAATATAGTAGCTATTGTTCAAATGTTGCTCGGACATATCTTAT
TGATGCTACCCCTAAACAAAGTAAAGCATATGAGACCCTTTTGAAAGCTC
ATGAAGCTGCTGTTCAAGAAGTGAAACCAGGCAATCAGATGAGTGCGGTT
TATCAAGCTGCAGTTGCAGTGATTGAGAAGGATGCCCCTGAACTACTTCC
TAATCTAACAAAGTCAGCTGGAACTGGAATAGGCCTTGAATTCCGAGAAT
CTGGCTTAAATCTGAATGCCAAGAATGATCGTAAGATAAAGCAGGGAATG
GTTTTTAATGTCTCCCTTGGTTTGCATAACGTCCAGGCAGAAACCACCAG
TGAGAAGACAAAGCAGTTTTCACTGTTATTAGCTGATACAGTTTTAGTTA
ATGAAAGAGGACACGACATCTTAACAGCACCTTGCTCCAAGGCAGTCAAA
GATGTTGCTTATTCGTTCAATGAAGATGATGAAGATGTTGCTGAGGTGAA
GATGGAGTCGAAGACCATAGATGTCATGCCAACCAAGGCAACTCTCAGGT
CAGACAACCAGGAAATGTCGAAGGAAGAGCTCCGGAGACAGCACCAGGCT
GAACTTGCTCGTCAAAAGAATGAAGAGACTGCTAGAAGGCTTGCTGGGGT
TGGTTCTGGATCTGGTGATGGACGTGGTCCTGCAAGGGCTTCAAATGAGC
TTGTTGCATACAAGAATGTTAATGATGTACCATTTGTGAGAGATTTGGTG
ATCCAAGTAGATCAGAAAAATGAAGCTGTCCTCTTACCTATTTATGGCAG
CATGGTTCCTTTCCATGTTTCTACTGTCAAGAGTGTGACCAGCCACCAGG
ACAACCGCACCTGCACTATCCGCATCTTCTTCAATGTGCCTGGAATGCCA
TTCTCAAATGATAGCAAACTAAATTCTCAAGGCGCTATCTATCTCAAAGA
AATTACATTCCGCTCAAAAGATCCACGGCATAGCAGTGAAGTTGTTCAGC
AGATCAAAACGTTGAGGAGGCAAGTTGCTTCAAGGGAGTCAGAGAGAGCT
GAAAGGGCAACTCTTGTTACCCAGGAGAAACTTCAGATAGGAAACAACAG
AATGAAGATGATGAGACTTTCTGATGTGTGGATACGACCTGCATTCGGTG
GTCGTGGGAGGAAGCTCACTGGAAATCTTGAGGCTCATTTCAATGGTTTC
AGATATTCTACTTCAAGGTCTGATGAGCGCGTGGACATCATGTTTGGAAA
TATAAAGCATGCGTTTTTCCAGCCTGCAGAGAAAGAAATGATTACTCTCC
TTCATTTCCATCTGCACAACCATATCATGGTTGGAAACAAAAAGACAAAG
GATGTCCAGTTCTATGTTGAAGTGATGGATGTTGTCCAGACTCTTGGTGG
CAGTAGAAGATCGGCACTTGATCCTGATGAGATTGAAGAAGAGCAGCGTG
AGAGGGATAGGAAGAACAGAATTAACATGGATTTCCAGAACTTTGTGAAC
AAGGTTAATGACCACTGGTCGCAACCACAGTTCAAGGGGCTTGACCTGGA
GTTTGATGTCCCCCTTAGGGAGCTTGGGTTTTATGGTGTCCCATATAAAG
CTTCTGCTTTCATCATTCCAACTTCTACTTGTTTGGTTGAGCTGATTGAG
AACCCCTTCCTGGTGGTGAGCCTGAGTGAGATAGAGATTGTTAACCTGGA
GAGGGTGGGCTTTGGAACGAAGAACTTTGACATGGCTATTGTGTTCAAGG
ACTTCAAGAAGGATGTTCTCCGCATTGATTCCATCCCTTCAGCATCGCTC
GACGCGATAAAGGAGTGGCTGGACACAACTGACCTCAAGTACTACGAGAG
CAGGCTGAATCTGAACTGGCGTCCTATCCTGAAAACTATAATCGATGATC
CTCAGAAGTTCATTGACGATGGCGGCTGGGAGTTCCTTAACATGGAAGCG
AGTGACTCAGAGACTGAGGACACAGAGGAGTCAGACCAAGGCTATGTGCC
TTCTGATGCTGAGCCTGAGTCCGAGTCAGAAGATGATGACTCTGACAGCG
AGTCCTTGGTGGAATCTGATGATGATGATGAAGAGTCAGACGAGGACTCA
GAGGAGGAGAAGGGCAAGACCTGGGAGGAGCTGGAGCGCGAGGCAAGCAA
TGCGGACCGTGAGCACGGTGCAGAGTCGGACAGTGAGGAAGAGAGGAGGC
GCCGCAAGGCGAAGACCTTCAGCAAGTCACGTGCACCTGAACGCAGCAGC
TTCAAGGGAGCGCCGCCCTCCAAGAAGCCAAAGTTTAGGTGAATCAGCAA
GTCGCGTGTGCCAAAGCGCAGCAGCTTCAAGGGAGCGCCACCTCCAAGAA
GGCAGTTCAGGTTAATGGGGTACCTGCTGGTTGCTGTGGCGCCGTAGCTT
CTTCCTGAACCTCCCCGTCCCCGGAATAGACATGTCTGTAGGAGTGTCGT
TTGTTATCTCTAGTTTATTTTGGTATTATCTGCAGTAGCTTAGTCCATTT
AGGTGAAATGTGACAGCTGAACTTTGTGGATGAACTGAGCGAGTGAATTT
GCATCATTGGGGAAAGGAATTAAGTTGGTTGATTCGTTAATATGCTCAGT
GATGTAATATTTTCCTAGTTACTAGTTGGACGTACAGGCTGTATAATATT
TATTTATGCTTGCTGTTGATCATTGGTACTTGTAAACCGTATATGGAAAC
ATAGAGGATGTTTCTTGCATGTGGAAGCATTGTGATAGGATGAGTTCCTG
CTCTTTTTT
>CUFF.147.1_TCONS_00006143_u
CCCCTGCTCGGCGGCCGTCGGCGACGAGCCCCTGCCCCCGCTCGCCGGCC
ACCAGGGACGATCTTGCGCCCCCGCGACGTCGATCCGGCGACCACCCGTG
AGTTCCCTTGGTTAATGTTAGCTTATTGACAAAGATGGCTGATAATGGTA
ATGCCAAAGGCGGATCTGGTGCCTATACAATTAATCTCGAGAACTTCAGT
AAGCGGCTGAAGGTATTCTATGACCATTGGAAGGAGCACAAGTCTGATCT
TTGGAGTTCATCTGATGCTATTGCCATTGCTACCCCACCTCCTTCGGATG
ATCTTCGTTATTTGAAATCATCAGCCCTGGATATTTGGTTACTTGGATAT
GAATTTCCAGAAACGATAATTGTCTTCATGCACAAGCAAATACATGTTCT
ATGCAGTCAGAAGAAAGCAAATCTTATCGGGACCCTCAAGAAGGCTGCAA
ATGAGTCTGTTGGTGTTGACATTGTGTTGCATGTGAAAACCAAGAATGGT
GATGGTGCTGACTTGATGGATCACATAGTGCAGGCTGCTCGTAATCAATC
GAAATCAGACAAGCCAGTTGTTGGACACATCGCCAAAGAGGTACCTGAGG
GTAAGCTTCTTGAAACATGGACAGAAAAGTTATCTGGGTCAGGCGTACGG
CTTACAGATGTAACAAACGGCTTCTCTGAGCTCTTTGCTGTGAAGGACAC
CACAGAGGTGACATGTGTGAAGAAGGCTGCTTACTTAACTTCATCTGTTC
TGAAAAATTTTGTGGTTCCAAAGTTGGAGAAGGTTATTGATGAGGAGAAG
AAAGTCTCACACTCATCGTTGATGGATGACACAGAGAAGGCTATTCTTGA
TCCCCTGAAGGTCAAGGTGAAGTTGAAGCCTGACAATGTTGATATATGCT
ACCCTCCAGTATTTCAAAGTGGGGGTAAGTTTGATCTGAAGCCTGGTGCG
TCTAGCAACGACGAGTACCTGTATTATGATTCAGCAAGTGTTATCATCTG
TGCAATTGGTTCCAAATATAGTAGCTATTGTTCAAATGTTGCTCGGACAT
ATCTTATTGATGCTACCCCTAAACAAAGTAAAGCATATGAGACCCTTTTG
AAAGCTCATGAAGCTGCTGTTCAAGAAGTGAAACCAGGCAATCAGATGAG
TGCGGTTTATCAAGCTGCAGTTGCAGTGATTGAGAAGGATGCCCCTGAAC
TACTTCCTAATCTAACAAAGTCAGCTGGAACTGGAATAGGCCTTGAATTC
CGAGAATCTGGCTTAAATCTGAATGCCAAGAATGATCGTAAGATAAAGCA
GGGAATGGTTTTTAATGTCTCCCTTGGTTTGCATAACGTCCAGGCAGAAA
CCACCAGTGAGAAGACAAAGCAGTTTTCACTGTTATTAGCTGATACAGTT
TTAGTTAATGAAAGAGGACACGACATCTTAACAGCACCTTGCTCCAAGGC
AGTCAAAGATGTTGCTTATTCGTTCAATGAAGATGATGAAGATGTTGCTG
AGGTGAAGATGGAGTCGAAGACCATAGATGTCATGCCAACCAAGGCAACT
CTCAGGTCAGACAACCAGGAAATGTCGAAGGAAGAGCTCCGGAGACAGCA
CCAGGCTGAACTTGCTCGTCAAAAGAATGAAGAGACTGCTAGAAGGCTTG
CTGGGGTTGGTTCTGGATCTGGTGATGGACGTGGTCCTGCAAGGGCTTCA
AATGAGCTTGTTGCATACAAGAATGTTAATGATGTACCATTTGTGAGAGA
TTTGGTGATCCAAGTAGATCAGAAAAATGAAGCTGTCCTCTTACCTATTT
ATGGCAGCATGGTTCCTTTCCATGTTTCTACTGTCAAGAGTGTGACCAGC
CACCAGGACAACCGCACCTGCACTATCCGCATCTTCTTCAATGTGCCTGG
AATGCCATTCTCAAATGATAGCAAACTAAATTCTCAAGGCGCTATCTATC
TCAAAGAAATTACATTCCGCTCAAAAGATCCACGGCATAGCAGTGAAGTT
GTTCAGCAGATCAAAACGTTGAGGAGGCAAGTTGCTTCAAGGGAGTCAGA
GAGAGCTGAAAGGGCAACTCTTGTTACCCAGGAGAAACTTCAGATAGGAA
ACAACAGAATGAAGATGATGAGACTTTCTGATGTGTGGATACGACCTGCA
TTCGGTGGTCGTGGGAGGAAGCTCACTGGAAATCTTGAGGCTCATTTCAA
TGGTTTCAGATATTCTACTTCAAGGTCTGATGAGCGCGTGGACATCATGT
TTGGAAATATAAAGCATGCGTTTTTCCAGCCTGCAGAGAAAGAAATGATT
ACTCTCCTTCATTTCCATCTGCACAACCATATCATGGTTGGAAACAAAAA
GACAAAGGATGTCCAGTTCTATGTTGAAGTGATGGATGTTGTCCAGACTC
TTGGTGGCAGTAGAAGATCGGCACTTGATCCTGATGAGATTGAAGAAGAG
CAGCGTGAGAGGGATAGGAAGAACAGAATTAACATGGATTTCCAGAACTT
TGTGAACAAGGTTAATGACCACTGGTCGCAACCACAGTTCAAGGGGCTTG
ACCTGGAGTTTGATGTCCCCCTTAGGGAGCTTGGGTTTTATGGTGTCCCA
TATAAAGCTTCTGCTTTCATCATTCCAACTTCTACTTGTTTGGTTGAGCT
GATTGAGAACCCCTTCCTGGTGGTGAGCCTGAGTGAGATAGAGATTGTTA
ACCTGGAGAGGGTGGGCTTTGGAACGAAGAACTTTGACATGGCTATTGTG
TTCAAGGACTTCAAGAAGGATGTTCTCCGCATTGATTCCATCCCTTCAGC
ATCGCTCGACGCGATAAAGGAGTGGCTGGACACAACTGACCTCAAGTACT
ACGAGAGCAGGCTGAATCTGAACTGGCGTCCTATCCTGAAAACTATAATC
GATGATCCTCAGAAGTTCATTGACGATGGCGGCTGGGAGTTCCTTAACAT
GGAAGCGAGTGACTCAGAGACTGAGGACACAGAGGAGTCAGACCAAGGCT
ATGTGCCTTCTGATGCTGAGCCTGAGTCCGAGTCAGAAGATGATGACTCT
GACAGCGAGTCCTTGGTGGAATCTGATGATGATGATGAAGAGTCAGACGA
GGACTCAGAGGAGGAGAAGGGCAAGACCTGGGAGGAGCTGGAGCGCGAGG
CAAGCAATGCGGACCGTGAGCACGGTGCAGAGTCGGACAGTGAGGAAGAG
AGGAGGCGCCGCAAGGCGAAGACCTTCAGCAAGTCACGTGCACCTGAACG
CAGCAGCTTCAAGGGAGCGCCGCCCTCCAAGAAGCCAAAGTTTAGGTGAA
TCAGCAAGTCGCGTGTGCCAAAGCGCAGCAGCTTCAAGGGAGCGCCACCT
CCAAGAAGGCAGTTCAGGTTAATGGGGTACCTGCTGGTTGCTGTGGCGCC
GTAGCTTCTTCCTGAACCTCCCCGTCCCCGGAATAGACATGTCTGTAGGA
GTGTCGTTTGTTATCTCTAGTTTATTTTGGTATTATCTGCAGTAGCTTAG
TCCATTTAGGTGAAATGTGACAGCTGAACTTTGTGGATGAACTGAGCGAG
TGAATTTGCATCATTGGGGAAAGGAATTAAGTTGGTTGATTCGTTAATAT
GCTCAGTGATGTAATATTTTCCTAGTTACTAGTTGGACGTACAGGCTGTA
TAATATTTATTTATGCTTGCTGTTGATCATTGGTACTTGTAAACCGTATA
TGGAAACATAGAGGATGTTTCTTGCATGTGGAAGCATTGTGATAGGATGA
GTTCCTGCTCTTTTTT
>CUFF.1173.2_TCONS_00008075_u
GGAAGGCCTAAACAAGGCCCTGGGCATGATGCCGGCCGGGCCAGGCCGTG
TCAGTCCACGCACGATGCCAACCAGGCCGTGCCGGGCTGTTCCTCCCAGA
ACAAAGGGCGTAGTGCCAGCGGAGGCACGAGCAAGCTTTTCCTCGTTCCA
TCTCTGGTCTCTCACCGCACCGCCGCCCCCCGCCTCCAGACGCGTCCCTC
CGGCGGAGAATCGGTCCCGAGCTCGCTTCGTTCGGATCTTCTGTGTAGCC
AGCAAGGAGGCCTCTCCATCTCCTCCGGAGCAGCAAGGCTGTGCAGGAAT
GGAGAAGTATAACAGCAACACTCAGTTTGCACCCCTGAGAGAGACTCCAT
TTGCCCTCCGTGGTGTTCTTGGTAGTTCAAGCTCATATCCTGAGCAAGCC
AGGGGCTACACATCTTCTCCTCTAGCTGCTCTGCCACCAAAGATGTCTAC
TCCTGGAAATCGGCTCCTGCACACGAGCCGCCCCCTATCATCTCCTGTAG
CAAACCGCCCACTGTCGCCTCATCTTCCTCTGAAGAAGCCACAGTTCAGC
GCTACTTTCTCTATCTCGCACCGTATCTTCGGAGTCGCGTTGGGAGTTGC
CATCATATCCGTCCCCCTCGCCACCAAGTTCAGCCTGATGTTTGGTGTTT
GAGAGTGATTTTGCTGCATCTTATGAGAAACAGCATTTCCCATTTCACAT
CGTCTGGGTTACCTTGCAACACAACTGTAGGTGCTGTTGGAATAACATCT
TTGTCATGCTGGCAGACTTCTGTAATAATGACTAAAACTATACAAATATC
AGTTTAAGGAGATTTGCCCCATTATGGATGTACATTTCCCATTTCACATC
GTCTGGGTTACCTTGCAACCCAACTGTAGGTGCTGTTGGAATAACATCTT
TGTCATGCTGGCAGACTTCTGTAATAATGACTAAAACTATACAGATATCA
GTTTAAGGAGATTTGCCGCATTATGGATGTACCCCATTTCACATCGTCTG
GGTTACCTTGCAACCCAACTGTAGGTGCTGTTGGAATAACATCTTTGTCA
TGCTGGCAGACTTCTGTAATAATGACAAACTATACAGATATCAGTTTAAG
GAGATTTGCCGCATTATGGATGTACCCCATTTCACATCGTCTGGGTTACC
TTGCAACACAACTGTAGGTGCTGTTGGAATAACATCTTTGTCATGCTGGC
AGACTTCTGTAATAATGACTAAAACTATACAGATATCAGTTTAAGGAGAT
TTGCCGCATTATGGATGTACCCCATTTCACATCGTCTGGGTTACCTTGCA
ACACAACTGTAGGTGCTGTTGGAATAACATCTTTGTCATGCTGTCAGACT
TCTGTAATAATGACTAAAACTATACAAATATCAGTTTAAGGAGATTTGCC
CCATTATGGATGTACATGGTTATGAGGCCTGCAGCCTGCAGATTTGGTTG
GGAAATAGTTGATTATCATCGCAACCTATTACTTACATGTGTGCATGGTG
TGTATCTTTGCTACGTGCCCTTAAGCTCGGCTGGAGAATTTACG
>CUFF.1173.1_TCONS_00008074_u
GGAAGGCCTAAACAAGGCCCTGGGCATGATGCCGGCCGGGCCAGGCCGTG
TCAGTCCACGCACGATGCCAACCAGGCCGTGCCGGGCTGTTCCTCCCAGA
ACAAAGGGCGTAGTGCCAGCGGAGGCACGAGCAAGCTTTTCCTCGTTCCA
TCTCTGGTCTCTCACCGCACCGCCGCCCCCCGCCTCCAGACGCGTCCCTC
CGGCGGAGAATCGGTCCCGAGCTCGCTTCGTTCGGATCTTCTGTGTAGCC
AGCAAGGAGGCCTCTCCATCTCCTCCGGAGCAGCAAGGCTGTGCAGGAAT
GGAGAAGTATAACAGCAACACTCAGTTTGCACCCCTGAGAGAGACTCCAT
TTGCCCTCCGTGGTGTTCTTGGTAGTTCAAGCTCATATCCTGAGCAAGCC
AGGGGCTACACATCTTCTCCTCTAGCTGCTCTGCCACCAAAGATGTCTAC
TCCTGGAAATCGGCTCCTGCACACGAGCCGCCCCCTATCATCTCCTGTAG
CAAACCGCCCACTGTCGCCTCATCTTCCTCTGAAGAAGCCACAGTTCAGC
GCTACTTTCTCTATCTCGCACCGTATCTTCGGAGTCGCGTTGGGAGTTGC
CATCATATCCGTCCCCCTCGCCACCAAGTTCAGCCTGATGTTTGGTGTTT
GAGAGTGATTTTGCTGCATCTTATGAGAAACAGCATTTCCCATTTCACAT
CGTCTGGGTTACCTTGCAACACAACTGTAGGTGCTGTTGGAATAACATCT
TTGTCATGCTGGCAGACTTCTGTAATAATGACTAAAACTATACAAATATC
AGTTTAAGGAGATTTGCCCCATTATGGATGTACATTTCCCATTTCACATC
GTCTGGGTTACCTTGCAACACAACTGTAGGTGCTGTTGGAATAACATCTT
TGTCATGCTGGCAGACTTCTGTAATAATGACTAAAACTATACAGATATCA
GTTTAAGGAGATTTGCCGCATTATGGATGTACCCCATTTCACATCGTCTG
GGTTACCTTGCAACACAACTGTAGGTGCTGTTGGAATAACATCTTTGTCA
TGCTGTCAGACTTCTGTAATAATGACTAAAACTATACAAATATCAGTTTA
AGGAGATTTGCCCCATTATGGATGTACATGGTTATGAGGCCTGCAGCCTG
CAGATTTGGTTGGGAAATAGTTGATTATCATCGCAACCTATTACTTACAT
GTGTGCATGGTGTGTATCTTTGCTACGTGCCCTTAAGCTCGGCTGGAGAA
TTTACG
>CUFF.2337.2_TCONS_00010249_u
TGGTGGAGGCGGTGGTCTTGGAGGTGCTGGCGGAGGCTACGGTGGTGGTG
CTGGCGCTGGGGGTGGCCTTGGCTCCGGCGGCGGCGGTGGTTATGGTGGT
GGCGCCGGAGGTGGAGGTGGCATAGGTGGCGGTGTCTGATTCAACCTCTT
ACATGCATGCATGCATATGCGTGCATAGCGAGTGCATGCAAGGTCTCGAC
GCAGACTCCCTTGACAGGCATGCGTGGAGTCAACCTACCATGTGTGTGCT
ATACGGCTATACCGATCGATCCTGATCATACTCTCTGCATAACGATCTTA
ATACACAGAATAAGAATGTTGCATATGCGTCTAGTCTGTGATAATTGTAT
GATATATAGTAGTTTATACGGAGTATATATATACACTGCGTTAGTAGCAA
TCTGAAAGGTTGCTTTGTATTGTACTATTTTCATTATTGTATTTTGTCGA
AATAAAGAAACTGTTATGAGCTACATAGAGTTCATATATGATATATCATA
TATGGTTGCTTGCTATATGCCAAATAAATGTGATGATGCGCTGGACGCGC
CACAACAGAAAGAACTTTCCACTTAACTATTTGTGTAGCAATAACATGCA
CAAATTTTCGAGAATAGGAGGATGCGGTTTTTTTTCCTTAAGAGTACATG
TCTTCACTCTTTTATTCACTGGATTCGATTTGAAAAATATATAAACACA
>CUFF.2337.1_TCONS_00010250_u
ATGTCGTGCTCTTCTCTGTCTGTTCCGGCGACGGCATCGGCATCCCGCAC
AGCGTGTCTCCTCGCTGGCGCGGCTTGCCTTTGGAGGCTGAGGCCGTGAC
AGTTGAGACGTGCTGCAACTACCGACATTAACTCCACGTACACATGCAGT
CTGCTGCTAGCTAGCTTTCCACACTGCCCACTCGCTCGCTCCACTTGATC
ACATCGGCTCCGCGCATATATATAAGCATGCAGCGTCCTTCGCTGCAAGC
ATCAATAAGCAACACGCAGCTCAATTTACTCCACTGTCCATCTCATCGTC
ATGGGGAGGGTGGCGAGGCGTGGGAGGGCCTTGGAGCTCGCGGCATTGGC
CGTGGTGCTGGCTCTCGGAGTGGCCGTTGATGCGCGGTTCCTTGAGACCC
AGAACTTGGGCGGTGGCGGCGGTTTCGGCGGAGGCGCTGGCTTTGGTGGT
GGTGCTGGGCTTGGTGGAGGAGGTGGCGCCGGTGGTGGATTTGGTGGAGG
GCTTGGGCATGGTGGAGGTCTTGGCGGCGGGTTTGGAGGTGGAAAAGGTG
GCGGCCTAGGTGTGGGCAGTGGTCTTGGTGGTGGCGGCGGAGCAGGCGGT
GGACTCGGTGGAGGGCTTGGGCATGGTGGTGGCCTTGGAGGTGGCGGAGG
TCTTGGTGTAGGAGGCGGCTTAGGCGGTGGAGCGGGTGGTGGACTAGGTG
GTGCTGCTGGAGGTGGTCTTGGTGGAGGAGGAGGAGCCGGGGCCGGTAGT
GGTTACGGCGGAGGAGCATGTGCAGGCCGTGGCACTGGCGGCGGGTATGG
CCGAGGTGCTGGTGCAGGAGGCGGCGCTGGAGGCGGCTATGGCGGAGGTG
CCGGTGCAGGAGGCGGTTATGGTGGAGGAGCTGGTGGGGGCACTGGTGGT
GGATACGGTGGAGGTGCAGGCGCAGGAGGTGCTGGCGGAGGCTACGGTGG
TGGTGCTGGCGCTGGGGGTGGCCTTGGCTCCGGCGGCGGCGGTGGTTATG
GTGGTGGCGCCGGAGGTGGAGGTGGCATAGGTGGCGGTGTCTGATTCAAC
CTCTTACATGCATGCATGCATATGCGTGCATAGCGAGTGCATGCAAGGTC
TCGACGCAGACTCCCTTGACAGGCATGCGTGGAGTCAACCTACCATGTGT
GTGCTATACGGCTATACCGATCGATCCTGATCATACTCTCTGCATAACGA
TCTTAATACACAGAATAAGAATGTTGCATATGCGTCTAGTCTGTGATAAT
TGTATGATATATAGTAGTTTATACGGAGTATATATATACACTGCGTTAGT
AGCAATCTGAAAGGTTGCTTTGTATTGTACTATTTTCATTATTGTATTTT
GTCGAAATAAAGAAACTGTTATGAGCTACATAGAGTTCATATATGATATA
TCATATATGGTTGCTTGCTATATGCCAAATAAATGTGATGATGCGCTGGA
CGCGCCACAACAGAAAGAACTTTCCACTTAACTATTTGTGTAGCAATAAC
ATGCACAAATTTTCGAGAATAGGAGGATGCGGTTTTTTTTCCTTAAGAGT
ACATGTCTTCACTCTTTTATTCACTGGATTCGATTTGAAAAATATATAAA
CACA
>CUFF.3006.1_TCONS_00011598_u
GCGCGGGTTCGGCGCCACCCTCTCCCAAAGGGCCAAAGGCAAGGCCCCCC
AACCTGCGTCAACCTGCGTGCCTCTGCCTATACGGTGCTCGCCTGATTCG
CTCTCCCGCGATTCCTCCCCCACAAATCCTCCAACCCAACCCACAAAATT
CACGCAACCTTGCATCGCCTCGGCTCCAAATTCGCCCCCTTCCATCCACA
AATCCCCTCCCCCGCCTCCGATTCCGCGGCGAATTCGGTTAGCTTACTCT
CCGAGCTTATCGCCAACCGTGTGTCCCGACCTCGAGATCCGGCTCAGTTT
TCACCCTGCTGTATTCGCAGCGACCACGAGCTGCCAATTTGCGGAGCTCC
GAACGCGAGCCGCAGAAGGCGAATCGAATGAATCAAGCTCGCGCGACGGG
AAGTTGATGCCACCCGGCGATGGATCGCCGCATCCTCAGGAGCTCGTCGT
GCAACGGCAGCGGTAAGAACCCGCCCCCTTCCTCTCCGGCGGCGGTCTCA
CGGTCTGCGTCCTCCGGGGGCATCGGCTCCAAGGACGTCGACGCTGCGGG
CGAGCGCACGGCGCTGCTGCCGCAGCAGCCGCCTGGCGGCATAGCGCGCA
AGGGCCGCAAGGGGCCCAAACGCCGGGTGCAGTGGAAAGATAGGCATGGC
AGCAGGCTCACCGATGTCAGGGAGTTCCAGCCTAGTGACTCAAGCGACTC
AGAAGATGAATATCTGGATACATGCATATGCTCAATCATGTAAATACATC
TTGCACAGGTGGATTCTATCATGTGTATAAAGAGCTGTATCTCAGTATTC
CTGTCTTCGGCTTGGCCCTAACAGTACAGTAACAATCATGCATACATAAG
TTCATTCCAGCAGACTCCGGCTGTCCTTTGGACGCAAGGAAGCGCATTTT
GCAATGATTGCCGAACTGGTGATAAGCAGCGGGTGGATATTTAGCTGGCC
TTAACTGGGACTCACATCAAAGACCTAGAAATGATCACTGGATACAGTAG
GTAGACATGATTAAAGAAGCCGAGAAAGAATGCCTTTCTTTGGTTTAATT
TTGGATACCAACAGCATCCTGAGTTTTTGGCAGAGTAATGATTCATGTGA
TAATGCAAATGCTAGTAGAACCGAACACTACTAATTCCTATGCATGATTC
AGATCGATTTTGTCAATACTATTTGATGTATTAACATGGGATGTTCCTTT
TTAATCCTTGCTACCAGCATCCTTTGTTCTACTTATTACCTTAGTGTCCA
GATTGCTTTTAAACACTATTAACAAAACGAGATGCGGAATTTCATTTTTT
TTTCATCTAAATTTATGCCGCTATGCCTGTATATCATTTATTTTGAGATG
TGCTGGGGGCCGTAATAAAGATGGTAAAAGTATCTTTTGCACTTGCATGA
CCGAACAAGTAGACACTGTTG
>CUFF.3006.2_TCONS_00011599_u
CGGCGAACGAGCAAGGCAAAGGAAACTACGCGCGCGGGTTCGGCGCCACC
CTCTCCCAAAGGGCCAAAGGCAAGGCCCCCCAACCTGCGTCAACCTGCGT
GCCTCTGCCTATACGGTGCTCGCCTGATTCGCTCTCCCGCGATTCCTCCC
CCACAAATCCTCCAACCCAACCCACAAAATTCACGCAACCTTGCATCGCC
TCGGCTCCAAATTCGCCCCCTTCCATCCACAAATCCCCTCCCCCGCCTCC
GATTCCGCGGCGAATTCGGTTAGCTTACTCTCCGAGCTTATCGCCAACCG
TGTGCGACCACGAGCTGCCAATTTGCGGAGCTCCGAACGCGAGCCGCAGA
AGGCGAATCGAATGAATCAAGCTCGCGCGACGGGAAGTTGATGCCACCCG
GCGATGGATCGCCGCATCCTCAGGAGCTCGTCGTGCAACGGCAGCGGTAA
GAACCCGCCCCCTTCCTCTCCGGCGGCGGTCTCACGGTCTGCGTCCTCCG
GGGGCATCGGCTCCAAGGACGTCGACGCTGCGGGCGAGCGCACGGCGCTG
CTGCCGCAGCAGCCGCCTGGCGGCATAGCGCGCAAGGGCCGCAAGGGGCC
CAAACGCCGGGTGCAGTGGAAAGATAGGCATGGCAGCAGGCTCACCGATG
TCAGGGAGTTCCAGCCTAGTGACTCAAGCGACTCAGAAGATGAATATCTG
GATACATGCATATGCTCAATCATGTAAATACATCTTGCACAGGTGGATTC
TATCATGTGTATAAAGAGCTGTATCTCAGTATTCCTGTCTTCGGCTTGGC
CCTAACAGTACAGTAACAATCATGCATACATAAGTTCATTCCAGCAGACT
CCGGCTGTCCTTTGGACGCAAGGAAGCGCATTTTGCAATGATTGCCGAAC
TGGTGATAAGCAGCGGGTGGATATTTAGCTGGCCTTAACTGGGACTCACA
TCAAAGACCTAGAAATGATCACTGGATACAGTAGGTAGACATGATTAAAG
AAGCCGAGAAAGAATGCCTTTCTTTGGTTTAATTTTGGATACCAACAGCA
TCCTGAGTTTTTGGCAGAGTAATGATTCATGTGATAATGCAAATGCTAGT
AGAACCGAACACTACTAATTCCTATGCATGATTCAGATCGATTTTGTCAA
TACTATTTGATGTATTAACATGGGATGTTCCTTTTTAATCCTTGCTACCA
GCATCCTTTGTTCTACTTATTACCTTAGTGTCCAGATTGCTTTTAAACAC
TATTAACAAAACGAGATGCGGAATTTCATTTTTTTTTCATCTAAATTTAT
GCCGCTATGCCTGTATATCATTTATTTTGAGATGTGCTGGGGGCCGTAAT
AAAGATGGTAAAAGTATCTTTTGCACTTGCATGACCGAACAAGTAGACAC
TGTTG
>CUFF.4400.1_TCONS_00014369_u
TCAGCAGTCATCAGAGCAATCGCTGCCGGGCAAAAGCGCGATGGCGTTCT
CCAGCAGCAAAACCACTCGTCTCCTCGTGCTCCTGCAGATCGCTCTGTTC
GTCATGTCCGCGCTGATCATGCCGCGCTCCGTCTGCCATGGAGCCCGAAG
CGTTGGGCTAGGTTCCATTGGTTACGACCCTTTTGATCCAAACCGTCCTG
TGTGCCTTGCTGGGCGGTGCCCAGTTCCTGGCAAACCCTACGGCCGTGGT
GGTGGTGGCGATCCCTACGAGAACCGCCCTGGTCATGGTGGTGGCGGGCC
TGGTAGCTACTATCCTGACAAACCCGCTATACCTTCTTACGGAGAAACCT
CAAATCCTTGATTGCACGTAATACTCGTATGGCACGGTAAAGAAAATGTT
GGCAACTCAACTACTAGTACATCTGACGAGACGGATATATGATAGTACAA
TCTTGGATCCATGAACAACTATATATGTCAGCTACAATATAAGCGGAATA
ACACCGTGTATCGTCTCATGTACTTGTCTTTAATACTGTACACGAATAAA
ACTGAGTCCGATGGTCGGCAGTGGCATGAATACGAATGGCATGCAG
>CUFF.4400.2_TCONS_00014370_u
CAGAGCAATCGCTGCCGGGCAAAAGCGCGATGGCGTTCTCCAGCAGCAAA
ACCACTCGTCTCCTCGTGCTCCTGCAGATCGCTCTGTTCGTCATGTCCGC
GCTGATCATGCCGCGCTCCGTCTGCCATGGAGCCCGAAGCGTTGGGAGCA
AGTTATACCATCGGCATGATGTATGAAGGAAAATGGAAG
>CUFF.3580.2_TCONS_00016136_u
CCGGTCCATACACGGCCCAATCCAGCCGACGGCGAGCCTGACCCAGCGCG
CATTATGAAACCTCTGCCCCGGGGCTAGGGTTTTCCTCCCCGCCGCCATC
GCTTCGCGTCCGCCGCCAGGAGAGGAGAGGAGAGGTAAGGAGGGAGTTTT
GAGAAGCTCAAATGGCTCCTAAAGCCGCTCCTGCCAAGAAGGCTGACGCC
AAGGCCCAGGCCTTGAAGGTTGCCAAGGCTGTGAAGTCTGGGGCAGGCAA
GAAGAAGACCAAGAAGATCCGCACTTCGGTGACATTTCACCGCCCCAAGA
CCCTGAAGAAGGCCAGGGACCCGAAGTACCCAAGAATCAGCACTACCGGA
AGAAACAAGCTTGATCAGTACCAAATCCTCAAGTACCCACTCACCACAGA
ATCAGCAATGAAGAAGATTGAAGATAACAACACTCTGGTGTTCATCGTCG
ACCTCAAGGCAGACAAGAAGAAGATCAAGGCCGCTGTCAAGAAGATGTAT
GACATTCAGGCAAAGAAGGTCAACACCCTGATCAGGCCTGATGGGAAGAA
GAAGGCTTATGTGAAGCTGACCCCCGACTACGATGCTCTTGATGTGGCCA
ACAAAATTGGCATCATCTAAGTTACATGCAACTGGATTCGGCATCTGTGT
CGTACTAGTTCTATGTGAGACGAGAGTTTTTGTAGCTATTACTTTCTATG
GCATTCAGTGGATCCATTACCATGTCTTGATGCACGCTTATGAGTTTGAT
ATCATCCAAGTGA
>CUFF.3580.1_TCONS_00016137_u
TTCAAATCTTAGTGGGCCGGTCCATACACGGCCCAATCCAGCCGACGGCG
AGCCTGACCCAGCGCGCATTATGAAACCTCTGCCCCGGGGCTAGGGTTTT
CCTCCCCGCCGCCATCGCTTCGCGTCCGCCGCCAGGAGAGGAGAGGAGAG
GAGGGAGTTTTGAGAAGCTCAAATGGCTCCTAAAGCCGCTCCTGCCAAGA
AGGCTGACGCCAAGGCCCAGGCCTTGAAGGTTGCCAAGGCTGTGAAGTCT
GGGGCAGGCAAGAAGAAGACCAAGAAGATCCGCACTTCGGTGACATTTCA
CCGCCCCAAGACCCTGAAGAAGGCCAGGGACCCGAAGTACCCAAGAATCA
GCACTACCGGAAGAAACAAGCTTGATCAGTACCAAATCCTCAAGTACCCA
CTCACCACAGAATCAGCAATGAAGAAGATTGAAGATAACAACACTCTGGT
GTTCATCGTCGACCTCAAGGCAGACAAGAAGAAGATCAAGGCCGCTGTCA
AGAAGATGTATGACATTCAGGCAAAGAAGGTCAACACCCTGATCAGGCCT
GATGGGAAGAAGAAGGCTTATGTGAAGCTGACCCCCGACTACGATGCTCT
TGATGTGGCCAACAAAATTGGCATCATCTAAGTTACATGCAACTGGATTC
GGCATCTGTGTCGTACTAGTTCTATGTGAGACGAGAGTTTTTGTAGCTAT
TACTTTCTATGGCATTCAGTGGATCCATTACCATGTCTTGATGCACGCTT
ATGAGTTTGATATCATCCAAGTGA
>CUFF.4989.2_TCONS_00018598_u
CTGAAGTTGGGCAAAAGAAGCGGAGAGAGAGGTAAGCTGGACTAAATCGC
CCTTGCCCGCACGCCCCTTGGCCCACCGCCTGGGCTCGTCTCGCCCGCGA
CCGATCTCCTCCATCCGCTCGCCGCGCCGCAACCCGGAGAGGAGACTGCG
CTCGATCGAGCACCACCTGGGGCCCAGCATCCTCACGACCATCTCCGGCA
CGGCGTCCGCCCTCTGCAGCTCCGGTGTCCCTGCGACCGTCGCTGCTGTC
CTACTTCGCCACTGGCCACTTTGCCCGGCGACGAACACCACCAGGACACT
AGCAGGAGTAAAACTAAAATATGGCTGCCTTGCCATTGGCCACCGCTGAA
GTATGTGATGCTAATCCTCATCTGATTATGAACGGCGAGCTCCGTGCTCT
CCAGCCCATCTTCCAAATCTATGGAAGGCGCCAAGTTTTCGCCGGCCCTA
TTGTCACACTGAAGGTCTACGAGGACAATGTTCTGATCCGCGAGTTCCTT
GAGGAGAAAGGCCACGGGAGAGTCCTTGTGGTTGACGGTGGTGGGAGCAT
GCGCTGTGCCATTCTTGGTGGCAACCCCGTCCAGCAGGCACAGAACAATG
GGTGGGCTGGTATTCTTGTCAACGGCTGCATCAGGGATGTCGATGAGATC
AATGGCTGCGACATTGGTGTGCGAGCTCTGAGCTCGCACCCTATGAAGGC
AAACAAGAAGGGGATGGGGGAGAAGCATGTCCCTGTCAACATTGCTGGAA
CCAGGATTTGCGATGGCGAGTGGCTCTACGCCGATACGGATGGCATTCTT
GTCTCAAGGACTGAACTGACCGTGTAGAGCGGTCCTGGAGCCCATCTGTA
TGTGTGTATAAGAATCGGGCGCATGAAAGCAGGGCTACTCCTGACCTTGC
GCTCTTGCTGTTAAAGCCTGGGCTTGCAATAACGGATTCTTGCTGGATCA
CACATTTATATTTATATATACTTAGAATAATCAAATGCTTCCATGGTTAC
AAGATGTTCTTGGACTTTTTTTTTTTGATCTTTGTGAACTTTCTACTCTG
GTGATGAAGTCTGTTCAACATGATTAAACTAGATCCCCTTGTTGGTG
>CUFF.4989.1_TCONS_00018599_u
CGCAGACCTGAAGTTGGGCAAAAGAAGCGGAGAGAGAGGTAAGCTGGACT
AAATCGCCCTTGCCCGCACGCCCCTTGGCCCACCGCCTGGGCTCGTCTCG
CCCGCGACCGATCTCCTCCATCCGCTCGCCGCGCCGCAACCCGGAGAGGA
GACTGCGCTCGATCGAGCACCACCTGGGGCCCAGCATCCTCACGACCATC
TCCGGCACGGCGTCCGCCCTCTGCAGCTCCGGTGTCCCTGCGACCGTCGC
TGCTGTCCTACTTCGCCACTGGCCACTTTGCCCGGCGACGAACACCACCA
GGACACTAGGAGTAAAACTAAAATATGGCTGCCTTGCCATTGGCCACCGC
TGAAGTATGTGATGCTAATCCTCATCTGATTATGAACGGCGAGCTCCGTG
CTCTCCAGCCCATCTTCCAAATCTATGGAAGGCGCCAAGTTTTCGCCGGC
CCTATTGTCACACTGAAGGTCTACGAGGACAATGTTCTGATCCGCGAGTT
CCTTGAGGAGAAAGGCCACGGGAGAGTCCTTGTGGTTGACGGTGGTGGGA
GCATGCGCTGTGCCATTCTTGGTGGCAACCCCGTCCAGCAGGCACAGAAC
AATGGGTGGGCTGGTATTCTTGTCAACGGCTGCATCAGGGATGTCGATGA
GATCAATGGCTGCGACATTGGTGTGCGAGCTCTGAGCTCGCACCCTATGA
AGGCAAACAAGAAGGGGATGGGGGAGAAGCATGTCCCTGTCAACATTGCT
GGAACCAGGATTTGCGATGGCGAGTGGCTCTACGCCGATACGGATGGCAT
TCTTGTCTCAAGGACTGAACTGACCGTGTAGAGCGGTCCTGGAGCCCATC
TGTATGTGTGTATAAGAATCGGGCGCATGAAAGCAGGGCTACTCCTGACC
TTGCGCTCTTGCTGTTAAAGCCTGGGCTTGCAATAACGGATTCTTGCTGG
ATCACACATTTATATTTATATATACTTAGAATAATCAAATGCTTCCATGG
TTACAAGATGTTCTTGGACTTTTTTTTTTTGATCTTTGTGAACTTTCTAC
TCTGGTGATGAAGTCTGTTCAACATGATTAAACTAGATCCCCTTGTTGGT
G
>CUFF.7616.1_TCONS_00023327_u
AAGGAAAGTCTCCCTTCCCTCGGCTCGGCACCACCTGCCTGCCACTCCTC
TTCCACCCACCTTCCCCCCCCGCCCCAAAAACACCAGCAGATCTACCACA
ACGCCTGCTCGGCCTTGCTCGGCGCTTCTTGGGCCGAGCCCTAGCAGCTA
GTCCCGATTTCCGATCTCGGCCACCACCACCACCACCTCCACCTCCCCTA
TATATCTCACAAGTTCAGCTCCTGCTAGCCTATCAGGATGGCTGAGGAAA
CTGCCAATGAAGTTCAGGTGGCACAAGATAACGAGATTGTCCCCGGCAAT
GAGGCAATCCAAGGCGATGAATTTGTCCATGGTGATGAGTTGATCCAAGG
CGAAGAGTTGGCTCATGGTGAAGAGCTGCCCCAAGGTGATGATTTGGTTC
AAGGAAATGAGCTGGTTGTTTCTGAGGTAGCAACCCCTCCTACTACTGGA
ACCAGACGTAGGAGAAAAAAGTCCTTGGTATGGGAGCACTTCACTATTGA
AGCCGTCGCCGGTGGGGCCACAAGGGCCTGCTGCAAGCTCTGCAAGCAAA
CCTTTGCTTACAGCTCTGGTTCAAAAATTGCTGGGACTAGTCATCTCAAG
AGGCACATCACCTTGGGCTCCTGTCCAAAGATAAAGAATCAAGAGCAGAG
GCTGGCACTACCTTCAACCGGAGGGACTGACAATGATGGTGAGGGAACTA
TCGAGCGCCCAACCAAGAGACGCTACAGATATACTGGCTATGCAAATGCT
GCTTTTGATCAGGACCGCAGTTGCTCACACTTGGCAAAGATGATCATTCA
GCATGACTACCCACTTCACATTGTCCAACAGCCGGCATTTTCCATTTTTA
TTGAAAGTCTGCAGCCACGTTTCAAGATTGTGGATGTTGATACGATGGAA
GGAGAGGTGTATGCTGTTTATCAGAAAGAAAAGGAGAACCTGCTACAATC
ATTCAGCACTATGCCTGGAAGGATCAGTCTCACTATAGGATTGTGGACAA
CTAGTCAGACTCTTGGGTATGTTTCACTTGCAGGGCAGTTTATCGACTCC
GAGTGGAAAGTGCATCGAAGGATGCTTAACTTCATGATGGTGTCATCTCC
TCATTCAGAGAACGCACTTAGTGAGGCAATTAGCCTGAGCCTTTCTGACT
GGAATATGAAGGACAAGCTATTCACCATCACATTGGATAATGATTGCTCC
TCACATGATATCTACAGTGCAAATTTGAGAGATCATCTCTCCAACAAGAA
CAATCTCATGCTTAAGGGACAGCTCTTTGTTGTGAGGTGCTACGCCCATA
TCCTTAATGCTGTTGCACAAGATGTCATTGCTTCGATTCATGGTGTTGTA
TACAGCATCCGTGAAAGCATAAAGTTCATAAAAGCTTCTTCTGCCCGTGA
ACAGAAGTTTGCCGAGATTGCTCTGCAGCTGGAGATTCCCTTTACTGAAA
CACTCTGGCTGGATGTTACAACCCAAATGTGAACACCACTTATCTGATGT
TGTTATCTGCCTTGGATTATACCCTGACTTTCACTACACTATAAACCTGT
GATGATAACTACAATGAAGCTCCGTCAGCAGAGGATTGGAAGAAAGTTGA
GGCTGCCTGTAATTACCTGAAACTGCTATACGATTCTGCACATAGCATCA
TGGCAGCAGCAAACCCAACTGCAAACATCTTTTTCCATGAAGCTTGGAAA
CTTCAGCTAGAGCTAGCAAATGGCACAGGACATGAAGATCCCGCTTTCAG
TAGCATCGCCAAGGATATGCATGAGAGGTTTGACAAGTACTGGAAAGATT
GCAGCCTCGTGTTAGCCATTGCTGTTGTCATGGATCCACGTTTTAAGATG
AAGCTTGTTGAGTTCAGTTACTCAAAAATTTATGGGGCTGAGGCCGCAAA
GTATGTTAAGGTGGTCAATGATGCTGTACATGAGCTGTATAAGGAGTATG
TGGCTCAGCCACTCCCACTGACCCCAGCTTATGTTGAGCAAGGTGAAGGG
AATAATGGACCAGCCAATGCGAATAACAGTCAAGGCCCGCCTGCTTCCAC
TGGTGATGGGCTTCTAGACTTTGATATGTACCTTTCCGAGATCCAAAGTA
GCCAGCCCTCGAAATCTGAGCTGGAACAGTACCTGGATGAATCCCTCACT
CCACGTATCCAGGAGTTTGATATCCTGAACTGGTGGAAGCTAAACACAGT
AAAGTTTCCAACCCTCTCTAAAATGGCCCGTGATATCTTGGCCATTCCAA
TGTCCATGGTAAGCAGTGGCAGCTCTATATTCTCTGCTGGAACAGGAAGT
CACATGCTCGATGATTACAGAAGCTCTCTCCGACCTGAGATTGTGGAAGC
ACTTGTCTGTGCAAAAGACTGGCTCCAGTATTCACCACCTGCCACCGAGG
CACCGAGTTCTGCACTGGTGAAGGCTGAAGGATCGTAGGTTTGTCGTCGC
CACTGATCACTGCCTGCCTTGTGGAAGCAAGAATCTATTTATCCATCTGT
CGTATCTATGAGTGTAGTTAACTGTAGGTGTATTGTAGGCTGAGATTGTG
AACTGATTGTGATCTATTCTGGTATTTATCTCGTAAAGGTGTGTAACTTG
TGTTGAACTCTGCTGAACTTGTCACTGTTGTCATGTAATAGTTTATGTAT
CATTTTCTGGTATCGTCTGATGTTGGAGTTTGCATGGTTGGCTATGTACG
TGTACAAGCCGTGGGATGCATCAGCTGGTTGCTGTGTATTTTGTTTGAAC
CCCCGTTTTGTGTTCAATTTGTTTTGTACTGTGAATTAGTGTCCATGTTC
TTGTATAGCTGTAGAAATTGTCTAATTTAAGTGTGTGCTCCCTGTGGCCA
GTTTTACTGAATGATTGCTG
>CUFF.7616.2_TCONS_00023328_u
CTCCTCTTCCACCCACCTTCCCCCCCCGCCCCAAAAACACCAGCAGATCT
ACCACAACGCCTGCTCGGCCTTGCTCGGCGCTTCTTGGGCCGAGCCCTAG
CAGCTAGTCCCGATTTCCGATCTCGGCCACCACCACCACCACCTCCACCT
CCCCTCCTATCAGGATGGCTGAGGAAACTGCCAATGAAGTTCAGGTGGCA
CAAGATAACGAGATTGTCCCCGGCAATGAGGCAATCCAAGGCGATGAATT
TGTCCATGGTGATGAGTTGATCCAAGGCGAAGAGTTGGCTCATGGTGAAG
AGCTGCCCCAAGGTGATGATTTGGTTCAAGGAAATGAGCTGGTTGTTTCT
GAGGTAGCAACCCCTCCTACTACTGGAACCAGACGTAGGAGAAAAAAGTC
CTTGGTATGGGAGCACTTCACTATTGAAGCCGTCGCCGGTGGGGCCACAA
GGGCCTGCTGCAAGCTCTGCAAGCAAACCTTTGCTTACAGCTCTGGTTCA
AAAATTGCTGGGACTAGTCATCTCAAGAGGCACATCACCTTGGGCTCCTG
TCCAAAGATAAAGAATCAAGAGCAGAGGCTGGCACTACCTTCAACCGGAG
GGACTGACAATGATGGTGAGGGAACTATCGAGCGCCCAACCAAGAGACGC
TACAGATATACTGGCTATGCAAATGCTGCTTTTGATCAGGACCGCAGTTG
CTCACACTTGGCAAAGATGATCATTCAGCATGACTACCCACTTCACATTG
TCCAACAGCCGGCATTTTCCATTTTTATTGAAAGTCTGCAGCCACGTTTC
AAGATTGTGGATGTTGATACGATGGAAGGAGAGGTGTATGCTGTTTATCA
GAAAGAAAAGGAGAACCTGCTACAATCATTCAGCACTATGCCTGGAAGGA
TCAGTCTCACTATAGGATTGTGGACAACTAGTCAGACTCTTGGGTATGTT
TCACTTGCAGGGCAGTTTATCGACTCCGAGTGGAAAGTGCATCGAAGGAT
GCTTAACTTCATGATGGTGTCATCTCCTCATTCAGAGAACGCACTTAGTG
AGGCAATTAGCCTGAGCCTTTCTGACTGGAATATGAAGGACAAGCTATTC
ACCATCACATTGGATAATGATTGCTCCTCACATGATATCTACAGTGCAAA
TTTGAGAGATCATCTCTCCAACAAGAACAATCTCATGCTTAAGGGACAGC
TCTTTGTTGTGAGGTGCTACGCCCATATCCTTAATGCTGTTGCACAAGAT
GTCATTGCTTCGATTCATGGTGTTGTATACAGCATCCGTGAAAGCATAAA
GTTCATAAAAGCTTCTTCTGCCCGTGAACAGAAGTTTGCCGAGATTGCTC
TGCAGCTGGAGATTCCCTTTACTGAAACACTCTGGCTGGATGTTACAACC
CAAATGTGAACACCACTTATCTGATGTTGTTATCTGCCTTGGATTATACC
CTGACTTTCACTACACTATAAACCTGTGATGATAACTACAATGAAGCTCC
GTCAGCAGAGGATTGGAAGAAAGTTGAGGCTGCCTGTAATTACCTGAAAC
TGCTATACGATTCTGCACATAGCATCATGGCAGCAGCAAACCCAACTGCA
AACATCTTTTTCCATGAAGCTTGGAAACTTCAGCTAGAGCTAGCAAATGG
CACAGGACATGAAGATCCCGCTTTCAGTAGCATCGCCAAGGATATGCATG
AGAGGTTTGACAAGTACTGGAAAGATTGCAGCCTCGTGTTAGCCATTGCT
GTTGTCATGGATCCACGTTTTAAGATGAAGCTTGTTGAGTTCAGTTACTC
AAAAATTTATGGGGCTGAGGCCGCAAAGTATGTTAAGGTGGTCAATGATG
CTGTACATGAGCTGTATAAGGAGTATGTGGCTCAGCCACTCCCACTGACC
CCAGCTTATGTTGAGCAAGGTGAAGGGAATAATGGACCAGCCAATGCGAA
TAACAGTCAAGGCCCGCCTGCTTCCACTGGTGATGGGCTTCTAGACTTTG
ATATGTACCTTTCCGAGATCCAAAGTAGCCAGCCCTCGAAATCTGAGCTG
GAACAGTACCTGGATGAATCCCTCACTCCACGTATCCAGGAGTTTGATAT
CCTGAACTGGTGGAAGCTAAACACAGTAAAGTTTCCAACCCTCTCTAAAA
TGGCCCGTGATATCTTGGCCATTCCAATGTCCATGGTAAGCAGTGGCAGC
TCTATATTCTCTGCTGGAACAGGAAGTCACATGCTCGATGATTACAGAAG
CTCTCTCCGACCTGAGATTGTGGAAGCACTTGTCTGTGCAAAAGACTGGC
TCCAGTATTCACCACCTGCCACCGAGGCACCGAGTTCTGCACTGGTGAAG
GCTGAAGGATCGTAGGTTTGTCGTCGCCACTGATCACTGCCTGCCTTGTG
GAAGCAAGAATCTATTTATCCATCTGTCGTATCTATGAGTGTAGTTAACT
GTAGGTGTATTGTAGGCTGAGATTGTGAACTGATTGTGATCTATTCTGGT
ATTTATCTCGTAAAGGTGTGTAACTTGTGTTGAACTCTGCTGAACTTGTC
ACTGTTGTCATGTAATAGTTTATGTATCATTTTCTGGTATCGTCTGATGT
TGGAGTTTGCATGGTTGGCTATGTACGTGTACAAGCCGTGGGATGCATCA
GCTGGTTGCTGTGTATTTTGTTTGAACCCCCGTTTTGTGTTCAATTTGTT
TTGTACTGTGAATTAGTGTCCATGTTCTTGTATAGCTGTAGAAATTGTCT
AATTTAAGTGTGTGCTCCCTGTGGCCAGTTTTACTGAATGATTGCTG
>CUFF.6055.1_TCONS_00025312_u
CGCCGGGATCACGCAGCAGCGGAGCTCCAGCTCGGCCAGCACAGCGGGGT
CGCAGCGAAAGAGCGACGGCAGCGGCGTGGCCAATGCGAGCGCGAGGGAC
GGGCGGAGAATGCTGGATCCCGTGTGGGAGTGGATCCAGGCCCCGCCGCC
GCCGCGCTGCTTGTGCTTAGCAACCGCGTTGGCTCGCCGGATTCGGTTCG
ATTTGTTTTGTTTTGTTTTGCCTTGTTTCTCCTCTGGCTCGACCAACGAT
TCCAGTGCAATCGGAGGCTGGATTTCCGGTGAAATCAGAGGGAAATAATT
GATTTCCGTGTGGATCTAGGCCCCGCCGCCGCATGCATTTTACAGCTCTA
GTCTAGGATGCTGGTGCTTTTGTTTGCCAGCGCCGGTGCGATATTCTTGC
TGGCGACTCACTCACAGGCCATTTATTTCTTTGCTGCAGGCTCTGCTTCA
CAGCGTGACAAGCCTGGCGAACAAGCTGCACCCAGTCGTCGACGCGGCCG
ACGGGTCTCCCGCAGCGCTCGAGGATGCTGGCGGCCGAGACCTAGGCGCC
GGCTTCGTTGCGGACGTCGTGGAGCTCGATGTCGAGGCCTGGCACGGACT
CCCAGCGGCGGCGCCACGACGGCGACAGCACAGACGTGCGCACCACGTCG
CCGGCTGGCAGGCCGCCGAGGATCTTGTTGAGGACGTGCGTCGGGAGGTC
ACGCAGGAGGTCCACCGCACGCTCCGTCGGCTGCGATGGCTGAGATTCGC
CAGGGGGAAGCATGGTTTGGTGGCTGGATCCACTGATTTGATTTCACGCC
GAAATAATCTTGTCTATGTGTTGAGCATTTGGACTTCCGTTGGCAATCAG
TGTGGTGTTTCTTATAGTTGTATTATACACTGCTTTCTAGTAGGTAGGAT
GTTCTAGTGTTTTCACTAAATATATAGTTGTATTATATATAGTTGTATTA
TACACTTTTTTTGTTAGCTTGATGAATATTCAAGATGTTGAAAGGGCTAT
GCTCTTTGTCATTTTGGACATGTGACTTAGATATAGCGTGATGTATATTG
CTACCTGGATGTATGAGTTTGACAATATATTTTGCAACTTGGAATTTTGT
CAAGATTGTGTAATTGTTGAGTGAGTGGGCTGAAAAACAACTGCAGGCTC
TAGTAG
>CUFF.6054.1_TCONS_00025311_u
CGCCGGGATCACGCAGCAGCGGAGCTCCAGCTCGGCCAGCACAGCGGGGT
CGCAGCGAAAGAGCGACGGCAGCGGCGTGGCCAATGCGAGCGCGAGGGAC
GGGCGGAGAATGCTGGATCCCGTGTGGGAGTGGATCCAGGCCCCGCCGCC
GCCGCGCTGCTTGTGCTTAGCAACCGCGTTGGCTCGCCGGATTCGGCTCT
GCTTCACAGCGTGACAAGCCTGGCGAACAAGCTGCACCCAGTCGTCGACG
CGGCCGACGGGTCTCCCGCAGCGCTCGAGGATGCTGGCGGCCGAGACCTA
GGCGCCGGCTTCGTTGCGGACGTCGTGGAGCTCGATGTCGAGGCCTGGCA
CGGACTCCCAGCGGCGGCGCCACGACGGCGACAGCACAGACGTGCGCACC
ACGTCGCCGGCTGGCAGGCCGCCGAGGATCTTGTTGAGGACGTGCGTCGG
GAGGTCACGCAGGAGGTCCACCGCACGCTCCGTCGGCTGCGATGGCTGAG
ATTCGCCAGGGGGAAGCATGGTTTGGTGGCTGGATCCACTGATTTGATTT
CACGCCGAAATAATCTTGTCTATGTGTTGAGCATTTGGACTTCCGTTGGC
AATCAGTGTGGTGTTTCTTATAGTTGTATTATACACTGCTTTCTAGTAGG
TAGGATGTTCTAGTGTTTTCACTAAATATATAGTTGTATTATATATAGTT
GTATTATACACTTTTTTTGTTAGCTTGATGAATATTCAAGATGTTGAAAG
GGCTATGCTCTTTGTCATTTTGGACATGTGACTTAGATATAGCGTGATGT
ATATTGCTACCTGGATGTATGAGTTTGACAATATATTTTGCAACTTGGAA
TTTTGTCAAGATTGTGTAATTGTTGAGTGAGTGGGCTGAAAAACAACTGC
AGGCTCTAGTAG
>CUFF.8876.1_TCONS_00030730_u
CGGGTCTCTGACTGTCCCACTCCCACCCACGAGCCGCGCCGACCAAACCA
CACCGGCGTCCCCACGGCACGACGGAGAAAGAATCCCTCTAGACTTCTCT
TCAGCCCCCGCGAGGCCAAAAGAGCAGCGGAGGCAGGCAGGCAGATTCCG
GAAGCCGACAAGACGAGGGAGAGCAAATCGAAGCAGGACACGGCTGCTGG
CGGCCGCATTGGGTCGGGGTCGGGGGAAGGAGGCGCACGAGGAGCGATGG
CCTGCCTGCACGATCACAGCTGCGAGGATCACAACTGCGCCGCCGACTGG
TCGCTCTACAACCACGTCGACGTCCCCAAGGTGGTGGCTCTGAACGAATC
TGTGCCCGGGAGCGTCAAGTCCGTCTTCAAGCCCTGGGAGCAGCGCCTTG
ACACTTCGGGGGGTTTTCTGGAGAGTAATGAGGGTGACCCTGAGCTACTT
ATTTTCATCCCGTTCACATCAGATGTTAAGATCAAGAGCATTTCTGTTGT
TGGTGGTGCTGATGGAACAAGCCCGTCAAGAATGAGAGCGTTTATCAATA
GAGAAGGCATTGACTTTTCCGATGCTCAAAACATGCAGCCTGTGCAGGAA
TGGGAATTAGCAGAGAACCTGCAAGGAGCTCTTGAGTACCAAACAAGATA
TTCAAGGTTCCAAGGTGTGGCTAACCTAACTCTGCATTTCCCTGACAACT
TTGGTGGTGATACAACTAAGATTTATTACATTGGACTACGTGGTGAAGCC
ACTCAGAACAAAAGGGATGTAGTTGCGACAATTGTATATGAAGTCATGCC
CAATCCTTCAGATCACAAAACAAAATCTGAGACTGGAGGAGGTTTCTCGC
ATGTCGAGTAGACATCATACAAGGTGAG
>CUFF.8876.2_TCONS_00030731_u
CTCCCCCACTCCCTCTCACCTGTTGCCAGATTGATCCGCTGCCCCCTCCT
CCCTCCTCCTCCTTGTTCTGCCTTCGTTTTCGACCGGCTTCGTAAGATTG
CGTGGTGGCTCTGAACGAATCTGTGCCCGGGAGCGTCAAGTCCGTCTTCA
AGCCCTGGGAGCAGCGCCTTGACACTTCGGGGGGTTTTCTGGAGAGTAAT
GAGGGTGACCCTGAGCTACTTATTTTCATCCCGTTCACATCAGATGTTAA
GATCAAGAGCATTTCTGTTGTTGGTGGTGCTGATGGAACAAGCCCGTCAA
GAATGAGAGCGTTTATCAATAGAGAAGGCATTGACTTTTCCGATGCTCAA
AACATGCAGCCTGTGCAGGAATGGGAATTAGCAGAGAACCTGCAAGGAGC
TCTTGAGTACCAAACAAGATATTCAAGGTTCCAAGGTGTGGCTAACCTAA
CTCTGCATTTCCCTGACAACTTTGGTGGTGATACAACTAAGATTTATTAC
ATTGGACTACGTGGTGAAGCCACTCAGAACAAAAGGGATGTAGTTGCGAC
AATTGTATATGAAGTCATGCCCAATCCTTCAGATCACAAAACAAAATCTG
AGACTGGAGGAGGTTTCTCGCATGTCGAGTAGACATCATACAAGGTGAG
>CUFF.10680.1_TCONS_00043750_u
AGATGTTATCCTCCGATTCAGCATGCGCGATGATACGTTCACTGTGCACC
CCAATCCTCCATGCAGGAGCTACCTAAGTACCAATGACCTTCTGTGTGAG
CTAAGTGGCAATCTGTGCTATGTCCACTCCCCCTCCTCTCGTGAAGTCTC
CATTTGGTTAGCACAAGATGGACAAAACATAATAACATGGTCACTACGTT
GTCGTGTCAATCTGCCCGTACCAAGGCTTCTTCGTGTTTATGCTTGTGCT
TCAGCTGATCAAGGCACAATATTCCTCTCTGTGGATGCTCTTCACCTTTT
GAAGTGCAACCTCCATGATGGATCTCTTGAAACAGTGGTCAGTATGCCAT
TTAACTTGGTGTATGTTCACGGGAAAGGGGTAAATTTTATCTATCAGGGA
CACCCTTTTTCGCATTACATGGTGCCATATGTGGAATCTTTGCTACGGAT
TGGACCATGCTAATGTTATTAATACCAAGTTGGTTAGGGTCCTTGCGGTG
GGATTTATCCACCCGGATTGAAGTCTTAGCAGCCTGGGAATGGGAACATG
ATTCTCGTTCCTGTTCTCATGTTCCACATTCCAGGAATGTAGACGTTCCT
GAAACGCCAATGTTCCCGTTAGCACCTGATTCACTGGATGTGTTGTATGA
TGCCGAATCAGTAGTCCAAGTGGATGCCACTTTTGGAGTGAGATGTGCAG
CATCCTGAAAATCATGGAGTATATCATTCAATGTATGAAAAAATGTACCG
TGTAATGTATTTCAAAGACATAATTACCACATAACATATTCATGCTTTCT
TATGCAAAGATTAATAGATCATCCTTCGCACCGGGTTGTGGATACATGAC
TTTGAGGGCAGTGGTGGAGCTTGGACCTAAATCCAGCAGGGGCCAACCAT
TAAAGAACAAGGCTAATCTTTAGTTTTTATCAAGCCAGAATGGCTGCAAC
TAATGAAGTTTACACAAGTTTAGGGGTGGCCATGGCCCCTATTGGTTTGT
GAGAAGCTCCGCCACTGTTTGAGGGTAGGGTCTACAGCACCACAAAAATC
ATGGGCTCATCTTACACAGCAGAATGCGATGAGTCCTTAAAGCCAGCAGT
TGGCATGACATTTGAGGATATTGAATTAGCCAGAGAGTTCTACAAAGCCT
ATGCTGCACATGTTGGGTTTCCGGTACGTGTCAGTCAGCACAAAGCGAAG
AATGAATTGCTGATAAATAAGTGTTTCTATTGCTCGTGGGAAGGATTCCA
TAAGGCCAAAGATGAGACACAATCTGAACCTGTACGCAGCGGGAGAAGGA
AGTGTGGCCCATGGATTTCTGTCACCTATTACAATTGAACAGTACTGCAT
GTTCAGTCTAATTCTCAAAGTCCTTGGTGCTGCAGATTCAGGGACTCACT
TATTAATGTGATTGCTAGTGCAGATTGATACCCTTTCTTCAGACAGTTTC
TGGAGCAATGTAGTGTGTGTTCCAAAAATTATCTAAGCCTGCAATCACTT
AAATAGCCACTTGTCAAACTTTGGAAGTACATGGTGTTGCTGAATAGAGA
ACAAATATCTATCGGTAAAATATAATTCATAGTCACAACTATGATGTAAT
ATTGTGTTAGTTACTGACCAATTTTTCTATCCTTTCTTGTGACAACAACC
TGCATCATACATGACTGCTATGTTCTGTAGTGTTTAAAAAATGGTATGAG
GATGCCCCA
>CUFF.10680.2_TCONS_00043751_u
AGATGTTATCCTCCGATTCAGCATGCGCGATGATACGTTCACTGTGCACC
CCAATCCTCCATGCAGGAGCTACCTAAGTACCAATGACCTTCTGTGTGAG
CTAAGTGGCAATCTGTGCTATGTCCACTCCCCCTCCTCTCGTGAAGTCTC
CATTTGGTTAGCACAAGATGGACAAAACATAATAACATGGTCACTACGTT
GTCGTGTCAATCTGCCCGTACCAAGGCTTCTTCGTGTTTATGCTTGTGCT
TCAGCTGATCAAGGCACAATATTCCTCTCTGTGGATGCTCTTCACCTTTT
GAAGTGCAACCTCCATGATGGATCTCTTGAAACAGTGCACCTGATTCACT
GGATGTGTTGTATGATGCCG
>CUFF.10959.2_TCONS_00044290_u
CAGCAGTCCGGCGACGTCTGTTGGGCCAGGAAGCAGGCAAGCGGGCCAGC
TTCCTCTTCCCACCGCCCACCGCCGTCTCCTCTCCCCGCTGCTCCTCCCT
CCATCACCAGCCGGCAGCCGCAGCCACCTCCTCCTCAACCGTGCCCGCGC
TCCTCCACCGCGCAAATCGGATTGGGCCGCCACCATCTCTCCCCACCGTT
CTATGCGCCTCGCCTCGGATCCCAGCCTCCTCGGAGCCACCGTGACCACT
GACCGCAACGTGTGCCGCCTTCTCTGCCACGCCTTCGAATGCACCGCCGC
GCCCTGCGACTGCTCCGCCGGGAGCCGCTCCTACGCCTGCTCCGCTCGCT
CGCCGCTCAAGACCGTCGCCGGCGAGCAAAGTGCCATCAGCTCCACTATG
GCAAGCAATTCAGCCAAAATCAAGCGAGGAAGAGGAAGAAATGCTGGAAC
AAAATATAGCAATCCCGTTCAAGAAGGGAATCCAAGATCAATCACTTCTA
AGCGCATATATACAATGGCAAGACTGCAGGCGCTAAAATGTTAAATGGAG
GGGGGGGG
>CUFF.10959.1_TCONS_00044289_u
CAGCAGTCCGGCGACGTCTGTTGGGCCAGGAAGCAGGCAAGCGGGCCAGC
TTCCTCTTCCCACCGCCCACCGCCGTCTCCTCTCCCCGCTGCTCCTCCCT
CCATCACCAGCCGGCAGCCGCAGCCACCTCCTCCTCAACCGTGCCCGCGC
TCCTCCACCGCGCAAATCGGATTGGGCCGCCACCATCTCTCCCCACCGTT
CTATGCGCCTCGCCTCGGATCCCAGCCTCCTCGGAGCCACCGTGACCACT
GACCGCAACGTGTGCCGCCTTCTCTGCCACGCCTTCGAATGCACCGCCGC
GCCCTGCGACTGCTCCGCCGGGAGCCGCTCCTACGCCTGCTCCGCTCGCT
CGCCGCTCAAGACCGTCGCCGGCGAGCAAAGTGCCATCAGCTCCACTATG
GCAAGCAATTCAGGTTTCTTGGCTAGAATAAGTTAAATATTTCTATTCAA
CTAAGTATGGTCATTGTTCTCAAAGATCATGAGAATAATAGTTAAAGCCA
AAATCAAGCGAGGAAGAGGAAGAAATGCTGGAACAAAATATAGCAATCCC
GTTCAAGAAGGGAATCCAAGATCAATCACTTCTAAGCGCATATATACAAT
GGCAAGACTGCAGGCGCTAAAATGTTAAATGGAGGGGGGGGG
>CUFF.13425.2_TCONS_00048788_u
CCCCGCCCGCCCCCGGCGTCTCCCGCGCCACGGGAGTCCCCGCACGCGGA
CGCCGCACATTCGCGAAACCCATCGCATCGGCCATCCCCGCGGCTGCCTC
CTCCTCGATCGATCCGGGAGAGATCTCTCTTGCCTGCTCGTCTCTCTCGC
CCCTGCCGGCCGGCCAGTGCTCTTCCCGTCCCACTTCGTTTCGATCGACC
ATGGCGGCTTCCGCCCCCAACGGTAGTCCCACTTTCAGGTGTAGCTCCAG
TTTCAGGTCTTGGAGCTCGTTGAGGACTAGTGTAGACCATTTGTTCCTGT
GCTTCTCAGTGGCCATCAGCTCACATCTTCCCTGGTTTTCAGAGAGTGGC
AGGAGACAAGGGTAATGCTCTGGCCGCATCTGGTGGTGGCAGTGGATTAG
TGAAGCTCTGGGACACAGAGAGATGGCAGCCAATTACCAGCCTTACTGTC
CCACGTCCAGAGGGAGCTCGCCCTGACAGGACAGCAGTGGCAAGTTTGTC
CTTTCAGTTGCCTGGAGCCTGGAGCCCTGATGGAAAGCTGTTAGCATGTG
AGCCGTGATGGCGGGATCAAGTATAGAAGCTAGTTATTAAATAAAATATA
AAATTTCATGTTGCTTCAAATGTCATTCTGGGCATCTTAAGATGTTTTGT
ATAGCAAATTCTGTGTAACTAGCTTCTATATTTGTGTGTTTTGCTCTAAG
GCTGATGATATTTTGTTTGATGACATGTGAACTGTTGGACTCGTTTGTTA
TGGTTTATGTGTGCTATATATGTGGATTTGTGTGATATATATGTGGATCT
GTGTGATATATGTGAATTCTAGTTATATAATCATATTTGTGATACAAAAT
AAAAAAA
>CUFF.13425.1_TCONS_00048787_u
CCCCGCCCGCCCCCGGCGTCTCCCGCGCCACGGGAGTCCCCGCACGCGGA
CGCCGCACATTCGCGAAACCCATCGCATCGGCCATCCCCGCGGCTGCCTC
CTCCTCGATCGATCCGGGAGAGATCTCTCTTGCCTGCTCGTCTCTCTCGC
CCCTGCCGGCCGGCCAGTGCTCTTCCCGTCCCACTTCGTTTCGATCGACC
ATGGCGGCTTCCGCCCCCAACGGTAGTCCCACTTTCAGGTACGGCTCCCT
ACGCTTCCCTTTGATTTCCCTTTCTGTTGTTTTTCTTTTTTCAATTTTCA
ATTCCTACAACATCTAGCTAGCTAGATTCTCGTCGCCATCGATCCGCCTG
CTTTGTTTCGTCATGCGGCGAGAGTAACTAACTACCCTCTTGTTTGTTTG
TCTGTATTATTACTCTGACGCTCTGTAACCGTCGATCTGTATTGGGTATC
AAAAGCTCATTCATTTTCTTTTCTTTTGTCGATGATTCGCTGAATCGCGT
GAACAGAACGCCAGTTTCAGATTTACCACCCACTCGTTCCAAGTCTGTGT
GCGTGGTTGGTCAATATAAAATACTGCCGTTCGTGTAAACCGTCGAGTTG
CGTGAATAGTGACTACCATCGAGCCATGCAAGTTAGCAACTTGCAGCACG
AGACACACTTGTTCAAGTTTCTGATCTGCTGATGATTCAAATGCACACTT
GTTCCAAGTTTCTGATCAGCTGATGATTCAAATGCTGGGCATTATCTGCA
GCTCAGTCATGTTTCTGCACCCAATACCCAGTGATGTATATTATTTAAAG
ATATTATTTCCAGTAGTGTTGCTTCCGGCATGTTGCTTATATGAATCCAG
TTAGCTTCTATTCTTTGCAAGATTCAGTACTCTGTTACTACATTCTGTTC
AGGTTAACTGCTTTTTATTTAATCCAGTTTACTATTTGTTCGATAGCTAG
TAGGCTTTTGATATTGTGTTGACATCAGCAGCAGCAACTTATGCCCAGTT
TGATATCTGTTTTGTTTTACAGTTTCTCTCTCAGCAACAATTTACTGTTT
TGCTCTCTCATTTGGATTGTAGGTGTAGCTCCAGTTTCAGGTCTTGGAGC
TCGTTGAGGACTAGTGTAGACCATTTGTTCCTGTGCTTCTCAGTGGCCAT
CAGCTCACATCTTCCCTGGTTTTCAGAGAGTGGCAGGAGACAAGGGTAAT
GCTCTGGCCGCATCTGGTGGTGGCAGTGGATTAGTGAAGCTCTGGGACAC
AGAGAGATGGCAGCCAATTACCAGCCTTACTGTCCCACGTCCAGAGGGAG
CTCGCCCTGACAGGACAGCAGTGGCAAGTTTGTCCTTTCAGTTGCCTGGA
GCCTGGAGCCCTGATGGAAAGCTGTTAGCATGTGAGCCGTGATGGCGGGA
TCAAGTATAGAAGCTAGTTATTAAATAAAATATAAAATTTCATGTTGCTT
CAAATGTCATTCTGGGCATCTTAAGATGTTTTGTATAGCAAATTCTGTGT
AACTAGCTTCTATATTTGTGTGTTTTGCTCTAAGGCTGATGATATTTTGT
TTGATGACATGTGAACTGTTGGACTCGTTTGTTATGGTTTATGTGTGCTA
TATATGTGGATTTGTGTGATATATATGTGGATCTGTGTGATATATGTGAA
TTCTAGTTATATAATCATATTTGTGATACAAAATAAAAAAA
>CUFF.14060.2_TCONS_00052214_u
TCATTTAAAAACTCCACTTCGTTCTTCATCTGTCCTTTTTTGCGAGGGAC
TGAGGCGCAGGCCCGACGAGAACAGAGAAAAGGACCGCGAGAAAAGTTCC
ACGGGCTTCGTTACGTTCTTGATCGGGATTGTGGCAGCAGGTGCTGCTCT
AGTGGGAGCAGCCGCGTATTACGGCGCCGAAGAGGAGGACAAGAATCGTC
AGAAAATAAAAGACAGGAGGTACCGATAGAGGAGATCATCGACGACGCTA
CGTATACGTACACCGCTACACCCATCCCGGCCACCAGCTTCTTTAACTTT
CGTGTACCTAAGCCATGCATGTGCCATATATGTATCTATATATCTCTTCG
ATGTACAATGTAATAACATGTATATTCACTTAGCTTAATTATGGGTAGC
>CUFF.14060.1_TCONS_00052215_u
GAATTATTGTCATACATGTCCACACACTAGCATCAGGCATCTCCCCTTTC
GCAAGTGTCACACACACGTACAGAGTATTTGGTCCCTCGCACTAGCACCT
TCTTGCTTTGCACCGGTTCGTCTATCTCTGTGTGTGTGGTATATAAACTA
CACGAGTGCGCCCAAGTGCTCATCACACATAGATAGATTTGCGCCCAAGT
TCTTCTATACCGGCCTTTCTAGCAGATCATCGTTTTTACGCCAGCCAGTG
TATCTTCGCCATCAACTCCGAGCAAGCCGGCAGCTAGCATGGGACTGAGG
CGCAGGCCCGACGAGAACAGAGAAAAGGACCGCGAGAAAAGTTCCACGGG
CTTCGTTACGTTCTTGATCGGGATTGTGGCAGCAGGTGCTGCTCTAGTGG
GAGCAGCCGCGTATTACGGCGCCGAAGAGGAGGACAAGAATCGTCAGAAA
ATAAAAGACAGGAGGTACCGATAGAGGAGATCATCGACGACGCTACGTAT
ACGTACACCGCTACACCCATCCCGGCCACCAGCTTCTTTAACTTTCGTGT
ACCTAAGCCATGCATGTGCCATATATGTATCTATATATCTCTTCGATGTA
CAATGTAATAACATGTATATTCACTTAGCTTAATTATGGGTAGC
>CUFF.18411.1_TCONS_00068229_u
GGAGCATCTTGGGAGCCTTTATCACATATGAACTCCATTGGCCTAAATGA
CATGGATTTGTTTGGCATGCCCACAGGGGGCGGGTCCGGGTCCCACAATG
ACAGTAAAACTAATGACAGGGGAGAGAATCTTAAATCCCCTCCCCCCCTC
TCTCCCCCCTCCTGCCTCACCAGATTTGATACACATGCAGACCCTGCTGC
CTGTTGCTTCTCAGCAGGGCCAAAAGCTGTTGTGCCTTTGGCCTAGCATC
AGTAGCTACCACTACCAGGAGATCTTCTTCCCCCTCCTGTGAGAGGTGCC
CAACAGCTTCATCGTCAGAAGAATCAGCACTTCAGGCAGTAGAAGCTCCT
GAGGCAGAGACAAGACACACTGTCCAGCCCAGCGAGCTGATACTTGTGTG
TGGAGCGGGCAGAGATAAGATGGAGAAGGAACACATCAAGATGGCCATGC
TGAAGCAAGAACAAACATTCAGACAGCAGGTAAACCATGTTATCAGAACT
TCCTGC
>CUFF.18412.1_TCONS_00068230_u
CACCAGATTTGATACACATGCAGACCCTGCTGCCTGTTGCTTCTCAGCAG
GGCCAAAAGCTGTTGTGCCTTTGGCCTAGCATCAGTAGCTACCACTACCA
GGAGATCTTCTTCCCCCTCCTGTGAGAGGTGCCCAACAGCTTCATCGTCA
GAAGAATCAGCACTTCAGGCAGTAGAAGCTCCTGAGGCAGAGGTGAGCTC
AAAGCCCCGGCCCTGTGTGATCTTCCATGCTCTTGTCTCGTTTTATTTCG
CTCTTGATCCTTGTTGCCATCGTCAACTCTCTACTCTTGCTTTCTCGTTT
TGCATGCATGCCGTGTCATCGTGTTTTTCTGTAATTTCATTCATGATCAA
GCAGGTTGTTCACAAAGTCTGTTGTTGCTTCAGTTTGCAAAGAATGAAAC
CAGAGGTGTTCCTACACTTGATCTTCAACTCTACTCTTTCCAGAGTTTCC
TTCAGGATCGAGTTCATCAGTAGTTTGTTTCTCAGGAAGACATGCAGGCA
TAATTTTGTTTGGAAAGCATAACGAAGCACAATTATGATAAATATATCAT
CTTCCCCTTGCTTCTTCCAGAATTCAGTCTGCAAGAATTTAACGTTAGGA
CGCTATCAGCGTGTACTTTTTTTTAGCTTTCATTTTAGGCTGAAAGATGT
GGAGAAAAGTTTCTGCTTGTGTACCATTATGCCAGTGGAGGACAACGTTA
GGTTACTTGCCGAAAGTGCAGACTGCCAAACCGGAAATACTCCTATTTGT
TAATATTAATGGACTAATAGAGTCAATGAGAGTACAAGATCCATAAGAAA
TACACCCTTGAAAATCTCATCTTTGATTCGCCCTAAAAAATGCTTCTATA
CAAATCTATCACTGTTATGCTTCTATATAAATGAGAACTCGTTTTCTGTC
ATATGACCCAGAATGATATCAAGTCCCATATAGTCTACGGGCGGCTGCTT
CCATATTCTTCTTCAGAATTTTGAGCGATTCTCAGAAGCAGTGCACTTGC
AGGTGTACAAGCACATAGGACAAATTCTCAATTGATGCTTAGATTGCATA
TAACTACAACAATGTAGCACCACATTTATTGTGATATCTTTGGATACCCA
TTCAACTTATTACTACAACAAATTAAATGCCCCATCGTACCATGTACCCT
ATCTGACAGGAAAGAGCTCTTCAAATCAAAGATGAATTAAAAAATATTCG
ACCACTAGAAATTGTTACCATCACAGATTCACAGGCAATTTGTGTTAGCA
TCTCACATCCATTCCTCCTTGCTGCAGACAAGACACACTGTCCAGCCCAG
CGAGCTGATACTTGTGTGTGGAGCGGGCAGAGATAAGATGGAGAAGGAAC
ACATCAAGATGGCCATGCTGAAGCAAGAACAAACATTCAGACAGCAGGTA
AACCATGTTAT
>Sb0019s004610_TCONS_00076000_PAC:1949215
AACACCCACTCCACTCGGCGTATGGCGCGCGGTACACCTACGCTTGTGCT
GCAGCTGAGCCTCTGGACTCGGTAATCGTCGCCCCCGTGCTGTCCTCCCG
CTACCAACCACAGTCCCTCGATCCATGGGTGCGGAGGAGGAGCGCGACGG
CGAGGAGCAGCGCCGCCCCCTCCTCTCCTCCGCCCCGCCAGCCGCGGCGG
ACCAGCACCAGCAGCAGTACCAGTTCCTGGGCCGGAGCAGCTCTTCGGTG
CTGCGCGGCGGTGGCGGGGGCTGGGAAGGGCCCGAGGTGAGCGCCGACGA
GGTCAGGTCCGCCGCCTCCTTCTCCTCCGCCGCCGGCTTCTACCCGCCTC
CCTACGGCGACCACGCCTATGCTTACCCGCCGTCCATCCACAGCGCCTTG
CTCTCCCCGTCCCCATCTCACGCCCCATCGTCTCCGCATCCAAATGCGGA
AGCGTTGGCGATTGTTCCTCAAGGGCCATATCCCTACGGTGGCAGTTACC
AACCTTCTGAGAGCGTCGGGAGGGATGTACTGGATGAGGTGGAGATCCGA
CAGCTGCTCATTGACCATATTGGACATCGATGCTGTTGGGGAAGTCACCC
TGCCCGCACATGGAAAATTACCTCCATTGAGGACTGCAATGTCTATGTTG
GCACCTTGGAAACCTTCATCGAGGAAAGGCACATTATTACAAAAAAGGAA
CCCTATGAAAGTGGGAATATAGATGGAAGAGAAAAAGGTCCTTTGCTTGG
ATTATGGGAACTAGATTTGAGGTCTAAGTTTCCTGCACTTTTTGTACCAG
AGGAAGAAGTGATTGTTAAGATTCCACATTCAGATATTATTGAAAAATGC
TCAGATTGTGAGGGTCGTGGAGAGAAACCATGCCCTACATGCAATGCTGG
TCAGGAGCACGGGGTTTATAAGGCAAATCAGATGACCCGGTGTGGTGCAT
GTCATGGTCGAGGTTTACTTGCTCACCAAGATGGATCTGATACAATATGC
GGAATGTGCAATGGTAAAGGAATGTTACCTTGTATAGCATGTGGATCACG
TGGCTTGGTGACATGCAACACATGTACTGGATATGGTTCCCTCCTTGCAC
AAAGCATGGCTCATGTTCAATGGAAGACGCTGTCAGCTAGAAAAGTTAGC
GCAGCTAGAGGGGCTGCTTCGGTCCCTGAAGAAGTTTTTCACAGAGCCAA
AGGGGTGCAGCTATGCAACATACAGGCATATCAGTGTACTCCTGCATTTT
TTGCTGATTCATACCCACTCAACCAGTTTTCCTCAGAAGTCATTGCTAGC
CGGCTGCCAGTTCCACCATCTGCAAGGGTTATTTCCGAGAGACACATCAT
TTCAGTTGTGCCTGTAACCCGTGTCACAATGGCCCATCGGAAGAAATCAT
TTAGCTTCTATGTTGTCGGCTACAGCAGGGATGTTTTCATAAGGGACTAT
CCTTCAAAGTTTTGCTGGGGCCTCTGTTGCTGCTTCGAGTGGCTGGGGAA
ATAGTTATTTCCTGGCACGAATAATGAATGTTTCATGGTAGAGAAGGTGG
TGTGAAAGAGTTAAAATAAGCATTACAAATTATTGTATTTTCTATTATAG
AAGATATCTCTGCGTATAATATTGGAATCTGCATATTAGATTTCCTGGGT
ACAAGTACATCACAGTATATATTGTTCGGTGAAAAATAAAAATGGTGACA
TTTGTCCATTGCAGATGTGAGTGTTTTGAAATGGTTTGTGATCAGTCTAG
ACATGTACAGTGTGGTGTATCATTTTCTTCACTATTAGCCCTGGATACGT
TTGCTTAATTGATATTGTCGTTG
>Sb0019s004610_TCONS_00076001_CUFF.20920.2
TTCGCATTTAACACCCACTCCACTCGGCGTATGGCGCGCGGTACACCTAC
GCTTGTGCTGCAGCTGAGCCTCTGGACTCGGTAATCGTCGCCCCCGTGCT
GTCCTCCCGCTACCAACCACAGTCCCTCGATCCATGGGTGCGGAGGAGGA
GCGCGACGGCGAGGAGCAGCGCCGCCCCCTCCTCTCCTCCGCCCCGCCAG
CCGCGGCGGACCAGCACCAGCAGCAGTACCAGTTCCTGGGCCGGAGCAGC
TCTTCGGTGCTGCGCGGCGGTGGCGGGGGCTGGGAAGGGCCCGAGGTGAG
CGCCGACGAGGTCAGCGCCTTGCTCTCCCCGTCCCCATCTCACGCCCCAT
CGTCTCCGCATCCAAATGCGGAAGCGTTGGCGATTGTTCCTCAAGGGCCA
TATCCCTACGGTGGCAGTTACCAACCTTCTGAGAGCGTCGGGAGGGATGT
ACTGGATGAGGTGGAGATCCGACAGCTGCTCATTGACCATATTGGACATC
GATGCTGTTGGGGAAGTCACCCTGCCCGCACATGGAAAATTACCTCCATT
GAGGACTGCAATGTCTATGTTGGCACCTTGGAAACCTTCATCGAGGAAAG
GCACATTATTACAAAAAAGGAACCCTATGAAAGTGGGAATATAGATGGAA
GAGAAAAAGGTCCTTTGCTTGGATTATGGGAACTAGATTTGAGGTCTAAG
TTTCCTGCACTTTTTGTACCAGAGGAAGAAGTGATTGTTAAGATTCCACA
TTCAGATATTATTGAAAAATGCTCAGATTGTGAGGGTCGTGGAGAGAAAC
CATGCCCTACATGCAATGCTGGTCAGGAGCACGGGGTTTATAAGGCAAAT
CAGATGACCCGGTGTGGTGCATGTCATGGTCGAGGTTTACTTGCTCACCA
AGATGGATCTGATACAATATGCGGAATGTGCAATGGTAAAGGAATGTTAC
CTTGTATAGCATGTGGATCACGTGGCTTGGTGACATGCAACACATGTACT
GGATATGGTTCCCTCCTTGCACAAAGCATGGCTCATGTTCAATGGAAGAC
GCTGTCAGCTAGAAAAGTTAGCGCAGCTAGAGGGGCTGCTTCGGTCCCTG
AAGAAGTTTTTCACAGAGCCAAAGGGGTGCAGCTATGCAACATACAGGCA
TATCAGTGTACTCCTGCATTTTTTGCTGATTCATACCCACTCAACCAGTT
TTCCTCAGAAGTCATTGCTAGCCGGCTGCCAGTTCCACCATCTGCAAGGG
TTATTTCCGAGAGACACATCATTTCAGTTGTGCCTGTAACCCGTGTCACA
ATGGCCCATCGGAAGAAATCATTTAGCTTCTATGTTGTCGGCTACAGCAG
GGATGTTTTCATAAGGGACTATCCTTCAAAGTTTTGCTGGGGCCTCTGTT
GCTGCTTCGAGTGGCTGGGGAAATAGTTATTTCCTGGCACGAATAATGAA
TGTTTCATGGTAGAGAAGGTGGTGTGAAAGAGTTAAAATAAGCATTACAA
ATTATTGTATTTTCTATTATAGAAGATATCTCTGCGTATAATATTGGAAT
CTGCATATTAGATTTCCTGGGTACAAGTACATCACAGTATATATTGTTCG
GTGAAAAATAAAAATGGTGACATTTGTCCATTGCAGATGTGAGTGTTTTG
AAATGGTTTGTGATCAGTCTAGACATGTACAGTGTGGTGTATCATTTTCT
TCACTATTAGCCCTGGATACGTTTGCTTAATTGATATTGTCGTTG
>Sb0139s002030_TCONS_00075842_CUFF.20815.1
CAATTTTTCTGATCATACAACACAATGCGAAGAGAAACGGAGAACTGACC
CTTACTGGAAGATGCAAATCACTGATTATTCTGTTCCAATAGGGATGGTA
TTACTCAAGCTGCAGTTAGTTATGATTGAGGCAGCTATACCATCAGAAGC
ACTTCAACCATTTTGGACTGATGTGTATCGGAAATCTTGGAGTGTGAAGC
TGTACACTACCAAATCTATTGCCGAAACATTTCAGGTTACGTATATTTTT
CCACCATTCTGGCTTCCCATCATTTCATTTTCTGGACTGAATCTCTGGTT
ACATGCATTCAAGTTTCATTTGTCTGTCAGATGTATATATAACTTTAAAT
GTTAATGGGTTTCCAGCACTTCTACAACACTTGCAGCACATAGTTGATGC
CTTATTCAAAACTGTGCTAAAATTTTTTTGGAAGTATGTAACTACCTTAT
TATAAGTTATTGTGATGGAATAACTTATCCAGTCTCCAACTTTGGCTGTC
ATCATTTAGAATGTAATTTGGGAAACTGCTTCTGATGAGGACTTGGCATG
GTCAAGCATGGTGCCTTGATTAATGTGTTCTTTAGAAATTAGAAGTTCAT
TCACAAATTATGCTCTGGTTTGCCAGTCCCAACCTTGCATCTGACCTAAA
CTGAGCTACCAAATGAAAGGATGGTGCAGACTGATAATACTAGCATAACT
AAATAGCTTCATTTGAACTTTAATTCAAAGTGTAATACTGCTTTTGTGGT
TGTCAGTTTCCTTTGTAAAATTTTTTGAGTCACATGTATGTTGACTTTCG
TATATCTGCTGGATACTTGACATCTGACTGTCAGACTGTTTTTCATTCCC
TTTCAGCTTTTGACTGTTCTGGAAGGTGCAATAAGACCAGGTTGCCTCTC
TTCTGATTTTGAAACAACAAGTGAATGTCTAAACTCACAGAACCTTGACT
CAGCTATTTCTTACGTGCAAAATCAAAAGATGGAGAGAGACGATGGAGGT
TTTATGAAATTTCCATCAAGGTATACAGTTGCTAAGAGCAAACAAGAAGG
TATACTTGAACCAACTGGTTTGAATCTGTATGATGGAAGGTGGCTTCCTG
GTAGTGGTCGTAGGGGACGTGGACGTGGAAGTAGAGGAGGTAGCAGGGGA
GGCAGAGGTCGAAGTCGAGGTGGAAGGATCCCAAGAGGCGTTAGCAGCTC
ATCAAGGATCGAATTCAAGGATGAAATTGTTGCTTCTGATAAAGCGCCAA
GGAAGAATGCACGCCGAGGGCGTGCACGTGGTCGTGGTAGTAGACGAGGA
CGTCGAACTGTGAGGCCTCGGCAGCCATCTGCAGGCAGAGCCAGATCAAT
TCCAAAGGAAAATTTGTTGGGAAGCTTTAGCATGCTTAGCAGCTCAAAGC
CTGCCCCCGTTGAGGAGTCTCCACAAAGCTCTGGTGCAGATGAGTGGGGC
CTGGAGACCAGAGTGACATACAACGAATGTGATGAGAACAGTTCTGGATC
AGAGTCAGAAGATAACGAGGAAAACGGCCAGCCCATGGATGAGGATTATG
AAGAGCAAGTTCTAGATTACTCAATGGGTTATTCTAGTGGATCCAGGCAC
CATGGAACGATGTCCATGATGGATCATGAGACTGAGGAGGAGGATGAAGA
TGCTGAAGGTGATGAGAATGTTGAAGAAGATGATGCAGATCAAGCAGTTG
ACGATGCCGATGTTGAGATGGATGAAGATGATGAGACTGGTGATGATGGA
GAGGATGGCAATGTTGGAGGGGAGATGAATGCGGATGAGGATCCAGATGC
TACTTCATATTCATCTGACTACAGCGAATAAGAAAGCATAAATAAGGACC
TTATCCCAGATCCTGCCTCGGCATGAAGCAGCGATAGATGCGGAACCGAG
GAACTGATTTTCGATGGGGATGTGCATTACTGTTTTTTAGGCATCGGCTG
GTTTTATTTTAATAGATTTTCTGGAGTATGTCTACTAATCTGACGAGTGG
TTGTACCGGGCTAGTTATGTCACTGGGGAATTCCCCGAGTTATACAGTGT
CTCTAAGGCTTAATGTTATCATATCGCAATTTGGTTCCCATACATGTACT
ATCTTCGGCTCTCCAAAAAGCATCTGGCTGGAATGTAGCATCTTCAACGA
ATTGCTTACTCAACATCTCTTAAAAT
>Sb0139s002030_TCONS_00075843_PAC:1949276
TTTCAGCTTTTGACTGTTCTGGAAGGTGCAATAAGACCAGGTTGCCTCTC
TTCTGATTTTGAAACAACAAGTGAATGTCTAAACTCACAGAGTATTGCAC
CCCAGAATCCTGTGTTACCCGCTGGATCTGCTTCTGCCCTTCCATGGGTT
CCTGACACTACTTCTGCTGTTATGCTCCGAATGTTAGACCTTGACTCAGC
TATTTCTTACGTGCAAAATCAAAAGATGGAGAGAGACGATGGAGGTTTTA
TGAAATTTCCATCAAGGTATACAGTTGCTAAGAGCAAACAAGAAGGTATA
CTTGAACCAACTGGTTTGAATCTGTATGATGGAAGGTGGCTTCCTGGTAG
TGGTCGTAGGGGACGTGGACGTGGAAGTAGAGGAGGTAGCAGGGGAGGCA
GAGGTCGAAGTCGAGGTGGAAGGATCCCAAGAGGCGTTAGCAGCTCATCA
AGGATCGAATTCAAGGATGAAATTGTTGCTTCTGATAAAGCGCCAAGGAA
GAATGCACGCCGAGGGCGTGCACGTGGTCGTGGTAGTAGACGAGGACGTC
GAACTGTGAGGCCTCGGCAGCCATCTGCAGGCAGAGCCAGATCAATTCCA
AAGGAAAATTTGTTGGGAAGCTTTAGCATGCTTAGCAGCTCAAAGCCTGC
CCCCGTTGAGGAGTCTCCACAAAGCTCTGGTGCAGATGAGTGGGGCCTGG
AGACCAGAGTGACATACAACGAATGTGATGAGAACAGTTCTGGATCAGAG
TCAGAAGATAACGAGGAAAACGGCCAGCCCATGGATGAGGATTATGAAGA
GCAAGTTCTAGATTACTCAATGGGTTATTCTAGTGGATCCAGGCACCATG
GAACGATGTCCATGATGGATCATGAGACTGAGGAGGAGGATGAAGATGCT
GAAGGTGATGAGAATGTTGAAGAAGATGATGCAGATCAAGCAGTTGACGA
TGCCGATGTTGAGATGGATGAAGATGATGAGACTGGTGATGATGGAGAGG
ATGGCAATGTTGGAGGGGAGATGAATGCGGATGAGGATCCAGATGCTACT
TCATATTCATCTGACTACAGCGAATAAGAAAGCATAAATAAGGACCTTAT
CCCAGATCCTGCCTCGGCATGAAGCAGCGATAGATGCGGAACCGAGGAAC
TGATTTTCGATGGGGATGTGCATTACTGTTTTTTAGGCATCGGCTGGTTT
TATTTTAATAGATTTTCTGGAGTATGTCTACTAATCTGACGAGTGGTTGT
ACCGGGCTAGTTATGTCACTGGGGAATTCCCCGAGTTATACAGTGTCT
>Sb01g000210_TCONS_00005849_CUFF.6.1
GCGCCCGCTAGCTGTAGCTGTAGCCTCTGCGGTTGGAGCTGACCCGCCCA
ACCTAACAACCGCTCGGTGGCATCTTCCTCCCGGGATCCCGGTTCCTCCC
TCCCTATCTCCCTCGATCCAGCTCAGCTCAGCTCTCTTCCTCCCGCCCCC
CCTAGCAGGTAAAAGAAGGCAAGGGAAGGGAAGGGAATCCATGAAGAAAT
GGGGCAACAGCGGGCAAGCCGCCGATTCCTTCTACCAGGTCCGCCCCGAT
TGCAGCCAAAACGTCCCCAACACCAAGTTCAAGATCAAGGCGGGGAAGAC
ACTGAGCGTTCGGAAATGGCATGCTGCCTTCACGCGTGACGGATGCCTGG
ATATCGCCTCTGTTCTCAGCCGCATACAGAGAGGGGGTGTGCACCCCGCA
ATCAGGGGAGAGGTTTGGGAGTTCTTGCTCGGCTGCTTTGACCCTGGCAG
CACCTTCGATGAGAGGGACCAGATTAGGGAGCGGAGAAGGATGCAGTATG
CCAGATGGAAGGAAGAATGCAAAGAAATGGATTCTCATGTTGGCAGTGGT
AAAATTATCACTGCCCCGGTTATAACTGAGGATGGATTCCCTATCAAGGA
TCCATTGGTATTACTGGAGGCTACTTCAGACACGCAAGGTACTTCTACCA
CCACCACCACCAATGGCAGCAGTGGAAATGGAATTGATGTTGATAACAAC
TCCATGAACCTTGTCTTGGATAAACAAATCATTGGCTGGAAGCTTACATT
ACATCAAATAGGCCTTGATGTTCTGCGCACTGACCGCACCATGGTATTTT
ACGAGAACAAAGATAATCTTTCAAAGTTGTGGGATATTCTTGCTGTCTAT
GCATGGATCGACAAAGAAGTTGGTTATTGTCAAGGGATGAGTGATTTATG
TTCACCCATGATAGTGCTACTCAACGATGAAGCAGATGCATTTTGGTGCT
TTGAGAGATTGATGCGTAGGCTGATGTACACAGCAGTCAGTTGGGGTGGA
AAACCAGCTTCAGCATCTTGCTTCTATCATTCAGGTGCTTGATCCAAAGT
TGCATGGCCACCTAGAAACACTTGGCGGGGGTGACTATCTCTTTGCATTC
CGCATGTTCATGGTATTGTTCCGGCGAGAACTATCATTTGGGGATTCCTT
GTACCTTTGGGAGATGATGTGGGCTCTAGAATATGATCCTGACATTTGCT
CCACTTATGAAGAGACTGGGGCTGCAGTCCACAAAATTGAAGGATTTAAA
CCAAAGGTAAAATCAATACGTCAGTTTGGCAAGTACGAGAGGGAGAATAT
GAAGAACAGGGCAAATGGTGGCGATGGACCTGTCCCTATTTCGGTTTTCC
TGGTTGCTAGTGTCCTGAAAGAGAACAGTCCAAAGCTTCTGCAAGAGGCT
CGAGGGATTGATGACATTATTAGGATATTGAATGATGTTAACGGGAATCT
GGACGCGAAAAGGGCTTGTGTTGTTGCACTGAAGCTTCATAGGAAGTACC
ACAAAAAGTTGCAGGAAAAGAAATCCTAACATCATATGGCGAGATACCGA
GATTGCACGCAACACAGGGTTGCAAAGATCCTAACATCATATGGCGAGAT
ACGTACCGAGATTGCACGCCAATATTCGCCATACTGGGTTGCAAAGAGCA
GCAGCATATCTAGAGATTTTAGGGTAATTGTTGGCATGAGTATTACCCCA
TGTTTTTGTTCCTTCCACTTAGAGCATGTCTAAGAGTCTTTTCAAATTTC
ACACTTTGAATCATCATTTGGAAAATCATCTGTATAAAATTGTTTTCTAT
ATATTTTCACTCTCTAACAACTTTTTAATATATTGTGTATACTCTAGAGA
GCTATTTTTGTTATCTATCTTTG
>Sb01g000210_TCONS_00005850_PAC:1949294
ATGAAGAAATGGGGCAACAGCGGGCAAGCCGCCGATTCCTTCTACCAGGT
CCGCCCCGATTGCAGCCAAAACGTCCCCAACACCAAGTTCAAGATCAAGG
CGGGGAAGACACTGAGCGTTCGGAAATGGCATGCTGCCTTCACGCGTGAC
GGATGCCTGGATATCGCCTCTGTTCTCAGCCGCATACAGAGAGGGGGTGT
GCACCCCGCAATCAGGGGAGAGGTTTGGGAGTTCTTGCTCGGCTGCTTTG
ACCCTGGCAGCACCTTCGATGAGAGGGACCAGATTAGGGAGCGGAGAAGG
ATGCAGTATGCCAGATGGAAGGAAGAATGCAAAGAAATGGATTCTCATGT
TGGCAGTGGTAAAATTATCACTGCCCCGGTTATAACTGAGGATGGATTCC
CTATCAAGGATCCATTGGTATTACTGGAGGCTACTTCAGACACGCAAGGT
ACTTCTACCACCACCACCACCAATGGCAGCAGTGGAAATGGAATTGATGT
TGATAACAACTCCATGAACCTTGTCTTGGATAAACAAATCATTGGCTGGA
AGCTTACATTACATCAAATAGGCCTTGATGTTCTGCGCACTGACCGCACC
ATGGTATTTTACGAGAACAAAGATAATCTTTCAAAGTTGTGGGATATTCT
TGCTGTCTATGCATGGATCGACAAAGAAGTTGGTTATTGTCAAGGGATGA
GTGATTTATGTTCACCCATGATAGTGCTACTCAACGATGAAGCAGATGCA
TTTTGGTGCTTTGAGAGATTGATGCGTAGGCTGCGAGGCAATTTCAGATG
TACACAGCAGTCAGTTGGGGTGGAAAACCAGCTTCAGCATCTTGCTTCTA
TCATTCAGGTGCTTGATCCAAAGTTGCATGGCCACCTAGAAACACTTGGC
GGGGGTGACTATCTCTTTGCATTCCGCATGTTCATGGTATTGTTCCGGCG
AGAACTATCATTTGGGGATTCCTTGTACCTTTGGGAGATGATGTGGGCTC
TAGAATATGATCCTGACATTTGCTCCACTTATGAAGAGACTGGGGCTGCA
GTCCACAAAATTGAAGGATTTAAACCAAAGGTAAAATCAATACGTCAGTT
TGGCAAGTACGAGAGGGAGAATATGAAGAACAGGGCAAATGGTGGCGATG
GACCTGTCCCTATTTCGGTTTTCCTGGTTGCTAGTGTCCTGAAAGAGAAC
AGTCCAAAGCTTCTGCAAGAGGCTCGAGGGATTGATGACATTATTAGGAT
ATTGAATGATGTTAACGGGAATCTGGACGCGAAAAGGGCTTGTGTTGTTG
CACTGAAGCTTCATAGGAAGTACCACAAAAAGTTGCAGGAAAAGAAATCC
TAACATCATATGGCGAGATACCGAGATTGCACGCAACACAGGGTTGCAAA
GATCCTAACATCATATGGCGAGATACGTACCGAGATTGCACGCCAATATT
CGCCATACTGGGTTGCAAAGAGCAGCAGCATATCTAGAGATTTTAGGGTA
ATTGTTGGCATGAGTATTACCCCATGTTTTTGTTCCTTCCACTTAGAGCA
TGTCTAAGAGTCTTTTCAAATTTCACACTTTGAATCATCATTTGGAAAAT
CATCTGTATAAAATTGTTTTCTATATATTTTCACTCTCTAACAACTTTTT
AATATATTG
>Sb01g000460_TCONS_00005896_PAC:1949332
GAATCCCTCGCCTCCCCCCGCCCCCCTCCCGTCGTCGACCCGACCTCGAT
CCGCCACCGCCCGCCGCAGGAAGCCAAGCCAAGGCCAGATGGCGGCCTCA
CTCGTGTCCTCGCTCACTGTGCCCCTCGTCTCCGCCGTCCTCGGTGCCGC
CATCGCCCTCGTCTTCCTCGCCGGCTACCTCAGCCGCAAGCGCGCCGCCA
TCGCTCACATCCCTCCCACGGCGACCGCCGCCGCCCCGGACCAGCCTAAG
CATGTCCGCCCCTCCAACCAGGCCCAGAACAAGAAGGGCCACCTCCGCGC
GCATCACCACGCGGCCGACAAGGACGCGGCCAAGAAGCACCACCATCTCG
ATGTCAACACCTTGAGGGGGCATACTGACTCCGTCACTGCACTTGCCTTC
TCCAATGACGCTGGCAACCTAGCAACAGTATGCGCCGATGGAGCCATCAG
GGTATTCAGGATCGATGATACCTCTAGCAAGAGCTTTAAAATTCTGAGGA
TAAACTTGCCTGCTGGAGCACACCCTACCGCTGTTGCTTTCTCAGAGGGG
TCATCATCTGTTGTTGTGGCAGCACAGGCGCTTCTGGGGTCATCTCTCTA
TATGTATGCAGATGTTAGCGCTCCTCCAACCGCGGAAAACAAACAGCAGG
GAAAGCTTTCTCCACCTGAGATCAAGTGGAGTCACCCCAAGATCCATGGC
AAGGAGTCTGTGCTCAATGTTGCAGCAGCCCGTGCAACTCATGGGTCCGG
TGATGGGAGCACTATAATTATCTCATGCTCAGAAGCAACTGATATCAAAG
TTTGGCACGGGAAGAGTGGAAAGGAGTTGGGTACAGTTGACACCAATCAA
TTAAAAAATAATATGGCTGACATATCCCCAAATGGTCGCTTCATAGCTGC
TGCCGCTTTTACTGCCGATGTCAAGGTGTGGGAGATAGTTTACTCGAAGG
ATGGTTCAGCGAAGGAGGTTAATAAAGTTATGCAACTCAAGGGTCATAAG
AGTGCTGTTACTTGCTTGTGCTTCGCTCCAAATTCTGAGGAAGTGATTAC
TGCATCCAAAGATGGTTCCATTCGAGTATGGAACATTAATGTAAGGTACC
ACCTCGATGAGGACCCAAAGACCTTGAGAGTTATGCCAATTCCACTTCAT
GACTCAAAAGGTTCTGTTTGCCAATATGACCATATGAACGTCTCTCCTGA
TGGTAAAATTCTGGCTGTAACAAGTGGATCAACGTTGCAATGGTTATGTG
TGGAAACTGGTACAGTTTTGGATACAGCTGAGAAAGCACATGAAGGTGAT
ATAACTGGCATTGCTTGGGCTCCACGAAAAATTCCCAATGGTGGCGTGCC
TGTGTTTATTTTGGGGACTGCTGGTGTGGACAAAAAGGTGAAACTTTGGT
CAGCGCCAGAGGTTGGTTCAACATGAGCGGATAAGGACTGAATCCTGGGG
CCATCCCCTAACTGCATAAGACAGCTTTGCCAAGGGCACATAATGGAAGA
AAGAGGAAACAAAAGAAGGATGCAAGCTAACTAGCCCAGAACAGGGAAGG
CCTTGCTTGGTGCTCCTCTGTTGATATCGCACTGAACTGAGGCATATTTT
TGTTCCATTGAGTTTGAGGGATAGTACCGAGGGAGGCTTATTACTGATGA
GTGTGAAACATGGCGAGCACGCCCCAATGCAACAGGAAGGCACCATCCTT
GGGGTTGTAGTTGTGCTATATAGGCATATAGCCTGCCAACTCTTTATAAA
ATAAACTGAATGTTGTCTGCATTTTTCTTTCGTTCCTTCTACTGGGAATG
ATCTGGCTGTGTGATCCAAATAATTTGTGCTGCTGCTGCTTCGAATACAC
GCCGTGTTTTTGTTTATCTACTCTACCCCGATCCAATGGTTTTGTAATGT
TTGTCCTATGATGTGATGACCATTTCTGCTGGGGTCGAGTGGACAAGACC
CCGGCAGCAAATGTGCTACTTTGCGCATTGTTTGATTTTTTTTTTTGAGA
ATTATCTCTTGAGCAGGAATTAAAGTATGCGAAGT
>Sb01g000460_TCONS_00005895_CUFF.23.2
GAATCCCTCGCCTCCCCCCGCCCCCCTCCCGTCGTCGACCCGACCTCGAT
CCGCCACCGCCCGCCGCAGGAAGCCAAGCCAAGGCCAGATGGCGGCCTCA
CTCGTGTCCTCGCTCACTGTGCCCCTCGTCTCCGCCGTCCTCGGTGCCGC
CATCGCCCTCGTCTTCCTCGCCGGCTACCTCAGCCGCAAGCGCGCCGCCA
TCGCTCACATCCCTCCCACGGCGACCGCCGCCGCCCCGGACCAGCCTAAG
CATGTCCGCCCCTCCAACCAGGCCCAGAACAAGAAGGGCCACCTCCGCGC
GCATCACCACGCGGCCGACAAGGACGCGGCCAAGAAGCACCACCATCTCG
ATGTCAACACCTTGAGGGGGCATACTGACTCCGTCACTGCACTTGCCTTC
TCCAATGACGCTGGCAACCTAGCAACAGTATGCGCCGATGGAGCCATCAG
GGTATTCAGGATCGATGATACCTCTAGCAAGAGCTTTAAAATTCTGAGGA
TAAACTTGCCTGCTGGAGCACACCCTACCGCTGTTGCTTTCTCAGAGGGG
TCATCATCTGTTGTTGTGGCAGCACAGGCGCTTCTGGGGTCATCTCTCTA
TATGTATGCAGATGTTAGCGCTCCTCCAACCGCGGAAAACAAACAGCAGG
GAAAGCTTTCTCCACCTGAGATCAAGTGGAGTCACCCCAAGATCCATGGC
AAGGAGTCTGTGCTCAATGTTGCAGCAGCCCGTGCAACTCATGGGTCCGG
TGATGGGAGCACTATAATTATCTCATGCTCAGAAGCTATTTGCAGCAACT
GATATCAAAGTTTGGCACGGGAAGAGTGGAAAGGAGTTGGGTACAGTTGA
CACCAATCAATTAAAAAATAATATGGCTGACATATCCCCAAATGGTCGCT
TCATAGCTGCTGCCGCTTTTACTGCCGATGTCAAGGTGTGGGAGATAGTT
TACTCGAAGGATGGTTCAGCGAAGGAGGTTAATAAAGTTATGCAACTCAA
GGGTCATAAGAGTGCTGTTACTTGCTTGTGCTTCGCTCCAAATTCTGAGG
AAGTGATTACTGCATCCAAAGATGGTTCCATTCGAGTATGGAACATTAAT
GTAAGGTACCACCTCGATGAGGACCCAAAGACCTTGAGAGTTATGCCAAT
TCCACTTCATGACTCAAAAGGTTCTGTTTGCCAATATGACCATATGAACG
TCTCTCCTGATGGTAAAATTCTGGCTGTAACAAGTGGATCAACGTTGCAA
TGGTTATGTGTGGAAACTGGTACAGTTTTGGATACAGCTGAGAAAGCACA
TGAAGGTGATATAACTGGCATTGCTTGGGCTCCACGAAAAATTCCCAATG
GTGGCGTGCCTGTGTTTATTTTGGGGACTGCTGGTGTGGACAAAAAGGTG
AAACTTTGGTCAGCGCCAGAGGTTGGTTCAACATGAGCGGATAAGGACTG
AATCCTGGGGCCATCCCCTAACTGCATAAGACAGCTTTGCCAAGGGCACA
TAATGGAAGAAAGAGGAAACAAAAGAAGGATGCAAGCTAACTAGCCCAGA
ACAGGGAAGGCCTTGCTTGGTGCTCCTCTGTTGATATCGCACTGAACTGA
GGCATATTTTTGTTCCATTGAGTTTGAGGGATAGTACCGAGGGAGGCTTA
TTACTGATGAGTGTGAAACATGGCGAGCACGCCCCAATGCAACAGGAAGG
CACCATCCTTGGGGTTGTAGTTGTGCTATATAGGCATATAGCCTGCCAAC
TCTTTATAAAATAAACTGAATGTTGTCTGCATTTTTCTTTCGTTCCTTCT
ACTGGGAATGATCTGGCTGTGTGATCCAAATAATTTGTGCTGCTGCTGCT
TCGAATACACGCCGTGTTTTTGTTTATCTACTCTACCCCGATCCAATGGT
TTTGTAATGTTTGTCCTATGATGTGATGACCATTTCTGCTGGGGTCGAGT
GGACAAGACCCCGGCAGCAAATGTGCTACTTTGCGCATTGTTTGATTTTT
TTTTTTGAGAATTATCTCTTGAGCAGGAATTAAAGTATGCGAAGT
>Sb01g000520_TCONS_00000060_CUFF.28.1
GTTTTATTTTAGAGACACAAGAAAAGACGACAGCAGCCCACAGGCACAGT
CAGGGAGACAAAGCTGCGGCTTGCGGTAACAAGTTGAGGCAAGTTTCAAC
GGCCCGACCCGGCCCACCAGCAGAGGAAAGACTCGATTCCTCCTCCCATC
TCCGCCGAGCCCGAATTCGCACTCACGGCCGCGGCCATGGATTCCGGCGT
GCCTGCCCCTGCCCTTTCCGCTGCCAAAGTCAAGCTGTGCCGGCGGTGCA
AGGCGAGCTACGACCCCTCGGCCAACACGCGCCTCTCCTGCAGGTTCCAC
CCTTCCTTCTTCGTCTGCCGCCGACACGACGACCAGAAGAGGTACTACGA
GCTCCGCGACGGCGACCCTCCGTACGCCGCCAAGTTCTACGACTGCTGCG
GCGCCGAGGACCCCGACGCTCCCGGATGCACCACAGACCTGCACCGTTCC
TACGACGACGCCCAGGACTAGCAAGCAACCCTCCCTCCCTCTTCCACTTC
CACACCCACCACAGGCCTCATCTTAATCTCCCTCTTTAGTCTCATCTACC
GTTTGCTTTTGCCTCCCCTCCCATCCTATCCTCTCTAGTCTGTAGAGGAG
GAGATAAGGAGAGCAGCTGTCCTGCTGCAGCCATCAAATTAAACCATCTA
TGTACAATAAATAAAGTTGCAAAATAACCCGTGCTTGCTTTGAATTCATC
CATATAATCTAATCTAATCTAATCTAATCTAATCTAATTAACCATAAATT
CCATTGAATCGAATCCATCTGTTTGATTTGGGACTTGCCCACTTCGTGGT
ATCTGGCGCCATCACCATCAGCTCTTGTGTGCAGTGCACATATATATGCC
ATGCCTTAAGTAAGAAACCTGGTTAGTTGCATTCAGAGCATATATATAGG
AGAATACATATAGCATGCCATTTCTGAATCCTGAATTCCTGCATCATAAC
ATGCCATTGTTTGCCCACAACAAATTTGGGCACTTGTATACTGCATACTT
ACTCTGGATCAAGAGGAAGCATCCAATTTTCATGAGTACATGAACCTCTA
GATGCCCCAAATCTGTTCAGCTTGCATGAGCAGACCTAATTTTATAAACC
CTCTTATCTTACAAATGTTTGCAGAGTGCTAGTGCCTTGTAAAAAGGGTT
GCAAATTTCTTCTCTTCATGGTCATGAGGTCAGATTGTAGTAAAATATGT
TCAAGCTTAGCGTGCCACTAAGCCCTAGCAATGAAATGATGCATAATGAG
CTCATCAAGCACGCTCCGTAGCAATTAAATGATGCATAATTAGCTCATCA
GGCACGCTCCATAGCAATGACATGATGCATAATGAGCTTATCAGGCACGC
TCCATTTGTGCCTCCATAGCTGGGCGACGAAAATATGATTGTGGTATGCA
CAAACATCATGCCCTTGCTGTCTGATATCATTGAACCCCCTGTTTCCTTA
TCACTTGTAAATTAGCTTTAGCAGTGAACATTACTAGCCAGGGAACGGTT
CAGCTAAGCCATGTATGACTGTATCTCATGTGGTGTTTGCAAAGGGAAAA
TTTTTTCCTCTTTTAGTTAGTGGATTGGTACTTATATATTTTTTAGATAA
AAATAATGGAAAAATTCCGACTTGAGCCTTCTAAGATCCAAACTTATCAC
AACAAAACACCCAGGATTGGTGTTATTGCCAGCATTGACAATAGGGCAAC
ATGTGATTTTGTATTTTGTTTTTGGAACTTGGGCTATTTTCAGATGCTTG
GCATGGACAGACTTTGCAGGTAGCATTGGTTTTAAGGAAAGCTGTTCCCT
TGATCCACGATGTGATTTTCCAGCTTGGGCTGACTTCCCTAGACGGATAG
TATATACAGTATGTAGGTAGAGAATATGGTAGCACAGATGTGGCCCCCTG
AAACTCTATTATCTAGGAGTAACTCATTAGAAATGTCAGTTTCAGAAGTC
CAACAAAGTTGAATGGTGCTAGTTTACTGGAAGTGAAAGCTGGCAAGGAG
ACATAGCACACAAGAGAATCATTACTACAGTACTACATATTGACAGCAAC
CAGAACAGTCCACCTCGGGTATGAAAAGAAGTCATCAGTTGCCTGAAAGT
TGCAGCCCATCTTCTTTTGAGGCAAGGCAACCGCCATATGGTAGCGCATG
TTGTGAGCAATCTCCCAGACATTCTGATGGCGCACAAGGTGTTGCCGTCT
CAGGTACATCACAGGCTAGAGATAATACTGGGTACTATGTTCAGTTGAGA
GCTTTCTCATCTCTAGTCACCATCTGTTGCATCTCTTCAGGAGGGCCTTA
TTTAGTTCTAAAATATTTTGCAAAATCGACACTGTAGCTCTTTCGTTTGT
ATTTGACAAATATTGTCCAATCATGGACTAGC
>Sb01g000520_TCONS_00000061_PAC:1949339
ATGGATTCCGGCGTGCCTGCCCCTGCCCTTTCCGCTGCCAAAGTCAAGCT
GTGCCGGCGGTGCAAGGCGAGCTACGACCCCTCGGCCAACACGCGCCTCT
CCTGCAGGTTCCACCCTTCCTTCTTCGTCTGCCGCCGACACGACGACCAG
AAGAGGTACTACGAGCTCCGCGACGGCGACCCTCCGTACGCCGCCAAGTT
CTACGACTGCTGCGGCGCCGAGGACCCCGACGCTCCCGGATGCACCACAG
ACCTGCACCGTTCCTACGACGACGCCCAGGACTAGCAAGCAACCCTCCCT
CCCTCTTCCACTTCCACACCCACCACAGGCCTCATCTTAATCTCCCTCTT
TAGTCTCATCTACCGTTTGCTTTTGCCTCCCCTCCCATCCTATCCTCTCT
AGTCTGTAGAGGAGGAGATAAGGAGAGCAGCTGTCCTGCTGCAGCCATCA
AATTAAACCATCTATGTACAATAAATAAAGTTGCAAAATAACCCGTGCTT
GCTTTGAATTCATCCATATAATCTAATCTAATCTAATC
>Sb01g000630_TCONS_00000070_CUFF.41.1
TTCCATTCCTGAGCTTCTGCTTCGCACCCACACACGGAGACAGACCCCAG
CGAAGAGGAGGCCGGAGAGAGAAGATGATACTGGCCGTGCTCTTCGCCAA
CTCCGAGGGGAACATCCTCATCGAGCGATTCCATGGGGTTCCCGCCGAGG
AGAGGCTCCACTGGCGCTCCTTCCTCGTGAAGCTCGGATCCGAGAACCTC
AAGGGATCCAAGAACGAGGAGCTCCACGTTGCCTCCCATAAGTCCGTGTC
TATTGTTTATACCACGATCGGGGACGTCTGCCTGTACATTGTTGGCAAGG
ATGAATATGATGAGCTTGCTTTTACATCAGCAGTCAAGGATGTTTGCGGA
AAACCTCCTACTGAGCGCCTCTTCCTTGACAAATATGGGAGGATCTGCTT
GTGCCTCGATGAGATTGTTTGGCAGGGTTTGCTCGAAAACACAGAGAAAG
ACAGAGTGCGGAGGTTGATTAGACTAAAGCCTCCTGTTGAGCCATGAATT
GCATGTAAAGCATTTGTTGTGTGTCGCTGTAATCCAAATTGAATCTCATT
TACATTTGTAGGCAAATTTTCAGAGTTTCCATCTGCACTTTGTATCTACA
AAATCATCATCACTTATTTGAGGATTGCGTGCGTGACATCAAAAATAGTG
TATCATCTGTGTACTTGCTGTGTTCATGAGCATGTTACTGCTTTGTATTT
TATGCTACTGCTGCAGATGCTCCCGGGATATGCATACCCCTTTTATAGCT
GATATGGGATTTTTTATAATTGAGATGAGTTTATCTTGAGAAATAAGTGG
TGTAG
>Sb01g000630_TCONS_00000071_PAC:1949355
ATGATACTGGCCGTGCTCTTCGCCAACTCCGAGGGGAACATCCTCATCGA
GCGATTCCATGGGGTTCCCGCCGAGGAGAGGCTCCACTGGCGCTCCTTCC
TCGTGAAGCTCGGATCCGAGAACCTCAAGGGATCCAAGAACGAGGAGCTC
CACGTTGCCTCCCATAAGTCCGTGTCTATTGTTTATACCACGATCGGGGA
CGTCTGCCTGTACATTGTTGGCAAGGATGAATATGATGAGCTTGCTTTGG
CCGAGGTGATTTTTGCAGTTACATCAGCAGTCAAGGATGTTTGCGGAAAA
CCTCCTACTGAGCGCCTCTTCCTTGACAAATATGGGAGGATCTGCTTGTG
CCTCGATGAGATTGTTTGGCAGGGTTTGCTCGAAAACACAGAGAAAGACA
GAGTGCGGAGGTTGATTAGACTAAAGCCTCCTGTTGAGCCATGAATTGCA
TGTAAAGCATTTGTTGTGTGTCGCTGTAATCCAAATTGAATCTCATTTAC
ATTTGTAGGCAAATTTTCAGAGTTTCCATCTGCACTTTGTATCTACAAAA
TCATCATCACTTATTTGAGGATTGCGTGCGTGACATCAAAAATAGTGTAT
CATCTGTGT
>Sb01g000910_TCONS_00000108_PAC:1949391
GTCCTCCCCGAACGCCCGTCTCGTCCGTTCCCCCCCATCTGATCTCCACC
CACACCCACCCCGTGTGCTCCGACCGCTCCTCGATTTGATCACCGATTGG
GGGCCAATTAGGGTTTACCAGTGAGCGAGCGAGCGAGAGGAAAGGGGATT
CGCTCTGGTCGGGAGAAGATGGCGCAGGCGGTGGAGGAGTGGTACCGGCA
GATGCCCATCATCACGCGCTCCTATCTCACCGCCGCCGTCGTCACCACCG
TCGGCTGCACCCTCGACATCATTTCGCCGTACCACCTGTACCTCAACCCG
AAGCTCGTCGTGCAGCACTACGAGATCTGGCGCCTCGTCACCAACTTCCT
CTACTTCCGCAAGATGGATTTGGATTTTCTGTTCCACATGTTTTTTCTTG
CTCGATACTGCAAACTTCTGGAGGAGAACTCATTTAGAGGAAGAACTGCC
GACTTTTTCTACATGCTCTTGTTTGGTGCTACTGTCCTAACTGGCATTGT
TCTGATCGGAGGGATGATACCTTACATTTCTGAGACATTTGCCAGAATTC
TGTTCTTGAGCAATTCATTAACGTTTATGATGGTTTATGTCTGGAGCAAG
CACAACCCTTTCATCCATATGAGCTTTCTGGGTCTGTTCACCTTTACGGC
TGCTTACTTACCATGGGTCCTTTTGGGCTTCTCTATCCTCGTTGGGAGCA
GCACATGGGTGGATCTCTTGGTATGTTTCTTCTAGTTCAGATGAATCTAT
AGTAACCATTACGTTTGGATTAATGAATTTGTTGGAAACATCCTTT
>Sb01g000910_TCONS_00000109_PAC:1949390
ACGCCCGTCTCGTCCGTTCCCCCCCATCTGATCTCCACCCACACCCACCC
CGTGTGCTCCGACCGCTCCTCGATTTGATCACCGATTGGGGGCCAATTAG
GGTTTACCAGTGAGCGAGCGAGCGAGAGGAAAGGGGATTCGCTCTGGTCG
GGAGAAGATGGCGCAGGCGGTGGAGGAGTGGTACCGGCAGATGCCCATCA
TCACGCGCTCCTATCTCACCGCCGCCGTCGTCACCACCGTCGGCTGCACC
CTCGACATCATTTCGCCGTACCACCTGTACCTCAACCCGAAGCTCGTCGT
GCAGCACTACGAGATCTGGCGCCTCGTCACCAACTTCCTCTACTTCCGCA
AGATGGATTTGGATTTTCTGTTCCACATGTTTTTTCTTGCTCGATACTGC
AAACTTCTGGAGGAGAACTCATTTAGAGGAAGAACTGCCGACTTTTTCTA
CATGCTCTTGTTTGGTGCTACTGTCCTAACTGGCATTGTTCTGATCGGAG
GGATGATACCTTACATTTCTGAGACATTTGCCAGAATTCTGTTCTTGAGC
AATTCATTAACGTTTATGATGGTTTATGTCTGGAGCAAGCACAACCCTTT
CATCCATATGAGCTTTCTGGGTCTGTTCACCTTTACGGCTGCTTACTTAC
CATGGGTCCTTTTGGGCTTCTCTATCCTCGTTGGGAGCAGCACATGGGTG
GATCTCTTGGGTATGATTGCTGGACATGTGTACTACTTCCTGGAAGATGT
ATACCCACGGATGACTGGCCGGCGCCCCCTGAAGACACCGTCCTTCATCA
AGGCGCTATTTGCTGATGACAATGTTGTGGTGGCACAGCCACCCAATGCT
GGGATTGGTGCCGGTGCAAGGTTTGGTGCTGTGGGTCTAGATCCCCAGGC
CCAATGATGAATTACTTCCAGTGACCTGAGGCAGTGACTGATCTGAGATG
CGGCAGTTTGTTTTCTCTGCGCAAATTGCGGAACTGTACAAGCCATTGTT
CTTGTGTATTTATACAGGCTAGATGAGAGTTATTGTGCATAACCAAAAGA
TTAGTAGTAACCGAGGCGGCTAAGTTTCTTACCTGTTGCCAGGGTCCGAA
GGAAATGGTTTATGATCGGCAAACAGGCCAACCCCGGCCCTGTTGTGGAA
ACTTGTTGCGACGGTTTAACATCTGACCTGTTGTTACTATTTCATGCATC
AGTGAGTTTAGTCTAGGAAACTCTTTCAACCAGGGTTAAGTCTGATGCTT
TGGCAGCGAGAATTTGTATGGAGCGTTGTAATTGCAGAATGGTGCAAGGA
ATGGCTCTAACATTGTGGATGCTTGGAACTTGGATGGTGTTTCATTTCCC
CTACGATTCAGTTGTTTCATCAATCTGGATGATCTGTTCTCC
>Sb01g000960_TCONS_00000119_PAC:1949397
CTCCTCTTCCCTCTTCCGCCTCCTCTCTCTCTCTCTCTCTCTCTCGGCTC
TCGCTCTCAGACGACTGCTGGGCAGCCGCCGCCCTAGGCCAGGTGCTGAG
GCTTTCCCTGGTCTCTTCGCCGTCGACGAGCACCCACCAGTAGGTACTTG
ATTGGACGAGCCATGGACAGCCTGTGGCATCTGGGGGACGAGCTCCGTGG
GCAACCGAAGGTGGTGGAGGACCGCCAGTGGTCGCTCATGACGTCCAAGC
TGGCGGAGATCACCAGGTCCAAGGGCGAGAGGATGAACGACCTCGACTAC
GCCAGGATGAACACCGTCCCTGACGCCAAGCAGTGGGACAAGACGTCCTT
CCAGCATCATGACCAGAGCAGGATGGACCACATCAATCTCGGCCTCATGA
ACCTGGATCTCAAGATGAACGATCTCAAGATGAACGAGGCCCCCACCGCC
ATGAAGCTCCCCTTCCACAACATGCCCTATAACATGAACCCAATGTACCC
CAAGGGGAGCAATGCCAATGTCAATGTCAATGCGTTCAAGATGAATGTTG
GGGTGAACAAGTACTCCAATAGTCCTAACGGGAAAGACGCCAATGGGAAA
AACAATGGCGGCAGCAACAACAATGGAGGAAACAGCAATGGGAGCGCAAA
CGGCAATTCTGCAGTTGACAAGCGCTTCAAGACATTGCCAACAAGTGAGA
TGCTACCGAGGAATGAAGTCCTTGGTGGATACATCTTTGTCTGCAACAAC
GATACCATGCAGGAGGATCTCAAGAGGCAGCTTTTTGGATTGCCAGCAAG
ATATCGTGATTCAGTCCGAGCAATTACTCCTGGCCTGCCTCTTTTCCTCT
ATAACTACACAACCCACCAGCTTCATGGGGTATTTGAGGCTGCCAGCTTT
GGTGGGTCTAATATCGATCCCACTGCATGGGAGGATAAGAAGTGTAAAGG
TGAATCTAGATTCCCAGCTCAGGTGAGGATCCGCATTAGGAAGCTTTGCA
AGCCGTTGGAAGAGGATTCCTTCAGGCCAGTTTTGCACCATTATGATGGC
CCAAAGTTTCGCCTTGAGCTCTCTATCGCGGAGACCTTGTCGCTGCTAGA
CCTATGTGAGAAGGAAGGTATCTGAGCTGTTGGGGAGGTGGTTGCCTTGT
GAGCTTCTAGTAAATATCAATCATCCTTGTATGTTTTGTGGATGGTGGTT
GGTTGGCAATGTTGTTTATTTTAGCGAAAGCTGCTGCTGGTTTTGTTTTC
CCTACCCTGGATGAAAGCAAGGACCTGGTACTTGGAAGGCCCCCTCAAAC
AAGCTGTGAGCCTGTCAGTGTACTGCGTTGTGTCTGTCGTCGTCAAGAAC
CAAACCAATCTTGGACCGACTGAGAGTTGGAGTGTGTATGTTTTGCTGTC
TATCTACATGTGTTAGTAGAGTGGGTATACCTGGGCAGAATGGGTCCTCA
AAAGATGGGGGGCCTATCTGTATACTATGTGTAATGGTTAAGATGCATGC
GGCCCTAAGTAAGGGCTGGTGATGTCGATGCTGGTGCTCCTGGTGTGTAT
TTTGTACTCTGTTGTACCTTGAACCTCCTTTGCATTTGCCTTAATGCTGC
TGCTTTTTGCACTGTCACAGA
>Sb01g000960_TCONS_00000120_PAC:1949396
CTCCTCTCTCTCTCTCTCTCTCTCTCGGCTCTCGCTCTCAGACGACTGCT
GGGCAGCCGCCGCCCTAGGCCAGGTGCTGAGGCTTTCCCTGGTCTCTTCG
CCGTCGACGAGCACCCACCAGGTACTTGATTGGACGAGCCATGGACAGCC
TGTGGCATCTGGGGGACGAGCTCCGTGGGCAACCGAAGGTGGTGGAGGAC
CGCCAGTGGTCGCTCATGACGTCCAAGCTGGCGGAGATCACCAGGTCCAA
GGGCGAGAGGATGAACGACCTCGACTACGCCAGGATGAACACCGTCCCTG
ACGCCAAGCAGTGGGACAAGACGTCCTTCCAGCATCATGACCAGAGCAGG
ATGGACCACATCAATCTCGGCCTCATGAACCTGGATCTCAAGATGAACGA
TCTCAAGATGAACGAGGCCCCCACCGCCATGAAGCTCCCCTTCCACAACA
TGCCCTATAACATGAACCCAATGTACCCCAAGGGGAGCAATGCCAATGTC
AATGTCAATGCGTTCAAGATGAATGTTGGGGTGAACAAGTACTCCAATAG
TCCTAACGGGAAAGACGCCAATGGGAAAAACAATGGCGGCAGCAACAACA
ATGGAGGAAACAGCAATGGGAGCGCAAACGGCAATTCTGCAGTTGACAAG
CGCTTCAAGACATTGCCAACAAGTGAGATGCTACCGAGGAATGAAGTCCT
TGGTGGATACATCTTTGTCTGCAACAACGATACCATGCAGGAGGATCTCA
AGAGGCAGCTTTTTGGATTGCCAGCAAGATATCGTGATTCAGTCCGAGCA
ATTACTCCTGGCCTGCCTCTTTTCCTCTATAACTACACAACCCACCAGCT
TCATGGGGTATTTGAGGCTGCCAGCTTTGGTGGGTCTAATATCGATCCCA
CTGCATGGGAGGATAAGAAGTGTAAAGGTGAATCTAGATTCCCAGCTCAG
GTGAGGATCCGCATTAGGAAGCTTTGCAAGCCGTTGGAAGAGGATTCCTT
CAGGCCAGTTTTGCACCATTATGATGGCCCAAAGTTTCGCCTTGAGCTCT
CTATCGCGGAGACCTTGTCGCTGCTAGACCTATGTGAGAAGGAAGGTATC
TGAGCTGTTGGGGAGGTGGTTGCCTTGTGAGCTTCTAGTAAATATCAATC
ATCCTTGTATGTTTTGTGGATGGTGGTTGGTTGGCAATGTTGTTTATTTT
AGCGAAAGCTGCTGCTGGTTTTGTTTTCCCTACCCTGGATGAAAGCAAGG
ACCTGGTACTTGGAAGGCCCCCTCAAACAAGCTGTGAGCCTGTCAGTGTA
CTGCGTTGTGTCTGTCGTCGTCAAGAACCAAACCAATCTTGGACCGACTG
AGAGTTGGAGTGTGTATGTTTTGCTGTCTATCTACATGTGTTAGTAGAGT
GGGTATACCTGGGCAGAATGGGTCCTCAAAAGATGGGGGGCCTATCTGTA
TACTATGTGTAATGGTTAAGATGCATGCGGCCCTAAGTAAGGGCTGGTGA
TGTCGATGCTGGTGCTCCTGGTGTGTATTTTGTACTCTGTTGTACCTTGA
ACCTCCTTTGCATTTGCCTTAATGCTGCTGCTTTTTGCACTGTCACAGA
>Sb01g000990_TCONS_00005941_CUFF.66.1
GCCGGACGCTGCAGAACCTGGACGGGAAGACGCCCATCGACGTGGCCAAG
CTCAACAACCAGGACGACGTCCTCAAGCTGCTGGAGAAGCACGCCTTCGT
ATAGACTGTCTAGACGTACGCCGCCGGCCGGCTCCTGTCGTCGCCGCCGC
CTCCACGTCGCTCTCCATGCCATGCTCTGTTGATTTCTCTCCCTCCCCAT
CCACCCCACCTTCATCACCACTTAGTTGCGCATTGGGTGTGTATGTATCG
TCGGTCTCAGATTTTGCTTGCGTGATCACGGTGCAATTATATATTTTTAT
ATTTATTATTATCGAGAGGACTCCTCGTTCATCAGGAGGTTTTCGTAATG
AATAAGGAACAAATTTCCATTTCACCGTCCAATCCAATCCAATCTTCTGT
GTACTGTTTCGAGTTCCACCTCAGAAATTCTCATTTTCAATTTCGCGATC
AGATCACCGCCGAATCCAATGCATGCAATTTGGGGTGTATGAACTGTTG
>Sb01g000990_TCONS_00005942_PAC:1949400
ACAGCTGCAGCCAGAGGCACCCACCTTATCATCATCCTCGCCTCGCTTCA
TCGCCAACACCAGCGCCTCCTTCTTCCCCGCCGCCGTCGACATGGCTGCG
CAAGAGGAGAAGACTGCTACTGCTGTCACCACAGAGGAGCCTGCACCGGC
GGCGGAGCCTCAGCCTAAGCCAGCTGCGGCGGCGCGCAGGGCAGGGCCGT
CGGCGTCGGCCAACCCCTTCGACTTCTCCACCATGATGAACCTTCTCAAT
GACCCTAGCATCAAGGAAATGGCGGAGCAGATCGCCAAGGACCCGGCGTT
CACGGAGATGGCGGAGCAGCTGCAGAAGACGGTGGTGTCCCCGCGGCAGC
GGCAGCAGCAGCAGGCGGCTTCGGCGGCGGCGGCGGCGCAGCTGGACCCG
CAGAAGTACGTGGCGACGATGCAGCAGCTGATGCAGAACCCGCAGTTCGT
GGCCATGGCGGAGCGGCTGGGCAGCGCGCTGATGCAGGATCCCGCCGTGT
CCACCATGCTGGGGGGCCTCACCAACCCGGCGCACAAGGAGCAGCTGGAG
GCCCGCGTCGCGCGCATGAAGGATGATCCCGACCTCAAGCCCATCCTCGA
CGAGATCGAGTCCGGCGGCCCCGCCGCCATGATGAAGTACTGGAACGACC
CCGAGGCTCTGCAGAAGTTCGGCCGCGCGATGGGTGTCGGCGGCGGCCCG
TCCGGCGAGGCCGGCGGCGCGGAGCACGCCGAGGCGGAGGACGACGCCGG
GGAGGAAGGCGAGTACGAGGACGAGTCCATCGTCCACCACACGGCGAGCA
TCGGCGACGTCGAGGGCCTGAAGAAAGCGCTGGAGGATGGCGCGGACAAG
GACGAGGAGGACTCGGAAGGGCGGCGTGGCCTCCACTTCGCTTGCGGCTA
CGGCGAGCTCCAGTGCGCGCAGGCACTCCTGGAGGCCGGCGCCGCGGTGG
ACGCCGTCGACAAGAACAAGAACACCGCGCTGCACTACGCCGCCGGATAC
GGCCGCAAGGACTGCGTCGCGCTCCTGCTCGAGAGCGGCGCCGCCGTGAC
GCTGCAGAACCTGGACGGGAAGACGCCCATCGACGTGGCCAAGCTCAACA
ACCAGGACGACGTCCTCAAGCTGCTGGAGAAGCACGCCTTCGTATAGACT
GTCTAGACGTACGCCGCCGGCCGGCTCCTGTCGTCGCCGCCGCCTCCACG
TCGCTCTCCATGCCATGCTCTGTTGATTTCTCTCCCTCCCCATCCACCCC
ACCTTCATCACCACTTAGTTGCGCATTGGGTGTGTATGTATCGTCGGTCT
CAGATTTTGCTTGCGTGATCACGGTGCAATTATATATTTTTATATTTATT
ATTATCGAGAGGACTCCTCGTTCATCAGGAGGTTTTCGTAATGAATAAGG
AACAAATTTCCATTT
>Sb01g001040_TCONS_00005947_CUFF.68.1
AGAGTGGAGACTGCTGCCCACCCGGCCACCCCACCCTGCTTGCAATCGCG
CCCGCCACTAGGGTTTTTCCTATCTCGGCCTCGCCGACTCCCTCCCCCAT
CTTCCCCGACCCCGTATCTCCCAACATCCGGCGGCCGCCGCCATTGCCGC
TGCTTTCTCCCAGCCGCCATGGTTAGGCTCACCGCCGACCTGATATGGAA
GAGCCCGCACTTCTTCAACGCCATCAAGGAGCGCGAGCTCGACCTCCGAG
GCAACAAGATCGCCGTCATCGAGAATCTCGGAGCCACCGAGGACCAATTT
GATACAATTGACTTGTCAGACAATGAGATTGTCAAGCTTGAAAACTTCCC
ATACTTGAATCGCCTTGGCACTCTACTAGTTAACAATAACAGAATCACAC
GTATCAATCCCAATCTTGGTGAGTTTTTGCCAAAGCTTCATACGCTGGTG
CTCACAAACAATCGTCTGACAAATCTTGCGGAGATTGATCCGCTGGCATC
TCTTCCGAAGCTACAATTCCTTAGCTTACTGGATAATACTGTAACTAAGC
AGCCAGACTACAGGCTATATGTGATCCATAAATTGAAGCATTTGCGTTTG
CTGGATTTCAAGAAAGTGAAACAACAGGTTGTTTGTTCATTTCCTTTGGA
ATGGCTCCAAAATATGTTTTGGGATGGACCCCAGAAGTGCTGGCAGCAAA
AGGGACAAACAAGCAACTCTTTTGACTTTGGATTTTCATTAATTAGATGC
ATTAACACCATGGAATGCCTTGGCTGACATGTTTTTTCCATTGTCCAGTC
TGCACATGTTGCTTTTGTTTCTGAGTTCCCTTGGGAGACATTTCTTTCTG
TTTTGTAGGAGAGAGTTGCCGCAGCGAAAAAGTTTCACTCAAAGGAGGCA
GAGGAAGAGGCAAAGAAGGTAGCTGTCAAAACGTTTACTCCTGGTCTGCC
TGATGCTCAGGACATCACAATGGAGCCGCAAGGTCCTAAAGTAGTTGCTC
CAACTCCTGAACAAATCACAGCTATCAAGGCTGCTATTGTGAATGCTCAC
ACTCTTGAGGAAGCTGCAAGGCTAGAGCAGGTATTAAGCACTGGCCAAGT
TCCTGCTGAATTTGCAGTGCCCAAGCCTGATGCAAACATGGCTGAAGCTT
CAGAGGGAGCTGAGAAGATGGATACAGATGGTCAGAACCAGGAGGGTGAG
GCTGATGGGCAGAAACAAGATGACGAAAGCACCCCAATTCAAGAGGATTG
AAGGCATGGTGACATGGCTATATCGCCTTGGGCTGGAACCATTATTTGAG
TTTGGTTTGCCAGTTTTCGTGGGGGGGAGAAAAGAGCTAGAGCCTGTCGC
AGTACACCCTCTCTGGATCGCATGCCTAGTATCAAGTATTTTATGTATCC
TGTGGAATGTGGATGCTAACAACAATTTTTTTAGATGATGAGTGGGATGT
TGCGTTGCTTCCTATTCTCAAGTGTTGCTCGTCACAGCTGGATGTATCAT
TTTTGTATACGTGCAATTGTACTCAATGGTGGAATTACACTGTAGGCTGT
CTACTGTGGTTGTCCAAACAAACTGCCATTGTAG
>Sb01g001040_TCONS_00005948_PAC:1949406
TAGGGTTTTTCCTATCTCGGCCTCGCCGACTCCCTCCCCCATCTTCCCCG
ACCCCGTATCTCCCAACATCCGGCGGCCGCCGCCATTGCCGCTGCTTTCT
CCCAGCCGCCATGGTTAGGCTCACCGCCGACCTGATATGGAAGAGCCCGC
ACTTCTTCAACGCCATCAAGGAGCGCGAGCTCGACCTCCGAGGCAACAAG
ATCGCCGTCATCGAGAATCTCGGAGCCACCGAGGACCAATTTGATACAAT
TGACTTGTCAGACAATGAGATTGTCAAGCTTGAAAACTTCCCATACTTGA
ATCGCCTTGGCACTCTACTAGTTAACAATAACAGAATCACACGTATCAAT
CCCAATCTTGGTGAGTTTTTGCCAAAGCTTCATACGCTGGTGCTCACAAA
CAATCGTCTGACAAATCTTGCGGAGATTGATCCGCTGGCATCTCTTCCGA
AGCTACAATTCCTTAGCTTACTGGATAATACTGTAACTAAGCAGCCAGAC
TACAGGCTATATGTGATCCATAAATTGAAGCATTTGCGTTTGCTGGATTT
CAAGAAAGTGAAACAACAGGAGAGAGTTGCCGCAGCGAAAAAGTTTCACT
CAAAGGAGGCAGAGGAAGAGGCAAAGAAGGTAGCTGTCAAAACGTTTACT
CCTGGTCTGCCTGATGCTCAGGACATCACAATGGAGCCGCAAGGTCCTAA
AGTAGTTGCTCCAACTCCTGAACAAATCACAGCTATCAAGGCTGCTATTG
TGAATGCTCACACTCTTGAGGAAGCTGCAAGGCTAGAGCAGGTATTAAGC
ACTGGCCAAGTTCCTGCTGAATTTGCAGTGCCCAAGCCTGATGCAAACAT
GGCTGAAGCTTCAGAGGGAGCTGAGAAGATGGATACAGATGGTCAGAACC
AGGAGGGTGAGGCTGATGGGCAGAAACAAGATGACGAAAGCACCCCAATT
CAAGAGGATTGAAGGCATGGTGACATGGCTATATCGCCTTGGGCTGGAAC
CATTATTTGAGTTTGGTTTGCCAGTTTTCGTGGGGGGGAGAAAAGAGCTA
GAGCCTGTCGCAGTACACCCTCTCTGGATCGCATGCCTAGTATCAAGTAT
TTTATGTATCCTGTGGAATGTGGATGCTAACAACAATTTTTTTAGATGAT
GGTACTGATAAGAGAATCAGATGTTGTAAACTATACATTCGTGCATGTTG
GCGAACAAACCGTTCTTAAAAACCGTTGCTTGACTGATCGC
>Sb01g001130_TCONS_00000129_PAC:1949415
GCCTCTAGAAACCACGCGACGCCACCGACCACCATGGCAGCCGCGCTCCT
CCTCTCGCCGCGGCTCGTGTCGCTCCCTCCTCACCCGAGCCTCGCCCCCG
GCTTCACCTTCATCAAGAGACCAACGTCTTACCCCCTCGGCCGCCGCGGC
GCGAGGCTCCGGGCCGTCGGGGACGGCCCCGGCGCGGGGCTGACCTCCGA
CCAGACCACGGTCTACAACGGCGCCTACGGGCCCTGGACCGTGGATGACT
CCGACGTCCGCGAGGTGCTGCTGTACCGGTCGGGGCTGGTGACGGCGGCG
GCGTCCTTCGTGGCCGCGGCCTCCGCGGCGCTCCTGCCGGAGGGCAACCC
CGCCTCCGGCGCCGGCGCCGCCGACCTCCTGTACGCCGTCGGCGCCTCGG
GGCTGGGCCTGTCGCTGCTCCTCATCCACATCTACGTCACCCCGATCAAG
CGCTTCCTCCAGGCGCTGTGGGCCGTCGGGGTGCTCGGCTCCCTCGGGAC
CTACCTCGTCGCCGCCCGCCCGCTGGACGAGGGCCTCGTGCAGTACGTGT
TGGACCACCCCGCCGCGCTCTGGTTCGTCGGCCCCACGTTCGCCGCGCTC
ACTGGCCTCGTCTTCAAGGAAGGTCTCTGCTATGGAAAATTGGAAGCTGG
CATCTTAACGTTTGTTATCCCTGGGCTGCTTCTTGGACATCTATCTGGTT
TAATGGATAACAGCACAAAGACAACCCTTTTAGGAGTGTGGATGCTTCTT
TTCACGGTTTTCGCAGCTAGAAAGTTCCAGCAGCCCATCAAGGACGACAT
TGGGGACAAATCTGTTTTCATGTTCAATGCGCTCCCTGAAGAGGAAAAGA
ACGCTTTGATCCAGAAACTGGAGAGGCAAAAGGCACAGCAGCAGTTTGAG
TAG
>Sb01g001130_TCONS_00000130_PAC:1949416
GCCTCTAGAAACCACGCGACGCCACCGACCACCATGGCAGCCGCGCTCCT
CCTCTCGCCGCGGCTCGTGTCGCTCCCTCCTCACCCGAGCCTCGCCCCCG
GCTTCACCTTCATCAAGAGACCAACGTCTTACCCCCTCGGCCGCCGCGGC
GCGAGGCTCCGGGCCGTCGGGGACGGCCCCGGCGCGGGGCTGACCTCCGA
CCAGACCACGGTCTACAACGGCGCCTACGGGCCCTGGACCGTGGATGACT
CCGACGTCCGCGAGGTGCTGCTGTACCGGTCGGGGCTGGTGACGGCGGCG
GCGTCCTTCGTGGCCGCGGCCTCCGCGGCGCTCCTGCCGGAGGGCAACCC
CGCCTCCGGCGCCGGCGCCGCCGACCTCCTGTACGCCGTCGGCGCCTCGG
GGCTGGGCCTGTCGCTGCTCCTCATCCACATCTACGTCACCCCGATCAAG
CGCTTCCTCCAGGCGCTGTGGGCCGTCGGGGTGCTCGGCTCCCTCGGGAC
CTACCTCGTCGCCGCCCGCCCGCTGGACGAGGGCCTCGTGCAGTACGTGT
TGGACCACCCCGCCGCGCTCTGGTTCGTCGGCCCCACGTTCGCCGCGCTC
ACTGGCCTCGTCTTCAAGGAAGTAATGCATCCACAGGTCTCTGCTATGGA
AAATTGGAAGCTGGCATCTTAACGTTTGTTATCCCTGGGCTGCTTCTTGG
ACATCTATCTGGTTTAATGGATAACAGCACAAAGACAACCCTTTTAGGAG
TGTGGATGCTTCTTTTCACGGTTTTCGCAGCTAGAAAGTTCCAGCAGCCC
ATCAAGGACGACATTGGGGACAAATCTGTTTTCATGTTCAATGCGCTCCC
TGAAGAGGAAAAGAACGCTTTGATCCAGAAACTGGAGAGGCAAAAGGCAC
AGCAGCAGTTTGAGTAGACATTGTAGCTTGTCTTGGTGTAAGCCAATATT
TTGTTGAGCTCTCGTGCCAGAATCGAGTAAATGCAAAATTCATCACTGAA
TGGATGAGATGAAGGTTGAGG
>Sb01g001230_TCONS_00005959_PAC:1949428
GTCCGGCGGCATCTCGACTCCTCCTTCCTCCCTCTATTTAACGGGCTCAC
ATCACACACTACAGCATGCGCCACTTCGCCTAGCTAGCAGAGAATATAGA
GAGATAGAGAGAAGCTAGGGCAATAAGGTCGTCGTTGATGGCTCCGATGA
AGCTGTACGGTGCGACGGTGTCGTGGAACGTGACCCGGTGCGTGGTGGCG
CTGGAGGAGGCCGGCGCCGAGTACCAGATCGTACCTATCGATTTCGCCAC
CGCCGAGCACAAGAGCCCCGAACACCTCGCCCGCAACCCGTTCGGTCAAG
TTCCAGCTTTCCAAGATGGCGATCTCCACCTATGGGAATCGCGTGCGATT
TGCAAGTACGTTGCCCGCAAGAACAAGGCAGCAGAGCTGCTGAGGGAAGG
CAACCTCCAGGAGTCAGCCATGGTGGACGTGTGGCTGGAGGTGGAGTCCA
ACCAGTACACCGCCGCCCTGAACCCTATCCTGTACGAGTGCCTCGTCAGC
CCTATGTTCGGCGGCACCACCGACCAGAAAGTGGTGGAGGAGAACCTGGA
GAAGCTGAAGAAGGTGCTGGAGGTGTACGAGGCGCGGCTCGCCAAGCACA
AGTACCTCGCCGGAGACTTCCTCAGCCTCGCCGACCTCAACCACGTCTCC
GTCACGCTTTGCCTGCTCGCGACGCCCCATGCTTCTGTGCTCAACGCGTA
CCCTCACGTCAAGGCATGGTGGGATGGCCTCATGGCCAGGCCGTCTGTCC
AGAAGGTCGCCGCGCTCATGAAGCCGTCTGCTTGAAATTAGTGATCGAGT
CTTCGTTCGTTCACTGCTTGGCTTAATATAAATAAGCCCATCGACCCCTG
TGTGTGTCCTCGTTCTCGATCGGCATGTGTCATCCAGGTGTTGAATAAGC
TAGCTAGCCGATCGAGTTGCATGCATGTTTTCGTGTCTTTGAGAATAATA
TTAAGCTATGTGTTTGGTATATATCTTTATCTTTATCTAATATTTAATTC
TATAAATTTTGGTTTGTTCACTTTTTCTATCT
>Sb01g001230_TCONS_00005958_PAC:1949427
GTCCGGCGGCATCTCGACTCCTCCTTCCTCCCTCTATTTAACGGGCTCAC
ATCACACACTACAGCATGCGCCACTTCGCCTAGCTAGCAGAGAATATAGA
GAGATAGAGAGAAGCTAGGGCAATAAGGTCGTCGTTGATGGCTCCGATGA
AGCTGTACGGTGCGACGGTGTCGTGGAACGTGACCCGGTGCGTGGTGGCG
CTGGAGGAGGCCGGCGCCGAGTACCAGATCGTACCTATCGATTTCGCCAC
CGCCGAGCACAAGAGCCCCGAACACCTCGCCCGCAACCCGTTCGGTCAAG
TTCCAGCTTTCCAAGATGGCGATCTCCACCTATGGGGTACGTACGCAACG
CATATGATCCTATATCTCTTGGTGTCTCTCTGTAAATATGACAGTATAGT
AGTATTCACCCCTGCCATCATATATATATATATATATATGCATCACAAAA
ATGGTATGTTTTTTTTGCCAGAATCGCGTGCGATTTGCAAGTACGTTGCC
CGCAAGAACAAGGCAGCAGAGCTGCTGAGGGAAGGCAACCTCCAGGAGTC
AGCCATGGTGGACGTGTGGCTGGAGGTGGAGTCCAACCAGTACACCGCCG
CCCTGAACCCTATCCTGTACGAGTGCCTCGTCAGCCCTATGTTCGGCGGC
ACCACCGACCAGAAAGTGGTGGAGGAGAACCTGGAGAAGCTGAAGAAGGT
GCTGGAGGTGTACGAGGCGCGGCTCGCCAAGCACAAGTACCTCGCCGGAG
ACTTCCTCAGCCTCGCCGACCTCAACCACGTCTCCGTCACGCTTTGCCTG
CTCGCGACGCCCCATGCTTCTGTGCTCAACGCGTACCCTCACGTCAAGGC
ATGGTGGGATGGCCTCATGGCCAGGCCGTCTGTCCAGAAGGTCGCCGCGC
TCATGAAGCCGTCTGCTTGAAATTAGTGATCGAGTCTTCGTTCGTTCACT
GCTTGGCTTAATATAAATAAGCCCATCGACCCCTGTGTGTGTCCTCGTTC
TCGATCGGCATGTGTCATCCAGGTGTTGAATAAGCTAGCTAGCCGATCGA
GTTGCATGCATGTTTTCGTGTCTTTGAGAATAATATTAAGCTATGTGTTT
GGTATATATCTTTATCTTTATCTAATATTTAATTCTATAAATTTTGGTTT
GTTCACTTTTTCTATCT
>Sb01g001260_TCONS_00005963_CUFF.74.1
GCCACGTCCACACGTGTCCGCCGCGGCGGTGCACGCGGCCCCGGGAACCG
CCCCGTGATCGACGGCCCATGATTGGCGCTCACCCACGCCACGCCACTCC
GCCCTGCCTGCCTGCCCATCCTTTGACGCTGCGAGCCCTGCAGGACACGA
TCGAACTAGTATCACGCATGCATGTGAACCGGCACAACTGCACAGCGTTT
TCCGAGCGACGTGCACACGACCTGTTTTTGTACATGCATGCCATGATCAT
GGCGCACATGTATATGTACAGCGGCACAAGTACAGCAAGAATAATGCTTC
TCTCCACTTCTTCAGTTCATATTGATACCTGTAGTAGTATGAGTATGTCG
GTGTCGGTGGGACCGCTAGCATTCAGAACACTGATTGATTGACTGCCGTT
GTATGTATGTATGTATGTATAAATATATATTGTACGTACCCACCTTCACA
GTATATGCTCTAGCCGGATCGGACGCAACTGTTCACCTAATGGCTAATTG
CGTCGTGCCGCGCCGCGCGTCAGCTGTTAACGAACAGGCAGCGCGGCCCC
GTGCAGCCAACCACCATTGCTGCACCCCCGTTTTGGTCGGTCACCTGGCT
TTATTCACCTGCCAGCCAGATCACATGCATGACGACGATGCAGCGGACAG
CTCGTTCGTCCCATCCAATTTGTAACCGACTGTACCTACTTTGTATCAGT
AGAAGTACACCTTGCACATTTAATAATAGAATTAGTTAAGTACTTAAACT
GATTAATCCGCGAGCAAGATTTGACCCAATAGAATGCGGCAACTGTGAAC
TGACTTGATGACTGGCTGATCTGCAGGCCCCGTCGCCGTGGGGCGACCTG
GAGGAGGTGCTGGCGCGCGCGGCGACCAAGGACCGGACGGTGATCATGAC
GCAGATCAACGCGGCGTGGACGCGCCCGGGCTCCCTGCTCGACCTCTTCT
TCGAGAGCTTCCGCACCGGGGAGGGCGGCGTGGCGCGCCTCCTGGACCAC
CTCGTCATCGTCACCATGGACCCCGCCGCCTACGAGGGCTGCAAGGCCGT
CCACCGCCACTGCTACTTCCTCCGCACCTCCAATGGCGTCGACTACCGAT
CCGAGAAGATGTTCATGAGCAAGGACTACCTCGAGATGATGTGGGGACGC
AACCGCTTCCAGCAGACGGTGCTCGAGCTCGGCTACAACTTCCTCTTCAC
GGACGTGGACGTGATGTGGTTCCGTGACCCGTTCCGTCACATCTCGATGG
CGGCGGACATCGCCATCTCCAGCGACGTGTACATCGGCGACCCCTACAGC
CTGCGCAACTTCCCCAACGGCGGCTTCCTCTTCGTGCGGTCGTCGGCCAA
GACCATCGACTTCTACCGGGCGTGGCAGCAGGGGCGGTGGCGCTTCTTGG
GGAAGCACGAGCAGGACGTGTTCAACCTCATCAAGCACGAGATGGCGCCC
AAGCTGGACCTCGCCATCCAGTTCCTCGACACCGCCTACATCAGCGGCTT
CTGCCAGCTCAGCAAGGACCTCAACAAGATCTGCACCCTCCACGCCAACT
GCTGCGTCGGACTCGGCGCCAAGCTCCACGACCTCCGCGGGGTGCTCGAC
GTCTGGAGGAACTACACCGCCGGCACACCCGACGAGCGCCGCGCAGGCAA
GTTCCAGTGGAAGCTCCCGGGCATCTGCATCCACTGATCGATCGATCAAT
CGAGGTCCAAGTCCAACGACGGCCGGCGACGGCGAGTCCGGCAGCGCGCG
CGCGGCATCATATCAATCACCTGCGATGCTGCACGGTGGCGGTGGCTGCC
TCCCCGTGCCCCGTGCCCGCCCGGTTTCATTGCTCTCCACCTTGTCCATT
CTTTCTCTGCCTCTTGTTCTTGGCGTGAAATTTCAGGAGATTGCGCGCAT
TGAGCGAGGGTGTAGGTTCCATTCTTTTGATTCGTCATCATCAAAGGTTA
TACTCCACTAGTAGGTAGCTAGAATTCAGGAAAAAAAATCGTTAAGTTAT
ACTGCTCCGTATGTATGTATGTACGCACACAGCACAGCTTATACTATGTA
TCTAATATCGTTGATCTGCTCCTGCATACCAAGATGAATGAATGAATGAA
TGAATGCAACAGGCAGCGCCCATTTATCGGCAACAGACTCATTCCTCACG
CGTTGGCGTTGCCTCTTCGACTCATCAGTCAGAGCAAATTTTCAGATGCT
GAACTAGACCTGCTGCTACTGCGTGATCAGGATGCAGTCCATTTTCAGAG
CAAAAATGTTTAGATTGGTCTGGGTCTGGGCTGAGCAACATGAGATCCGG
AAGGATGCAGCCAGGTCCCAGGAGCTTCGCTTTGTTAACAGCAGCAGAGC
TCGAGAGCCGTTGCGAGTTCGCATGGGCCACAACTGCACCTGATGTGTAA
AGTCTCAGGTTTTTGGTGCTGGGCTAAAACTTATATAGGCCCTTTAGAAA
GTGGTCCTGCAAGGAATGTGGC
>Sb01g001260_TCONS_00005964_PAC:1949432
CGTCCCTTGCGCGTTCCGTTCCTTGTTCCTCCGCGCCCCGCCCCACGGCG
ACAACGGGCAGCAGCAACAAACCCAGAAGAACCTGAACTCAAACCACCAA
GTACATACAGTAGTAGGCAAAGGGATCGGCATCCCGCCGTCAACTCGACG
AGCGAGGATATGAAGGGCGGCGACATGAGCAGCGTCAGCCCGCTGGTGTC
CTTCGTGCTGGGCGCCGCCATGGCCACCGTCTGCGTCCTCTTCTTCATGT
CCGCCACGCCCGCGCGCCGCCTCGTCGACATCTCCGCCTTCACCTCCGCC
GCCCCCGACAACCTGACGGGGATCGCCTCCTCCGTCTCCGACTCCGACTC
CGACGCCGCGGTCGCCGACTCGGCCGCCGCCCTTGCCTCCACCGCCACCC
TGGCGCCGGCTCCCGCCCCGTCGCCGTGGGGCGACCTGGAGGAGGTGCTG
GCGCGCGCGGCGACCAAGGACCGGACGGTGATCATGACGCAGATCAACGC
GGCGTGGACGCGCCCGGGCTCCCTGCTCGACCTCTTCTTCGAGAGCTTCC
GCACCGGGGAGGGCGGCGTGGCGCGCCTCCTGGACCACCTCGTCATCGTC
ACCATGGACCCCGCCGCCTACGAGGGCTGCAAGGCCGTCCACCGCCACTG
CTACTTCCTCCGCACCTCCAATGGCGTCGACTACCGATCCGAGAAGATGT
TCATGAGCAAGGACTACCTCGAGATGATGTGGGGACGCAACCGCTTCCAG
CAGACGGTGCTCGAGCTCGGCTACAACTTCCTCTTCACGGACGTGGACGT
GATGTGGTTCCGTGACCCGTTCCGTCACATCTCGATGGCGGCGGACATCG
CCATCTCCAGCGACGTGTACATCGGCGACCCCTACAGCCTGCGCAACTTC
CCCAACGGCGGCTTCCTCTTCGTGCGGTCGTCGGCCAAGACCATCGACTT
CTACCGGGCGTGGCAGCAGGGGCGGTGGCGCTTCTTGGGGAAGCACGAGC
AGGACGTGTTCAACCTCATCAAGCACGAGATGGCGCCCAAGCTGGACCTC
GCCATCCAGTTCCTCGACACCGCCTACATCAGCGGCTTCTGCCAGCTCAG
CAAGGACCTCAACAAGATCTGCACCCTCCACGCCAACTGCTGCGTCGGAC
TCGGCGCCAAGCTCCACGACCTCCGCGGGGTGCTCGACGTCTGGAGGAAC
TACACCGCCGGCACACCCGACGAGCGCCGCGCAGGCAAGTTCCAGTGGAA
GCTCCCGGGCATCTGCATCCACTGATCGATCGATCAATCGAGGTCCAAGT
CCAACGACGGCCGGCGACGGCGAGTCCGGCAGCGCGCGCGCGGCATCATA
TCAATCACCTGCGATGCTGCACGGTGGCGGTGGCTGCCTCCCCGTGCCCC
GTGCCCGCCCGGTTTCATTGCTCTCCACCTTGTCCATTCTTTCTCTGCCT
CTTGTTCTTGGCGTGAAATTTCAGGAGATTGCGCGCATTGAGCGAGGGTG
TAGGTTCCATTCTTTTGATTCGTCATCATCAAAGGTTATACTCCACTAGT
AGGTAGCTAGAATTCAGGAAAAAAAATCGTTAAGTTATACTGCTCCGTAT
GTATGTATGTACGCACACAGCACAGCTTATACTATGTATCTAATATCGTT
GATCTGCTCCTGCATACCAAGATGAATGAATGAATG
>Sb01g001760_TCONS_00000217_PAC:1949500
CCCACCTCCTCATCAGACAGTCACTCTCCCCTGCAACTTCCATGATCTCC
CCAATAAATTTCTCTGGTCCTTCCATGCCACGCCAATTCTTTTTTACCGG
AAATGGAAAAGTTTGGAAGGACCCAACCCAAGACCAAGAGCTAGCAGCTG
CCCTCCACTAGCTCACTTGCTCCCTCATGGCCTCCCTCGCTCCCACCACC
AGCTTGCTTCAGAGTCCTGACCCCTAGCCTTCTCCTCCCTCCCCCACCAC
CCCACGCAAGAAAGAAACCCCAGGACGAGGCCGGAGCCGCTGCAGGAACA
GTCAGACCGTGAAGAGCCCGCTGTTTGATCTGCTGCAAGAGCTCGCCGTC
GATCTCTTCCAGGCATTGGAGTTGGCAAGTTGATCTTCCACAAAGCGATG
AAACCACACACTGACCTTGGTGATCTCGATTGAGCCCTACCAGTTACCAC
ATTGCTGGAGCCTTGAGGTATGGCATATTCTGGACAGAGGCATGGTGGTG
TTGGGAGCTCCTCGAGGCCAGGGAATGGTTTCAAGGGGGCAGCCAACTCG
GTGGAGTTTCTGGGTAGGGAGATGCTGGGAATGCAACTGAGGGATGCCAA
GCCCGATACAGATGATGAAAGGGAGATGGGATCAAGTTCAGATGTGACTG
ATAGTTCTAGTAATGAAGCTGGTCATGTAATAGCGACTACAATTCGTGGG
CACAACGGCCTGCCTAAACAGTCTGTCACATACATCGCTGAACATGTGGT
TGGAACTGGTTCTTTTGGGGTTGTATATCAGGCAAAATGCCGAGAAACAG
GAGAAATTGTTGCCATAAAAAAGGTTCTTCAAGATAAGCGTTATAAGAAC
AGAGAGCTGCAAATCATGCATATGCTTGACCATCCTAACATCATCGGTCT
TAAGCATTACTTCTTTTCAACAACTGAAAGGGACGAGCTTTATCTCAATC
TTGTTCTTGAGTTTGTTCCAGAGACAGTAAACAGGATTGCAAGGCAGTAC
AACCGAATGAATCAGCGGATGCCCCTCATTTTTGTCAAACTGTACACGTA
CCAGATATGTCGAGCGCTTGCTTATATACATAACTGCATTGGCATATGCC
ACCGTGATATCAAACCGCAGAATGTTCTTGTTAACCCACATACACACCAA
CTCAAAATTTGCGATTTTGGAAGTGCTAAAGTATTGGTCAGAGGAGAGCC
AAACATCTCCTACATATGCTCAAGGTATTACCGAGCACCAGAGCTCATAT
TTGGGGCAACGGAATATACTACTGCTATTGATTTGTGGTCAGCAGGCTGT
GTCATGGCAGAGCTGCTTCTAGGACAGCCTCTGTTTCCTGGAGAAAGTGG
AGTCGACCAACTAGTTGAGATCATCAAGGTTTTGGGTACTCCAACAAGGG
AAGAGATCAAGTGCATGAACCCAAACTACACGGAGTTCAAGTTCCCACAA
ATTAAAGCTCATCCGTGGCACAAGGTTTTTCAAAGAAGGCTTCCGCCTGA
AGCAGTGGATCTTGTTAGCAGGTTTCTACAGTACTCACCAAATCTACGGT
GCACTGCTTTGGAAGCCTGTATGCACCCTTTCTTTGATGAGCTGAGAGAC
CCAAACACTCGTCTACCGAATGGTCGGCCTCTGCCGCCTCTCTTCAACTT
CAGATCTCAAGAGCTGAAAGGTGTTCCCCTAGAAGTCGTCGAACGCCTTG
TCCCAGAGCACTCAAGAAGGCAGAGTTTGTTCATGGCGCTACGGACCTAG
TTTTCGCCGGTCTTTTTGCCCCCTTTCCCCCCTGCTGTTTGCCACCCTCA
GGGAAGCTTGTAAAGCTGTAGCTTCTCCTTTCCTTCGTCCTCCCCTTTCT
TTCTTCAGAGCTTTGTGTGGATGAGATCCTTGAGATACACTGCTAGAGCT
GTGCTCCAAGTGTGCTATGTAGATTGCTGCCTTTGAGTTTGAGGTTGGAG
AGTTCGGTTGCAGTGTTGTGAGAGGCTTGTGAAGGGTGTTTTTTTTCTTT
TTGTCTAATTTTCCGTGCTTCTCTGGCTTGGATTGTTCCTTAAATTGTTT
TGAACTGGCTTCAAGATTTGGGTATGTGAAGGCTGTGTGTAGTCAAAGTA
GTTGGATCATACTAACAGCATCCTGCTGTTAAATGAATGAAGTTGTTTGT
TGT
>Sb01g001760_TCONS_00000218_CUFF.115.2
CCCACCTCCTCATCAGACAGTCACTCTCCCCTGCAACTTCCATGATCTCC
CCAATAAATTTCTCTGGTCCTTCCATGCCACGCCAATTCTTTTTTACCGG
AAATGGAAAAGTTTGGAAGGACCCAACCCAAGACCAAGAGCTAGCAGCTG
CCCTCCACTAGCTCACTTGCTCCCTCATGGCCTCCCTCGCTCCCACCACC
AGCTTGCTTCAGAGTCCTGACCCCTAGCCTTCTCCTCCCTCCCCCACCAC
CCCACGCAAGAAAGAAACCCCAGGACGAGGCCGGAGCCGCTGCAGGAACA
GTCAGACCGTGAAGAGCCCGCTGTTTGATCTGCTGCAAGAGCTCGCCGTC
GATCTCTTCCAGGCATTGGAGTTGGCAAGTTGATCTTCCACAAAGCGATG
AAACCACACACTGACCTTGGTGATCTCGATTGAGCCCTACCAGTTACCAC
ATTGCTGGAGCCTTGAGGTATGGCATATTCTGGACAGAGGCATGGTGGTG
TTGGGAGCTCCTCGAGGCCAGGGAATGGTTTCAAGGGGGCAGCCAACTCG
GTGGAGTTTCTGGGTAGGGAGATGCTGGGAATGCAACTGAGGGATGCCAA
GCCCGATACAGATGATGAAAGGGAGATGGGATCAAGTTCAGATGTGACTG
ATAGTTCTAGTAATGAAGCTGGTCATGTAATAGCGACTACAATTCGTGGG
CACAACGGCCTGCCTAAACAGTCTGTCACATACATCGCTGAACATGTGGT
TGGAACTGGTTCTTTTGGGGTTGTATATCAGGCAAAATGCCGAGAAACAG
GAGAAATTGTTGCCATAAAAAAGGTTCTTCAAGATAAGCGTTATAAGAAC
AGAGAGCTGCAAATCATGCATATGCTTGACCATCCTAACATCATCGGTCT
TAAGCATTACTTCTTTTCAACAACTGAAAGGGACGAGCTTTATCTCAATC
TTGTTCTTGAGTTTGTTCCAGAGACAGTAAACAGGATTGCAAGGCAGTAC
AACCGAATGAATCAGCGGATGCCCCTCATTTTTGTCAAACTGTACACGTA
CCAGGTCTGCCTTGACTAGATATGTCGAGCGCTTGCTTATATACATAACT
GCATTGGCATATGCCACCGTGATATCAAACCGCAGAATGTTCTTGTTAAC
CCACATACACACCAACTCAAAATTTGCGATTTTGGAAGTGCTAAAGTATT
GGTCAGAGGAGAGCCAAACATCTCCTACATATGCTCAAGGTATTACCGAG
CACCAGAGCTCATATTTGGGGCAACGGAATATACTACTGCTATTGATTTG
TGGTCAGCAGGCTGTGTCATGGCAGAGCTGCTTCTAGGACAGCCTCTGTT
TCCTGGAGAAAGTGGAGTCGACCAACTAGTTGAGATCATCAAGGTTTTGG
GTACTCCAACAAGGGAAGAGATCAAGTGCATGAACCCAAACTACACGGAG
TTCAAGTTCCCACAAATTAAAGCTCATCCGTGGCACAAGGTTTTTCAAAG
AAGGCTTCCGCCTGAAGCAGTGGATCTTGTTAGCAGGTTTCTACAGTACT
CACCAAATCTACGGTGCACTGCTTTGGAAGCCTGTATGCACCCTTTCTTT
GATGAGCTGAGAGACCCAAACACTCGTCTACCGAATGGTCGGCCTCTGCC
GCCTCTCTTCAACTTCAGATCTCAAGAGCTGAAAGGTGTTCCCCTAGAAG
TCGTCGAACGCCTTGTCCCAGAGCACTCAAGAAGGCAGAGTTTGTTCATG
GCGCTACGGACCTAGTTTTCGCCGGTCTTTTTGCCCCCTTTCCCCCCTGC
TGTTTGCCACCCTCAGGGAAGCTTGTAAAGCTGTAGCTTCTCCTTTCCTT
CGTCCTCCCCTTTCTTTCTTCAGAGCTTTGTGTGGATGAGATCCTTGAGA
TACACTGCTAGAGCTGTGCTCCAAGTGTGCTATGTAGATTGCTGCCTTTG
AGTTTGAGGTTGGAGAGTTCGGTTGCAGTGTTGTGAGAGGCTTGTGAAGG
GTGTTTTTTTTCTTTTTGTCTAATTTTCCGTGCTTCTCTGGCTTGGATTG
TTCCTTAAATTGTTTTGAACTGGCTTCAAGATTTGGGTATGTGAAGGCTG
TGTGTAGTCAAAGTAGTTGGATCATACTAACAGCATCCTGCTGTTAAATG
AATGAAGTTGTTTGTTGTAAAAAAAAAGTAGTTGGATCATGACTTGTTGA
GAGAGACATTATTCCATGAGAGTGAGCGATTCATTGGATGATGATGAAGC
CATCCAGGAAAGAGGCTG
>Sb01g001920_TCONS_00000231_CUFF.121.1
CAGTCGGCAAGTCGCCGACGACTTGACGTGGGGAACACAAAATAACGCGG
GCAGCGCCACGCCAAGCGCGTTCCTGCCGGGGGGCGGACACAGAGACAGA
GAGCGGAAGGAGACCGGAAGGGAAAGAGATGAGCTCCTCCTCCTCGGCGT
CGGCCGTGCCGCCGGAGGACGACGTCTGCTCCGTCTGCCACGACCGCTTC
CGGATCCCGTGCCAGGCGAACTGCTCCCATTGGTTTTGTGAGGTTGCAAG
ACCTACCCTTCTTCATTCGAAGACTGTTCAGAGAACTAATGGATCCCCAG
CGAACTCTCCCACTTGTGTTCAGGGCACGGATGATGATGATGGTCGCATT
GAGTGCAATTTATGTGCTGAGCCCTGTCGACATTCTTCCTGAAAGTATGC
TGGGGCTCCTTGGATTCGTTGATGACCTGCTCATCCTGCTGATCGTGTTC
CTCCACCTTGCCGCTGTTTACCGGTCATTGCTCCTATACCGCCACGGCGG
CCAGTAGAAGCTACAGTGCATAACTCGAATGCTTAGCTGGTTTCCATGTG
GAGTTTTCTGAGATTGCAGCGGATTTGGAAGATTGCTAAGATGACGATGT
GAAGGCCGGACGGCATAGCCTGTCTGTACTATTCTACTATGCCTGTTTCC
TGACAGTGACACGGTGAACTTTGGTTGGTTGATGCAAGTGAACTTCCCTT
CGTTTTCGTCGCAAAAAGCTGAAAGAATTTGCCTTCGTTTGTTGGGCTTA
CTGTACATAGAGTTAGACTACACTTGTCATTTTCATTTTTGCTTCCTTTC
CCTTGGAAGTTGGAATTGGAACCGATGTTTGTATTTCAGTAAGAGCATAA
TTCTTTCAATGCTCTCTTACCCAATATAATGTTTAGCTATTTTGTAAAAT
ATATAACTTCTTAAAAAAGAAGAGGTTCACAACAGCCTTGCTATCAGATA
GCTAGTGCCAGTGGTTGGCTATATATGGCCAACGAAAATCAAGGGATAGC
AAACTTTC
>Sb01g001920_TCONS_00000232_PAC:1949521
CGCGGGCAGCGCCACGCCAAGCGCGTTCCTGCCGGGGGGCGGACACAGAG
ACAGAGAGCGGAAGGAGACCGGAAGGGAAAGAGATGAGCTCCTCCTCCTC
GGCGTCGGCCGTGCCGCCGGAGGACGACGTCTGCTCCGTCTGCCACGACC
GCTTCCGGATCCCGTGCCAGGCGAACTGCTCCCATTGGTTTTGTGGAGAG
TGCATCATCCGTGTTTGGCATCATGGCCCTGCTGTACATGCTTGCAAGTG
TCCCATTTGTCGCCGCCTTATAAATCTGCTAGTGCCTGCTGCTTTATCAG
AGCAGGAGGATGATCCACAAGCTCACCGTATTTTAGGAGAGATTCAACAC
TATAACTGTATATTTGGTGGAGCACCACGCAGCCTGACTCAGAGGTTGCA
AGACCTACCCTTCTTCATTCGAAGACTGTTCAGAGAACTAATGGATCCCC
AGCGAACTCTCCCACTTGTGTTCAGGGCACGGATGATGATGATGGTCGCA
TTGAGTGCAATTTATGTGCTGAGCCCTGTCGACATTCTTCCTGAAAGTAT
GCTGGGGCTCCTTGGATTCGTTGATGACCTGCTCATCCTGCTGATCGTGT
TCCTCCACCTTGCCGCTGTTTACCGGTCATTGCTCCTATACCGCCACGGC
GGCCAGTAGAAGCTACAGTGCATAACTCGAATGCTTAGCTGGTTTCCATG
TGGAGTTTTCTGAGATTGCAGCGGATTTGGAAGATTGCTAAGATGACGAT
GTGAAGGCCGGACGGCATAGCCTGTCTGTACTATTCTACTATGCCTGTTT
CCTGA
>Sb01g001940_TCONS_00000233_CUFF.122.1
CGGGCGTGTGCGGCTGGAGGCGGCTCGGAAGAGGCACGGTGGAGACGCGG
CCCCGCGGCGGAGCCCTCGCCTCTTCTTCTCCTACCCGCCGAGGGAGACG
CTGGTGACCTGACGAACTGAGCCCACGGTCGAGAGGGGAGAAGACGGGGA
CAGCCGGAGGAGCGCGCGCGCGCAGGCGACTAAGCGGATCCACCTAGTAC
AGTCGTACTCTCTTGTTCTTTCCCGTATCCTTAGCTAGATTTGTTCGCTG
CGCTGCTCCCAAATTTCTTCTTGGCTGATTGCTGCTTCACCTAGTGATCG
CGTGGTCGTCTCGCGTTTGCTTATCGCCTTCCTCTTTTTGTCCTCTACTA
GGCGGCACCTAGGAATCCCCTTGTTGCTGCATCGGGGCTTTTTTCTTGGC
AGTTTTCCTGCTACCGTTACTGATATCTTGTTAGGATTCAGGGCTGATAT
AGGATTTCAATGTAATTGAATTGGTGGCAGCCGAAGCAATTTCTAGGATG
TTGGTTGGCAGATCACCAGCACTGCCTTTGGTGACTGCTGAAACTCCTGC
ATTTGGCTTATTTATAACAGCTCGCAATGTCTCGAGTGCAATGGTGGTGA
AGCTTTCAGATAACAAATGTGGAGGAAAATTGAGTGTCGGGCGAAACATC
GAGCCTGGGAAAAGCCGTCGGGAATGGCGGGCGCTATCGGCCGACCAAGC
GCAAGCTTCTGTCATGGATGTCGATGAGGAGTGCAAACAAGTCCTCACTT
CATTGGATTTCTCCAGCGAAGACGCTGAGAAGATGTTGAAGAAGGCCTTT
GGCTGGATCCACTCCTCGTATTGGAGCGAGGAGAGAAAGAAGGAGGTTCC
GAATTCCGAGGTTGTAACTGGAGTGCTGAACTACATCAGGAGCCTCGGGC
TATCCGACGAAGACCTTCACAAGTTGCTGAAGAAGTTCCCGGAGGTTCTT
GGGTGCGATCTTGACAGCGAGGTGAAGCTGAATGTGAGCAAGCTGGACAG
TGACTGGGGGATAAATGGGAAAACTCTGAGGAGCCTTCTCCTGAGGAATC
CAAAGGTTTTGGGATACAATATTGACTGCAGAGGGGATTGCATGGCCCAG
TGCACCCGCTGTTGGGTTAGGTTCTAATGATGTTCTATTCTTCATCACCA
CATCATTGTTCAGAAACTTCAGACTTCATTTTGCTGGCTGAGTGAAAATT
CAGATGACTATTATTGGCCACTTTCTGTAAACTAGCACCTGTCAAATATA
GCCCAATTGTAGTTTGGTGGAAACTGGATAGGCAACTGTTAATTCTTGTG
TACAACAAATTCAAGAGCCGAACCATGCTGTCTGTATAAAAGCTGCAATA
AAAGGGGCCAATTCCTGAATGATCTGATACTTCAATCATTTGCTGTTGTT
CTGTTTTGGATTTGTTTGGTCATGGGAGTAGTTCCATTGTCTTATTATGA
GTTTCTGTCGGTTGTGCTTTGATGCATCCACCATTGTGTTGCCATGTTTC
CCAAGATAAAGATGAAAAATGGAGACTGTGATAACCTAGTC
>Sb01g001940_TCONS_00000234_PAC:1949523
CGGAAGAGGCACGGTGGAGACGCGGCCCCGCGGCGGAGCCCTCGCCTCTT
CTTCTCCTACCCGCCGAGGGAGACGCTGGTGACCTGACGAACTGAGCCCA
CGGTCGAGAGGGGAGAAGACGGGGACAGCCGGAGGAGCGCGCGCGCGCAG
GCGACTAAGCGGATCCACCTAGATGTTGGTTGGCAGATCACCAGCACTGC
CTTTGGTGACTGCTGAAACTCCTGCATTTGGCTTATTTATAACAGCTCGC
AATGTCTCGAGTGCAATGGTGGTGAAGCTTTCAGATAACAAATGTGGAGG
AAAATTGAGTGTCGGGCGAAACATCGAGCCTGGGAAAAGCCGTCGGGAAT
GGCGGGCGCTATCGGCCGACCAAGCGCAAGCTTCTGTCATGGATGTCGAT
GAGGAGTGCAAACAAGTCCTCACTTCATTGGATTTCTCCAGCGAAGACGC
TGAGAAGATGTTGAAGAAGGCCTTTGGCTGGATCCACTCCTCGTATTGGA
GCGAGGAGAGAAAGAAGGAGGTTCCGAATTCCGAGGTTGTAACTGGAGTG
CTGAACTACATCAGGAGCCTCGGGCTATCCGACGAAGACCTTCACAAGTT
GCTGAAGAAGTTCCCGGAGGTTCTTGGGTGCGATCTTGACAGCGAGGTGA
AGCTGAATGTGAGCAAGCTGGACAGTGACTGGGGGATAAATGGGAAAACT
CTGAGGAGCCTTCTCCTGAGGAATCCAAAGGTTTTGGGATACAATATTGA
CTGCAGAGGGGATTGCATGGCCCAGTGCACCCGCTGTTGGGTTAGGTTCT
AA
>Sb01g002020_TCONS_00006083_CUFF.129.1
CCACCACTCCTCTTCCCCTGCTTTACTCTCGGTTCCTCCGTTCCTCTCCA
TCACAGGAGCACGAGACGCGCGCCACAGTAAGGGTAAAAAAAACAACACA
TGGCGGCGGCGAACGGGGACGCCAGCCACGGCGGCGGCGGGGTACCGCGC
CCGACGAACCCCATGGTGACGCCGCTGCTCACCGACCTCTACCAGTTCAC
CATGGCCTACGCCTACTGGAAGGCCGGCAAGCACCTCGACCGCGCAGTTT
TTGATCTCTACTTCCGGAAAAGTCCATTTGGCGGTGAGTTCACCATCTTT
GGTGGCCTCGAGGAATGTATAAGGTTCATTGCTAACTTCAAGTTCACGGA
GGATGAAATCAAATTTCTGCGATCTGTCATGCCTACATGTGAGGATGGCT
TCTTTGAGTACCTCCGTTCGATTGACTGCTCAGATGTGGAGGTTTATGCC
ATACCCGAGGGTTATGTTGTGTTCCCTAAAGTTCCACTGATGAGAATTGA
AGGACCTGTTGCTGTTGTCCAGCTTCTTGAAACTCCATTTCTAAGTCTGG
TCAACTATGCTTCTCTGGTTACCACAAATGCGGCAAGACACCGACTTGTA
GCTGGAAAGTCAAAGAATTTACTTGAATTTGGACTTCGACGGGCTCAAGG
GCCTGATGGAGGAATCAGTGCATCAAGATATTGTTATATGGGAGGCTTTG
ATGCAACAAGCAATGTTGCAGCAGGAAGATTGTTTGGGATACCAATACGT
GGGACTCATTCACATGCATTTGTGAGCTCCTTCATGGGTCTTGATGAAAT
TACCAACAAAGCACTTACTAGTTCTGATGGTTCAAAGAAATGTGAAGACT
TTGTCTCTCTGGTGCAGAATTGGCTGATCAGGATTCAGGAATCTAGTTCA
TTGCATGGTACCTTTGGAGAAACGAGCCAAAGTGAGTTGGCTGCATTCAC
GTCATATGCACTGGCATTTCCAAATTCCTTCCTGGCCTTGGTTGACACAT
ATGATGTATAAGGCAGTCGGAATTAGGTTGGACTCTGGTGATTTAGCATA
CCTGTCCATTGAGACCCGCAAGTTCTTCCGTGCAATTGAAAAAGAATTTG
GAGTTGTTGGTTTTGAGAAAACAAGAATCACAGCAAGCAATGACCTTAAT
GAAGAAACTATAGATGCCCTGAACAAGCAGGGCCATGAGGTAGATGCATT
TGGTATTGGCACCAACCTAGTTACATGCTATGCACAAGCTGCACTTGGTT
GTGTATTCAAATTAGTTGAGATTAACAAACAGCCTCGCATTAAGCTTTCT
GAAGATGTCTCAAAGGTATCGATACCATGTAAGAAAAAATGCTACAGATT
GTATGGCAAAGAAGGATATCCATTGGTTGATATAATGACTGGAGAAGATG
AGCCAGGTCCAAAGATTGGTGAAAGGCTCCTGTGTCGGCACCCTTTCAAT
GAATCAAAGAGAGCATATGTTGTTCCGCAGCATGTTGAGGAATTATTGAG
GTGCTACTGGCCTGGAACTTCATCGAATCCACGGGAGGTGCTTCCATCCA
TCCATGAGATTAGGACTCGGTGTATTCACCATCTGGACCGAATGAGACCA
GACCATATGAGGCGGCTGAACCCAACACCTTACAAGGTAAGCGTGAGTAC
TAAGCTGTATGACTTCATCCATTTCCTGTGGCTCAACGAAGCACCTGTTG
GAGAACTGCAATGAAGAAATGAGGTGGCGGTAGGGTCAGAGCCCAAACCT
AACTCTAATAACCTGCTCCTCTCATATGGGAGGTCCTAATAAACTGTTGC
CGTCGGACAAATTTCTGATCCTAATAATAAACTGTTGCCGTCGGTGCAAT
TCCTGCGTTTGTTTTACCATCGATGTGCTTCGGTAAAATGTGAGGATGTG
TTGGTGGTGTATCTGTGAAAACCGAAGCCGAAGCGTTACGTACTGGGAAT
CAAGAGGATACCCATACCATACTGAGTTGTATGACTCTTTAAATGTGATG
AGGAGCAATCACAGAATTTGAGACAAAATTACTTTTGTGTTGAAATATCA
AAGCAAATTCACATAAGTAATATTATAGCCTTATCAGGTGGC
>Sb01g002020_TCONS_00006084_PAC:1949532
CCCTGCTTTACTCTCGGTTCCTCCGTTCCTCTCCATCACAGGAGCACGAG
ACGCGCGCCACAGTAAGGGTAAAAAAAACAACACATGGCGGCGGCGAACG
GGGACGCCAGCCACGGCGGCGGCGGGGTACCGCGCCCGACGAACCCCATG
GTGACGCCGCTGCTCACCGACCTCTACCAGTTCACCATGGCCTACGCCTA
CTGGAAGGCCGGCAAGCACCTCGACCGCGCAGTTTTTGATCTCTACTTCC
GGAAAAGTCCATTTGGCGGTGAGTTCACCATCTTTGGTGGCCTCGAGGAA
TGTATAAGGTTCATTGCTAACTTCAAGTTCACGGAGGATGAAATCAAATT
TCTGCGATCTGTCATGCCTACATGTGAGGATGGCTTCTTTGAGTACCTCC
GTTCGATTGACTGCTCAGATGTGGAGGTTTATGCCATACCCGAGGGTTAT
GTTGTGTTCCCTAAAGTTCCACTGATGAGAATTGAAGGACCTGTTGCTGT
TGTCCAGCTTCTTGAAACTCCATTTCTAAGTCTGGTCAACTATGCTTCTC
TGGTTACCACAAATGCGGCAAGACACCGACTTGTAGCTGGAAAGTCAAAG
AATTTACTTGAATTTGGACTTCGACGGGCTCAAGGGCCTGATGGAGGAAT
CAGTGCATCAAGATATTGTTATATGGGAGGCTTTGATGCAACAAGCAATG
TTGCAGCAGGAAGATTGTTTGGGATACCAATACGTGGGACTCATTCACAT
GCATTTGTGAGCTCCTTCATGGGTCTTGATGAAATTACCAACAAAGCACT
TACTAGTTCTGATGGTTCAAAGAAATGTGAAGACTTTGTCTCTCTGGTGC
AGAATTGGCTGATCAGGATTCAGGAATCTAGTTCATTGCATGGTACCTTT
GGAGAAACGAGCCAAAGTGAGTTGGCTGCATTCACGTCATATGCACTGGC
ATTTCCAAATTCCTTCCTGGCCTTGGTTGACACATATGATGTCATGAGAA
GTGGAGTGCCAAACTTCTGTGCTGTTGCTTTGGCCCTCAATGATATGGGG
TATAAGGCAGTCGGAATTAGGTTGGACTCTGGTGATTTAGCATACCTGTC
CATTGAGACCCGCAAGTTCTTCCGTGCAATTGAAAAAGAATTTGGAGTTG
TTGGTTTTGAGAAAACAAGAATCACAGCAAGCAATGACCTTAATGAAGAA
ACTATAGATGCCCTGAACAAGCAGGGCCATGAGGTAGATGCATTTGGTAT
TGGCACCAACCTAGTTACATGCTATGCACAAGCTGCACTTGGTTGTGTAT
TCAAATTAGTTGAGATTAACAAACAGCCTCGCATTAAGCTTTCTGAAGAT
GTCTCAAAGGTATCGATACCATGTAAGAAAAAATGCTACAGATTGTATGG
CAAAGAAGGATATCCATTGGTTGATATAATGACTGGAGAAGATGAGCCAG
GTCCAAAGATTGGTGAAAGGCTCCTGTGTCGGCACCCTTTCAATGAATCA
AAGAGAGCATATGTTGTTCCGCAGCATGTTGAGGAATTATTGAGGTGCTA
CTGGCCTGGAACTTCATCGAATCCACGGGAGGTGCTTCCATCCATCCATG
AGATTAGGACTCGGTGTATTCACCATCTGGACCGAATGAGACCAGACCAT
ATGAGGCGGCTGAACCCAACACCTTACAAGGTAAGCGTGAGTACTAAGCT
GTATGACTTCATCCATTTCCTGTGGCTCAACGAAGCACCTGTTGGAGAAC
TGCAATGAAGAAATGAGGTGGCGGTAGGGTCAGAGCCCAAACCTAACTCT
AATAACCTGCTCCTCTCATATGGGAGGTCCTAATAAACTGTTGCCGTCGG
ACAAATTTCTGATCCTAATAATAAACTGTTGCCGTCGGTGCAATTCCTGC
GTTTGTTTTACCATCGATGTGCTTCGGTAAAATGTGAGGATGTGTTGGTG
GTGTATCTGTGAAAACCGAAGCCGAAGCGTTACGTACTGGGAATCAAGAG
GATACCCATACCATACTGAGTTGTATGACTCTTTAAATGTGATGAGGAGC
AATCACAGAATTTGAGACAAAATTACTTTTGTGTTGAAATATCAAAGCAA
ATTCACAT
>Sb01g002040_TCONS_00006087_PAC:1949535
CTATCTCTGGCCACCTCCCCCAGTCATCCATCTCTCCCACACCGCAGCCG
CCGCCTGCCCGCCACCGCGCCTGCGACGAGATCCGGCGCCGGCAGCGAGC
TCTAGCACCCGCGACGAGCAGCAGCTGCCAGCGACGCGCGCAGCCCAGCA
GGAATAAATATTGTTATTGGTAGTGTGATATTTATAAGAAGTCAAGATGG
TGAAGTTCACGGCTGAAGAGCTCCGTGGCATCATGGACAAAAAGAACAAC
ATTCGTAACATGTCTGTTATTGCTCATGTGGACCATGGCAAGTCTACGCT
TACAGATTCCCTTGTGGCAGCTGCTGGGATTATTGCCCAGGAAGTTGCTG
GTGATGTTCGCATGACTGATACTCGTGCAGATGAAGCAGAGCGTGGTATT
ACAATCAAATCTACCGGTATCTCTCTTTACTATGAGATGACTGACGAGTC
ACTGAAGAATTACAAGGGTGAGAGAGATGGTAACCAATACCTGATCAACC
TTATTGACTCGCCTGGGCACGTTGATTTTTCTTCGGAAGTCACAGCTGCT
CTTCGCATCACCGATGGTGCTCTTGTGGTGGTTGACTGTATTGAAGGTGT
CTGTGTGCAAACTGAAACTGTGCTTCGCCAAGCCCTTGGTGAGAGGATTA
GGCCAGTTCTTACCGTGAACAAGATGGACAGGTGCTTCCTTGAGCTTCAG
GTTGAGGGCGAGGAAGCTTACCAGACCTTCTCCCGTGTCATTGAGAATGC
CAATGTCATCATGGCAACATACGAAGATAAGCTCCTTGGTGACGTCCAAG
TGTACCCAGAGAAGGGGACTGTTGCTTTTTCTGCTGGTCTGCACGGATGG
GCCTTTACCCTCACTAACTTTGCCAAGATGTATGCATCTAAGTTTGGAGT
TGATGAATCTAAGATGATGGAGAGGCTTTGGGGTGAGAACTTCTTTGACC
CTGCCACCAAGAAATGGACAACCAAGAACACAGGCTCCCCTACCTGCAAG
AGAGGATTTGTTCAGTTCTGCTATGAGCCAATCAAGCAAATCATCAACAC
CTGCATGAACGACCAGAAGGAGAAATTGTGGCCCATGCTGCAAAAGCTCA
ATGTTACCATGAAGTCTGATGAGAAGGAATTGATTGGCAAAGCTTTGATG
AAGCGTGTTATGCAAACGTGGCTACCAGCAAGCACTGCACTGCTCGAGAT
GATGATATTCCACCTTCCTTCCCCGGCAAAGGCTCAAAAGTATCGTGTGG
AGAACTTGTATGAGGGGCCCCTTGATGATGTCTATGCAACTGCCATCAGA
AACTGTGATCCGGAGGGCCCTCTTATGCTGTATGTTTCGAAGATGATTCC
AGCATCCGACAAGGGCAGGTTCTTTGCCTTCGGTCGTGTCTTCTCAGGGA
AGGTTGCTACTGGTATGAAGGTTCGGATCATGGGTCCCAACTATGTCCCT
GGGCAGAAGAAGGATCTGTATGTGAAGAGTGTCCAGCGTACCGTTATCTG
GATGGGAAAGAAACAAGAGTCAGTTGAGGATGTTCCTTGTGGCAACACTG
TTGCTATGGTTGGTCTGGACCAGTTCATCACGAAGAACGCTACACTCACT
AATGAGAAGGAGGTTGATGCATGCCCGATCAGAGCAATGAAGTTCTCTGT
CTCCCCTGTTGTGCGTGTTGCTGTTCAGTGCAAGGTTGCCTCTGACCTTC
CCAAGCTAGTCGAAGGTTTGAAGCGTCTGGCGAAGTCTGATCCTATGGTT
CTCTGTACAATCGAAGAGTCTGGTGAGCATATCATTGCTGGAGCTGGTGA
GCTTCATCTTGAGATTTGCCTGAAGGATCTGCAGGAGGACTTCATGGGTG
GTGCTGAAATTATTGTTTCCCCTCCTGTTGTGTCCTTCCGGGAAACCGTT
CTTGAGAAGTCCTGCCGTACTGTCATGAGCAAGTCTCCCAACAAGCACAA
CCGTCTGTACATGGAAGCACGCCCCTTGGAGGAGGGTCTCGCTGAGGCCA
TCGATGATGGCCGCATTGGCCCACGTGATGATCCTAAGGTGCGCTCCCAG
ATCCTCTCTCAGGAGTTTGGGTGGGACAAGGATCTCGCCAAGAAGATTTG
GTGTTTTGGACCTGAGACCACTGGCCCAAACATGGTTGTTGATATGTGTA
AGGGAGTGCAGTATCTCAATGAAATCAAGGATTCTGTCGTGGCTGGTTTC
CAGTGGGCATCAAAGGAGGGTGCACTGGCTGAGGAGAACATGCGCGGAAT
TTGCTTTGAGGTCTGTGATGTCGTTCTTCATGCTGATGCTATCCACAGGG
GTGGTGGCCAGGTCATCCCAACTGCCAGGAGGGTCATCTATGCTTCTCAG
CTCACGGCCAAGCCAAGGCTGCTGGAGCCAGTGTACCTGGTGGAGATTCA
GGCCCCAGAAAATGCACTTGGTGGTATCTACGGTGTTCTGAACCAGAAGA
GAGGGCATGTGTTTGAGGAGATGCAGAGGCCGGGTACCCCGCTCTACAAC
ATCAAGGCTTACCTCCCTGTCATCGAGTCGTTTGGGTTCTCCAGCCAACT
GAGGGCTGCAACCTCTGGTCAGGCGTTCCCCCAGTGTGTCTTTGACCATT
GGGACATGATGGGCTCTGATCCTTTGGAGGCTGGCTCCCAGGCTGCTCAG
CTGGTGCTGGATATCCGCAAGAGGAAGGGTCTCAAGGAACAGATGACCCC
TCTCTCTGAGTTTGAGGACAAGCTCTAAATTTTTGGTTGTTTGTTCTACT
GTTACACCTGCTGGTTTAATCGTCAATTCGTGTACTGTAATGGGAACGAC
TTGAATATTTTGCTTCGTTTTAGTTGTCGAATGCACCTGTCTCTGAACTA
TATTGGTCATCATGTAGTTTGTCAATCTGTGCTGAGAGCCTGAGACACTA
TTTTGATATCCGTTTTGATGTAGCAGATGAAACAGAGGTGGTATCTTTGG
TTTAGTAATTGGTTATATACTTATTTTCCGGGTGTATTTCTTATATCCAC
TGTCTTATTAACGCTGTGCATGATCTGTCAGACAGTT
>Sb01g002040_TCONS_00006086_PAC:1949534
CTATCTCTGGCCACCTCCCCCAGTCATCCATCTCTCCCACACCGCAGCCG
CCGCCTGCCCGCCACCGCGCCTGCGACGAGATCCGGCGCCGGCAGCGAGC
TCTAGCACCCGCGACGAGCAGCAGCTGCCAGCGACGCGCGCAGCCCAGGA
ATAAATATTGTTATTGGTAGTGTGATATTTATAAGAAGTCAAGATGGTGA
AGTTCACGGCTGAAGAGCTCCGTGGCATCATGGACAAAAAGAACAACATT
CGTAACATGTCTGTTATTGCTCATGTGGACCATGGCAAGTCTACGCTTAC
AGATTCCCTTGTGGCAGCTGCTGGGATTATTGCCCAGGAAGTTGCTGGTG
ATGTTCGCATGACTGATACTCGTGCAGATGAAGCAGAGCGTGGTATTACA
ATCAAATCTACCGGTATCTCTCTTTACTATGAGATGACTGACGAGTCACT
GAAGAATTACAAGGGTGAGAGAGATGGTAACCAATACCTGATCAACCTTA
TTGACTCGCCTGGGCACGTTGATTTTTCTTCGGAAGTCACAGCTGCTCTT
CGCATCACCGATGGTGCTCTTGTGGTGGTTGACTGTATTGAAGGTGTCTG
TGTGCAAACTGAAACTGTGCTTCGCCAAGCCCTTGGTGAGAGGATTAGGC
CAGTTCTTACCGTGAACAAGATGGACAGGTGCTTCCTTGAGCTTCAGGTT
GAGGGCGAGGAAGCTTACCAGACCTTCTCCCGTGTCATTGAGAATGCCAA
TGTCATCATGGCAACATACGAAGATAAGCTCCTTGGTGACGTCCAAGTGT
ACCCAGAGAAGGGGACTGTTGCTTTTTCTGCTGGTCTGCACGGATGGGCC
TTTACCCTCACTAACTTTGCCAAGATGTATGCATCTAAGTTTGGAGTTGA
TGAATCTAAGATGATGGAGAGGCTTTGGGGTGAGAACTTCTTTGACCCTG
CCACCAAGAAATGGACAACCAAGAACACAGGCTCCCCTACCTGCAAGAGA
GGATTTGTTCAGTTCTGCTATGAGCCAATCAAGCAAATCATCAACACCTG
CATGAACGACCAGAAGGAGAAATTGTGGCCCATGCTGCAAAAGCTCAATG
TTACCATGAAGTCTGATGAGAAGGAATTGATTGGCAAAGCTTTGATGAAG
CGTGTTATGCAAACGTGGCTACCAGCAAGCACTGCACTGCTCGAGATGAT
GATATTCCACCTTCCTTCCCCGGCAAAGGCTCAAAAGTATCGTGTGGAGA
ACTTGTATGAGGGGCCCCTTGATGATGTCTATGCAACTGCCATCAGAAAC
TGTGATCCGGAGGGCCCTCTTATGCTGTATGTTTCGAAGATGATTCCAGC
ATCCGACAAGGGCAGGTTCTTTGCCTTCGGTCGTGTCTTCTCAGGGAAGG
TTGCTACTGGTATGAAGGTTCGGATCATGGGTCCCAACTATGTCCCTGGG
CAGAAGAAGGATCTGTATGTGAAGAGTGTCCAGCGTACCGTTATCTGGAT
GGGAAAGAAACAAGAGTCAGTTGAGGATGTTCCTTGTGGCAACACTGTTG
CTATGGTTGGTCTGGACCAGTTCATCACGAAGAACGCTACACTCACTAAT
GAGAAGGAGGTTGATGCATGCCCGATCAGAGCAATGAAGTTCTCTGTCTC
CCCTGTTGTGCGTGTTGCTGTTCAGTGCAAGGTTGCCTCTGACCTTCCCA
AGCTAGTCGAAGGTTTGAAGCGTCTGGCGAAGTCTGATCCTATGGTTCTC
TGTACAATCGAAGAGTCTGGTGAGCATATCATTGCTGGAGCTGGTGAGCT
TCATCTTGAGATTTGCCTGAAGGATCTGCAGGAGGACTTCATGGGTGGTG
CTGAAATTATTGTTTCCCCTCCTGTTGTGTCCTTCCGGGAAACCGTTCTT
GAGAAGTCCTGCCGTACTGTCATGAGCAAGTCTCCCAACAAGCACAACCG
TCTGTACATGGAAGCACGCCCCTTGGAGGAGGGTCTCGCTGAGGCCATCG
ATGATGGCCGCATTGGCCCACGTGATGATCCTAAGGTGCGCTCCCAGATC
CTCTCTCAGGAGTTTGGGTGGGACAAGGATCTCGCCAAGAAGATTTGGTG
TTTTGGACCTGAGACCACTGGCCCAAACATGGTTGTTGATATGTGTAAGG
GAGTGCAGTATCTCAATGAAATCAAGGATTCTGTCGTGGCTGGTTTCCAG
TGGGCATCAAAGGAGGGTGCACTGGCTGAGGAGAACATGCGCGGAATTTG
CTTTGAGGTCTGTGATGTCGTTCTTCATGCTGATGCTATCCACAGGGGTG
GTGGCCAGGTCATCCCAACTGCCAGGAGGGTCATCTATGCTTCTCAGCTC
ACGGCCAAGCCAAGGCTGCTGGAGCCAGTGTACCTGGTGGAGATTCAGGC
CCCAGAAAATGCACTTGGTGGTATCTACGGTGTTCTGAACCAGAAGAGAG
GGCATGTGTTTGAGGAGATGCAGAGGCCGGGTACCCCGCTCTACAACATC
AAGGCTTACCTCCCTGTCATCGAGTCGTTTGGGTTCTCCAGCCAACTGAG
GGCTGCAACCTCTGGTCAGGCGTTCCCCCAGTGTGTCTTTGACCATTGGG
ACATGATGGGCTCTGATCCTTTGGAGGCTGGCTCCCAGGCTGCTCAGCTG
GTGCTGGATATCCGCAAGAGGAAGGGTCTCAAGGAACAGATGACCCCTCT
CTCTGAGTTTGAGGACAAGCTCTAAATTTTTGGTTGTTTGTTCTACTGTT
ACACCTGCTGGTTTAATCGTCAATTCGTGTACTGTAATGGGAACGACTTG
AATATTTTGCTTCGTTTTAGTTGTCGAATGCACCTGTCTCTGAACTATAT
TGGTCATCATGTAGTTTGTCAATCTGTGCTGAGAGCCTGAGACACTATTT
TGATATCCGTTTTGATGTAGCAGATGAAACAGAGGTGGTATCTTTGGTTT
AGTAATTGGTTATATACTTATTTTCCGGGTGTATTTCTTATATCCACTGT
CTTATTAACGCTGTGCATGATCTGTCAGACAGTT
>Sb01g002170_TCONS_00000250_CUFF.127.1
GGACGCCGTTCTGGCGTTCTCCCCTTCCCTTCCAGAGCAGAGCAGGCACA
CCTCACCGCAGCGCCCTCCTCGTCTCTATCCCCGTCGGATCCACCACCGA
GCACCGACCGACCGCACCTCTGCTCGCTCCTGCCGCCACAATCGCTGCTC
TTCTCTAAGTGCTGTCGATTTGTGCGTTGGCTGGTTTTCATTCGGTTCCA
TCCTTGTGTTGATTGTCTGTGCAGATCAATGGCTGACGGTGAGGATATCC
AGCCACTTGTGTGTGACAATGGCACTGGAATGGTCAAGGCTGGCTTTGCT
GGTGATGATGCGCCCAGAGCAGTGTTCCCTAGTATAGTTGGCCGCCCTCG
GCACACGGGTGTGATGGTTGGAATGGGCCAAAAGGATGCCTATGTTGGTG
ATGAGGCACAGTCAAAAAGAGGTATCTTGACCTTGAAGTACCCCATTGAA
CATGGTATCGTGAACAACTGGGATGATATGGAGAAAATCTGGCATCACAC
CTTCTACAATGAACTGCGTGTTGCTCCTGAAGAGCATCCAGTTCTGCTGA
CAGAAGCACCTCTGAACCCAAAGGCAAACAGAGAGAAGATGACCCAAATT
ATGTTTGAGACATTCAATGCACCAGCAATGTATGTTGCTATCCAAGCTGT
TCTTTCCCTATATGCCAGTGGTCGCACAACAGGTATTGTACTTGATTCTG
GTGACGGTGTGACCCACACTGTGCCAATCTATGAGGGATACGCGCTTCCT
CATGCTATTCTTAGGTTGGATCTTGCTGGTCGTGATCTGACTGACTGCCT
AATGAAGATCCTCACAGAAAGGGGTTATTCCTTCACTACAACAGCAGAAC
GGGAAATTGTAAGAGATATAAAGGAGAAGCTGGCCTTTGTCGCCCTTGAT
TACGAGCAGGAGCTCGAGACTGCTAAGAGCAGCTCCTCTGTCGAGAAGAG
CTATGAGTTGCCTGATGGGCAGGTCATCACAATTGGCGCAGAAAGGTTCA
GATGCCCAGAAGTGCTTTTCCAGCCGTCACTGATTGGGATGGAAGCTCCT
GGCATCCATGAGACCACCTACAACTCTATCATGAAATGTGATGTTGATAT
CAGGAAGGATCTGTATGGCAACATCGTTCTCAGTGGAGGAACAACCATGT
TCCCTGGCATTGCTGACAGGATGAGCAAGGAGATTAGTGCCCTTGCACCG
AGCAGTATGAAAATCAAGGTAGTGGCGCCTCCAGAGAGAAAATACAGTGT
TTGGATTGGTGGTTCAATCCTTGCCTCCCTCAGCACATTCCAGCAGATGT
GGATATCCAAGGAAGAATACGATGAATCCGGACCTGCTATCGTCCACCGA
AAATGCTTCTGAGCTTTCAGCCGCACCTTTCGTTGTGTGTCAGGCTGTTG
AGATCTGCATTATTGAGTGTCTTTGTGAAGTACATATAGTTTTTGCGAGC
ATGATTGCATGAGGGAAGGAGTACACCCAACTAAGCATTTGCCTTTCATA
TGCCCTGCTTTAGTGATCCAGATGCTGCTTCTTCAAGTGATTTGTCGATA
TAGTATGCGAGCAATGTATTGGTTTTGGCTACAGCTGTCCTGTCATGACA
TTAGCTATGTATCTATCTATATCTGCATACAGTATTGGCTATTTGGTCGT
TTTCCCTGTGGGCGGAAGACTCGATATGATATTTAAGTTCACAGTTTTTT
TTTTATGTTCTCTTAAATTTTAGTTACCCATTTGTGGCCGTATAACTATG
ATATCTTCAAATATAACGGCACAGGAAATGAATCAAATTTGG
>Sb01g002170_TCONS_00000251_PAC:1949549
TTCCCTTCCAGAGCAGAGCAGGCACACCTCACCGCAGCGCCCTCCTCGTC
TCTATCCCCGTCGGATCCACCACCGAGCACCGACCGACCGCACCTCTGCT
CGCTCCTGCCGCCACAATCGCTGCTCTTCTCTAAGTGCTGTCGATTTGTG
CGTTGGCTGGTTTTCATTCGGTTCCATCCTTGTGTTGATCAATGGCTGAC
GGTGAGGATATCCAGCCACTTGTGTGTGACAATGGCACTGGAATGGTCAA
GGCTGGCTTTGCTGGTGATGATGCGCCCAGAGCAGTGTTCCCTAGTATAG
TTGGCCGCCCTCGGCACACGGGTGTGATGGTTGGAATGGGCCAAAAGGAT
GCCTATGTTGGTGATGAGGCACAGTCAAAAAGAGGTATCTTGACCTTGAA
GTACCCCATTGAACATGGTATCGTGAACAACTGGGATGATATGGAGAAAA
TCTGGCATCACACCTTCTACAATGAACTGCGTGTTGCTCCTGAAGAGCAT
CCAGTTCTGCTGACAGAAGCACCTCTGAACCCAAAGGCAAACAGAGAGAA
GATGACCCAAATTATGTTTGAGACATTCAATGCACCAGCAATGTATGTTG
CTATCCAAGCTGTTCTTTCCCTATATGCCAGTGGTCGCACAACAGGTATT
GTACTTGATTCTGGTGACGGTGTGACCCACACTGTGCCAATCTATGAGGG
ATACGCGCTTCCTCATGCTATTCTTAGGTTGGATCTTGCTGGTCGTGATC
TGACTGACTGCCTAATGAAGATCCTCACAGAAAGGGGTTATTCCTTCACT
ACAACAGCAGAACGGGAAATTGTAAGAGATATAAAGGAGAAGCTGGCCTT
TGTCGCCCTTGATTACGAGCAGGAGCTCGAGACTGCTAAGAGCAGCTCCT
CTGTCGAGAAGAGCTATGAGTTGCCTGATGGGCAGGTCATCACAATTGGC
GCAGAAAGGTTCAGATGCCCAGAAGTGCTTTTCCAGCCGTCACTGATTGG
GATGGAAGCTCCTGGCATCCATGAGACCACCTACAACTCTATCATGAAAT
GTGATGTTGATATCAGGAAGGATCTGTATGGCAACATCGTTCTCAGTGGA
GGAACAACCATGTTCCCTGGCATTGCTGACAGGATGAGCAAGGAGATTAG
TGCCCTTGCACCGAGCAGTATGAAAATCAAGGTAGTGGCGCCTCCAGAGA
GAAAATACAGTGTTTGGATTGGTGGTTCAATCCTTGCCTCCCTCAGCACA
TTCCAGCAGATGTGGATATCCAAGGAAGAATACGATGAATCCGGACCTGC
TATCGTCCACCGAAAATGCTTCTGAGCTTTCAGCCGCACCTTTCGTTGTG
TGTCAGGCTGTTGAGATCTGCATTATTGAGTGTCTTTGTGAAGTACATAT
AGTTTTTGCGAGCATGATTGCATGAGGGAAGGAGTACACCCAACTAAGCA
TTTGCCTTTCATATGCCCTGCTTTAGTGATCCAGATGCTGCTTCTTCAAG
TGATTTGTCGATATAGTATGCGAGCAATGTATTGGTTTTGGCTACAGCTG
TCCTGTCATGACATTAGCTATGTATCTATCTATATCTGCATACAGTATTG
GCTATTTGGTCGTTTTCCCTGTGGGCGGAAGACTCGATATGATATTTAAG
TTCACAGTTTTTTTTTTATGTTCTCTTAAATTTTAGTTACCCATTTGTGG
CCGTATAACTATGATATCTTCAAATATAACGGCACAGGAAATGAATCAAA
TTTGG
>Sb01g002200_TCONS_00000253_PAC:1949554
CCTCGGCGGGGAGCGTTAAAAGCGTCGCCCGCGAAGGGAGGCCAGCGTCG
GCTCGCCGTCTCCTTCCCTCCCTCCAGATCTCGGCGCGAGTTCACCCTGC
AGATTTCCATTTCCAACACGACGGCGGAGAAGAGCTGCGGTCCGGAGAAG
TAAACCCTACCCGCCGTCTCGCGCCGGTTGCCCGGTGCGCGGGCAAGATC
CAGGCGGAGATCTAGGGCGCGGCGCCGGCCATGGCGAGCTCCGGACTCGC
CTACCCCGACCGTTTCTACGCCGCCGCGGCCTACGCTGGGTTCGGAGCCG
GCGGGGCCACCTCCTCCGCAGCTATCTCCCGCTTCCAGAACGACGTCGCC
CTCCTCCTATACGGCCTGCACCAGCAGGCCACGGTTGGGCCATGCAATGT
GCCCAAGCCAAGAGCGTGGAACCCCGTGGAGCAGAGCAAATGGACAAGCT
GGCATGGGCTTGGAAGCATGCCTTCAGCGGAGGCGATGCGTCTTTTTGTC
AAAATCTTAGAGGAAGAAGATCCTGGATGGTACTCTAGGGTCCCTGAGTT
CAACCCTGAGCCTGTTGTAGATATTCAGATGCATAAACCAAAAGACGAGC
CACAGAGTGTACCGGCTTCAACAAATGGAACATCAATTCCAGAACCAAAA
ATCATTTCTGAAAATGGAAGTTCTGTGGAGATTCAGGACAAAGATGTTAT
CCTGGAAGGCCTTAGTACTGTTAGTTCTCATGATGAGTGGACTCCATTAT
CTGTCAGTGGTCTCCGTCCGAAGCCTCGTTATGAGCATGGAGCAACTGTT
TTGCAAAATAAGATGTATATATTTGGTGGAAACCATAATGGACGTTACCT
TAGTGACCTTCAGGCTTTGGATCTGAAGAGTTTGACCTGGTCCAAGGTTG
ATGCCAAATTGCAAGCTGAATCTGCTGATTCCACTAAAACCACACAAATT
GCTCCATGTGCTGGTCATTCTTTGATTTCATGGGGCAACAAATTTTTATC
TATTGCCGGACATACAAAAGATCCATCTGAAGGCATTACAGTGAAGGAAT
TTGATCCGCATACTTGTACCTGGTCGATTGTCAAGACTTACGGGAAACCA
CCGGTTTCACGTGGAGGTCAAACAGTGACTCTTGTTGGAACGACACTAGT
TTTGTTTGGTGGTGAAGATGCAAAACGGTGTCTCTTGAATGACTTGCACA
TCCTTGATCTTGAAACCATGACATGGGATGATGTGGATGCAATAGGCACC
CCTCCTTCTCCAAGGTCCGATCATGCTGCTGCTTGCCATGCTGACCGCTA
TCTTTTAATTTTTGGTGGGGGGTCTCATGCAACATGTTTCAATGACCTAC
ATGTCCTTGATTTGCAGACGATGGAGTGGTCAAGACCCAAACAACAAGGT
CTGACTCCAAGCCCAAGAGCTGGCCATGCAGGTGCAACTGTTGGTGAGAA
CTGGTACATAGTTGGGGGTGGCAATAATAAAAGTGGTGTTTCTGAAACAC
TTGTGCTTAACATGTCAACTCTAACATGGTCAGTTGTTAGCACTGTGGAA
GGACGTGTTCCTCTTGCCAGTGAGGGCATGACTTTAGTGCATAGCAATTA
CAGTGGTTATGACTATCTCATCTCTTTTGGAGGATACAATGGACGATACA
GCAACGAGGTTTACACTCTTAAACTCAGTCTGAAATCAGATTCGCAGTCA
ACCGTAAATGAAGAAACTGTCTCAGATACTACATCTAGGGTCATAGAACC
TGAGGCTGAAATTTCTCAAGATGGGAAGATACGGGAGATTGCCATGGACA
GTGCCGATTCTGACCTGAATAACAGAAATGATGAAGCAAGTGAACAGCTT
ATAGCAGATCTTAAAGCTCAGAAAGAGGAACTAGAAGCAACACTTAGCAG
GGAACAGCTGCAAACTGTGCAACTTAAAGAAGACATCGCGCAAGCAGAGA
CCAGAAATGCAGAGCTGACAAAGGAACTTCAAGCTGTCCGTGGCCAACTT
GCTTCTGAGCAATCCAGATGTTTCAAACTTGAGGTTGATGTTGCGGAACT
TCGACAAAAGCTTCAGAGTATGGATGCGTTGGAAAAGGAGGTCGAACTGC
TTCGGCGACAGAAAGCCGCTTCTGAGCAAGCAGCGCTGGACGCAAAGCAG
AGGCAAAGTTCTGGTGGCATGTGGGGTTGGCTTGCTGGAAGCCCACCACC
AACAGTTTAGTTCGTACAGGCCGTGATTCATATATTTTACTTGTAACATT
ATATATCATTTGACATTCTCTACAATTTTTTGTCACTTATGGCATTCGTG
TTCATTTTGACCACACAGAATAAGGTGCTCTGGCGTGTTCTTATAGAAAA
TCGTTATCCCTATATGTACAGCAATTAGCAAGTTGGTTTTTTGAGCTGG
>Sb01g002200_TCONS_00000252_CUFF.136.2
CCTCGGCGGGGAGCGTTAAAAGCGTCGCCCGCGAAGGGAGGCCAGCGTCG
GCTCGCCGTCTCCTTCCCTCCCTCCAGATCTCGGCGCGAGTTCACCCTGC
AGATTTCCATTTCCAACACGACGGCGGAGAAGAGCTGCGGTCCGGAGAAG
TAAACCCTACCCGCCGTCTCGCGCCGGTTGCCCGGTGCGCGGGCAAGATC
CAGGCGGAGATCTAGGGCGCGGCGCCGGCCATGGCGAGCTCCGGACTCGC
CTACCCCGACCGTTTCTACGCCGCCGCGGCCTACGCTGGGTTCGGAGCCG
GCGGGGCCACCTCCTCCGCAGCTATCTCCCGCTTCCAGAACGACGTCGCC
CTCCTCCTATACGGCCTGCACCAGCAGGCCACGGTTGGGCCATGCAATGT
GCCCAAGCCAAGAGCGTGGAACCCCGTGGAGCAGAGCAAATGGACAAGCT
GGCATGGGCTTGGAAGCATGCCTTCAGCGGAGGCGATGCGTCTTTTTGTC
AAAATCTTAGAGGAAGAAGATCCTGGATGGTACTCTAGGGTCCCTGAGTT
CAACCCTGAGCCTGTTGTAGATATTCAGATGCATAAACCAAAAGACGAGC
CACAGAGTGTACCGGCTTCAACAAATGGAACATCAATTCCAGAACCAAAA
ATCATTTCTGAAAATGGAAGTTCTGTGGAGATTCAGGACAAAGATGTTAT
CCTGGAAGGCCTTAGTACTGTTAGTTCTCATGATGAGTGGACTCCATTAT
CTGTCAGTGGTCTCCGTCCGAAGCCTCGTTATGAGCATGGAGCAACTGTT
TTGCAAAATAAGATGTATATATTTGGTGGAAACCATAATGGACGTTACCT
TAGTGACCTTCAGGCTTTGGATCTGAAGAGTTTGACCTGGTCCAAGGTTG
ATGCCAAATTGCAAGCTGAATCTGCTGATTCCACTAAAACCACACAAATT
GCTCCATGTGCTGGTCATTCTTTGATTTCATGGGGCAACAAATTTTTATC
TATTGCCGGACATACAAAAGATCCATCTGAAGGCATTACAGTGAAGGAAT
TTGATCCGCATACTTGTACCTGGTCGATTGTCAAGACTTACGGGAAACCA
CCGGTTTCACGTGGAGGTCAAACAGTGACTCTTGTTGGAACGACACTAGT
TTTGTTTGGTGGTGAAGATGCAAAACGGTGTCTCTTGAATGACTTGCACA
TCCTTGATCTTGAAACCATGACATGGGATGATGTGGATGCAATGCACCCC
TCCTTCTCCAAGGTCCGATCATGCTGCTGCTTGCCATGCTGACCGCTATC
TTTTAATTTTTGGTGGGGGGTCTCATGCAACATGTTTCAATGACCTACAT
GTCCTTGATTTGCAGACGATGGAGTGGTCAAGACCCAAACAACAAGGTCT
GACTCCAAGCCCAAGAGCTGGCCATGCAGGTGCAACTGTTGGTGAGAACT
GGTACATAGTTGGGGGTGGCAATAATAAAAGTGGTGTTTCTGAAACACTT
GTGCTTAACATGTCAACTCTAACATGGTCAGTTGTTAGCACTGTGGAAGG
ACGTGTTCCTCTTGCCAGTGAGGGCATGACTTTAGTGCATAGCAATTACA
GTGGTTATGACTATCTCATCTCTTTTGGAGGATACAATGGACGATACAGC
AACGAGGTTTACACTCTTAAACTCAGTCTGAAATCAGATTCGCAGTCAAC
CGTAAATGAAGAAACTGTCTCAGATACTACATCTAGGGTCATAGAACCTG
AGGCTGAAATTTCTCAAGATGGGAAGATACGGGAGATTGCCATGGACAGT
GCCGATTCTGACCTGAATAACAGAAATGATGAAGCAAGTGAACAGCTTAT
AGCAGATCTTAAAGCTCAGAAAGAGGAACTAGAAGCAACACTTAGCAGGG
AACAGCTGCAAACTGTGCAACTTAAAGAAGACATCGCGCAAGCAGAGACC
AGAAATGCAGAGCTGACAAAGGAACTTCAAGCTGTCCGTGGCCAACTTGC
TTCTGAGCAATCCAGATGTTTCAAACTTGAGGTTGATGTTGCGGAACTTC
GACAAAAGCTTCAGAGTATGGATGCGTTGGAAAAGGAGGTCGAACTGCTT
CGGCGACAGAAAGCCGCTTCTGAGCAAGCAGCGCTGGACGCAAAGCAGAG
GCAAAGTTCTGGTGGCATGTGGGGTTGGCTTGCTGGAAGCCCACCACCAA
CAGTTTAGTTCGTACAGGCCGTGATTCATATATTTTACTTGTAACATTAT
ATATCATTTGACATTCTCTACAATTTTTTGTCACTTATGGCATTCGTGTT
CATTTTGACCACACAGAATAAGGTGCTCTGGCGTGTTCTTATAGAAAATC
GTTATCCCTATATGTACAGCAATTAGCAAGTTGGTTTTTTGAGCTGG
>Sb01g002270_TCONS_00006139_CUFF.139.1
CCCGCACAACAAATCGCACGCCTCGGTTCCCTCCACTCGACGCTTCTCCC
GCTCCTAACCCCTAGTACCTTCTTCCCCCACTCGTTCGCTCCGCCGCCGC
CGCGACGTCCAGCGGCCAGATCCGCGCAGCAGGGGTGTCCTCCGCCGCGG
ATCGACCTCCCGATCCGCGCAGGGGGAGTGGCGGCGGGCGCCGGAGCGCT
CCGCCGGGGACTTCGTGAGGCTGGAGACGGAGGAGGAAGGGAGTGGTTCC
GCGGTGGTAGATCCGCCGGTCCTTTCGCCGGAGATGGACTCCTCCGCTGA
GAAGGGGAGCGGGACGCTGGATCCGGACGAGCGCCCGCCGGCGTCCGGCG
AGACTAAGGCCTGCACCGAGTGCCACACCACCAAGACCCCGCTCTGGCGC
GGGGGACCCTGCGGACCCATGTCGCTGTGCAACGCGTGCGGGATCCGGTA
CCGGAAGAAGAGACGGGAGGCGATGGGCCTGGACTCCAGCAGCAAGGCCG
GCGGCGGCACCGAGCAGCAGCAGCAGCGGAAGAAGAAGGCCACCGCGGCC
GCGGCCGCCGCGGCGGCGTCCAAGCGGGAGAGGGAGAGGTCGAAGGAGGC
CGACGAGGTCACCGTGGAGCTCCGCGCCGTCGGGTTCGGCAAGGAGGTGG
TGCTGAAGCAGCGGCGGCGGATGCGCCGGAGGCGGCGCCTCGGCGAGGAG
GAGCGCGCGGCCTTCCTCCTCATGGCGCTCTCCTCCGGCGTCGTGTACGC
CTGACTTCACCCCCACCTAGCACCGCACCCGAAGGCGGGTGAGAGGAGGA
GGCCGCCGCTGGTGCTGCAAGCCGCCGATTTGGTAGACGGGCGGCATGAT
CTGAGCCCAGAGAGATCCGCATCTCTCTTTACCCCCTTTTTCCCCCTCTG
GATCTATGCTAAGTTTTCCCGGCTAAGTAGTAGTTCGTCAGTTCGAACAA
AGCGAGTTAATAATCCGTGTCCGTGCTAGGCTAGTAGCAGCTCTGTTCCT
CCCCCGTCCCGTTCCTTGCTGTTCTTGCCCCCCACCTCCTCTAGTTGTAA
TCCTACCGCTAGTAGTGTGCTAGTAGCTGTCTTGTAACCTTCTCTTGCAA
TGTAAGGAGAGATTATGATCATTCTTGCAAGCGAGTAGTTGAGAAGTGTC
CGGATCTGGGCGAGTGTGCGGTGCTCCGGCTGGAATCGTGTCCGGAAATG
CTGGTGTGCTCTCCAGCTAGCTCTTGTGCATTGCATCGTCGTCGTCTCTC
TAATGCTGGACTGATGACGACATGGTTGTTTCTGCTGTGGTGTGAGCTGA
TGTACGAGCTCGTGGATGCTTCTGCGTCATGGTTGACCTGCTGATGCTTT
CTCTGATGTCGGAG
>Sb01g002270_TCONS_00006140_PAC:1949562
ATGGACTCCTCCGCTGAGAAGCAGGGGAGCGGGACGCTGGATCCGGACGA
GCGCCCGCCGGCGTCCGGCGAGACTAAGGCCTGCACCGAGTGCCACACCA
CCAAGACCCCGCTCTGGCGCGGGGGACCCTGCGGACCCATGTCGCTGTGC
AACGCGTGCGGGATCCGGTACCGGAAGAAGAGACGGGAGGCGATGGGCCT
GGACTCCAGCAGCAAGGCCGGCGGCGGCACCGAGCAGCAGCAGCAGCGGA
AGAAGAAGGCCACCGCGGCCGCGGCCGCCGCGGCGGCGTCCAAGCGGGAG
AGGGAGAGGTCGAAGGAGGCCGACGAGGTCACCGTGGAGCTCCGCGCCGT
CGGGTTCGGCAAGGAGGTGGTGCTGAAGCAGCGGCGGCGGATGCGCCGGA
GGCGGCGCCTCGGCGAGGAGGAGCGCGCGGCCTTCCTCCTCATGGCGCTC
TCCTCCGGCGTCGTGTACGCCTGACTTCACCCCCACCTAGCACCGCACCC
GAAGGCGGGTGAGAGGAGGAGGCCGCCGCTGGTGCTGCAAGCCGCCGATT
TGGTAGACGGGCGGCATGATCTGAGCCCAGAGAGATCCGCATCTCTCTTT
ACCCCCTTTTTCCCCCTCTGGATCTATGCTAAGTTTTCCCGGCTAAGTAG
TAGTTCGTCAGTTCGAACAAAGCGAGTTAATAATCCGTGTCCGTGCTAGG
CTAGTAGCAGCTCTGTTCCTCCCCCGTCCCGTTCCTTGCTGTTCTTGCCC
CCCACCTCCTCTAGTTGTAATCCTACCGCTAGTAGTGTGCTAGTAGCTGT
CTTGTAACCTTCTCTTGCAATGTAAGGAGAGATTATGATCATTCTTGCAA
GCGAGTAGTTG
>Sb01g002450_TCONS_00000279_PAC:1949586
CCACACCACACCACACCACACCACCGAAACTGCCCCGCCTCCGCAGCCGC
CGCCCGCGCCCACGCCCGCTCGTCCTCCCCGCGCCGCCTCGGGGACGCCC
CGGTCGGCGATGTGGCGGGAGCATGCTGGGCCCGCTCCTCAGGCTCCTCT
CGGCGTGCGGCGGGGTCTGGCCCACCTCGCCGGCCCCTGGCGCCGCCGGC
GCCGCGGCCTCGGCCTCCTCCTCCTCCGGGGACGACTCTGAGGGCCGCGA
CGGCCTGCTCTGGTGGCGCGACCTCGCGCGCTGCCACGCTGGCGACGTCT
CCGTCGCCGTCGCCCAGGCCAACCAGGTGCTCGAGGACCAGTGCCGCCTC
GACTCCGCCCCGCCCCTCGGCACCGTCGTCGGCGTCTTCGACGGCCACGG
CGGCCCCGACGCCGCCCGCTTCGCCTGCGACCACCTCGTCCCCAACCTCC
GAGAGGCGTCCTCAGGCCCGCGGGGCGTCACCGCGGACGCCATCAGGGAG
GCGTTCCTGGCCACAGAGGAAGGCTTCCTCGCGCTCGTGTCAAGCCTCTG
GGAGGCCCAGCCGGACATCGCCACGGCCGGGACGTGCTGCCTCGTCGGCG
TCGTGCACAACAGGACCCTTTTCGTCGCCAACCTCGGCGATTCCCGGGCT
GTTCTCGGGAAGAAGGTGGGCCGCGCCGGGCAGATTACCGCGGAGCAGTT
GTGCAGCGAGCACAATGCCAATCAGGAGGCTGTCAGGCAGGAGCTCAAGG
CTCAACACCCAGATGATGCGCAGATAGTTGCACTCAAGCATGGGGTCTGG
AGAGTGAGGGGCCTCATACAGGTGTCTAGATCAATCGGCGATGTATACCT
GAAACATGCAAAGTATAACACAGAGCGAATCAAACCCAAGTTCAGGCTTT
CTGAATCATTCAGCAAGCCATTGTTGAGTGCTGATCCAGCTATCATCTCC
CGCAATCTTGAACCAAATGACTGTTTCATCATATTCGCGTCAGATGGTTT
GTGGGAACACCTGAGCAATCAGGAAGCTGTTGAGATTGTTCACAACCATC
AACATGCTGGAAGTGCAAGAAGACTCATAAAAGCCGCTCTACAAGAAGCA
GCGCGGAAGCGTGAGATGCGTTACTCGGACCTTACAAAGATCGATAAGAA
AGTTCGCAGGCATTTTCATGATGACATTACTGTCATCGTCTTATTTATAA
ACCATGACCTATTATTGAAAGGTGCTCCGCAAGGACAACCCCTCTCCATC
AGATGTGCCCTAGATTATTGACAGTGAGCTAGTTCATCCACTGGTGTTCA
GCTCCTATGGGCAGCCATATCCAGAGTCAGCTGACATGGTCAACCGGTTG
TGAAAAGCGCACAACCTCCGGCACCAGTTTCCTTTTTCGTTTCCCATTTT
TGCACATATAAAATTGACAAGTTGCTGAAAATGGCCAGTTTCCCCTCTTG
AACTATGTCGGATAAAATGCGGATACTCTTCGGTTTTGGAGATATATGTC
TAGGCTCTAGAGCGTGAGGGAAGTTTATAAAGGCTTACAGTATGTAACTT
CTGATCGGTTCGTTCT
>Sb01g002450_TCONS_00000280_CUFF.149.2
CCACACCACACCACACCACACCACCGAAACTGCCCCGCCTCCGCAGCCGC
CGCCCGCGCCCACGCCCGCTCGTCCTCCCCGCGCCGCCTCGGGGACGCCC
CGGTCGGCGATGTGGCGGGAGCATGCTGGGCCCGCTCCTCAGGCTCCTCT
CGGCGTGCGGCGGGGTCTGGCCCACCTCGCCGGCCCCTGGCGCCGCCGGC
GCCGCGGCCTCGGCCTCCTCCTCCTCCGGGGACGACTCTGAGGGCCGCGA
CGGCCTGCTCTGGTGGCGCGACCTCGCGCGCTGCCACGCTGGCGACGTCT
CCGTCGCCGTCGCCCAGGCCAACCAGGTGCTCGAGGACCAGTGCCGCCTC
GACTCCGCCCCGCCCCTCGGCACCGTCGTCGGCGTCTTCGACGGCCACGG
CGGCCCCGACGCCGCCCGCTTCGCCTGCGACCACCTCGTCCCCAACCTCC
GAGAGGCGTCCTCAGGCCCGCGGGGCGTCACCGCGGACGCCATCAGGGAG
GCGTTCCTGGCCACAGAGGAAGGCTTCCTCGCGCTCGTGTCAAGCCTCTG
GGAGGCCCAGCCGGACATCGCCACGGCCGGGACGTGCTGCCTCGTCGGCG
TCGTGCACAACAGGACCCTTTTCGTCGCCAACCTCGGCGATTCCCGGGCT
GTTCTCGGGAAGAAGGTGGGCCGCGCCGGGCAGATTACCGCGGAGCAGTT
GTGCAGCGAGCACAATGCCAATCAGGAGGCTGTCAGGCAGGAGCTCAAGG
CTCAACACCCAGATGATGCGCAGATAGTTGCACTCAAGCATGGGGTCTGG
AGAGTGAGGGGCCTCATACAGTGCAGGTGTCTAGATCAATCGGCGATGTA
TACCTGAAACATGCAAAGTATAACACAGAGCGAATCAAACCCAAGTTCAG
GCTTTCTGAATCATTCAGCAAGCCATTGTTGAGTGCTGATCCAGCTATCA
TCTCCCGCAATCTTGAACCAAATGACTGTTTCATCATATTCGCGTCAGAT
GGTTTGTGGGAACACCTGAGCAATCAGGAAGCTGTTGAGATTGTTCACAA
CCATCAACATGCTGGAAGTGCAAGAAGACTCATAAAAGCCGCTCTACAAG
AAGCAGCGCGGAAGCGTGAGATGCGTTACTCGGACCTTACAAAGATCGAT
AAGAAAGTTCGCAGGCATTTTCATGATGACATTACTGTCATCGTCTTATT
TATAAACCATGACCTATTATTGAAAGGTGCTCCGCAAGGACAACCCCTCT
CCATCAGATGTGCCCTAGATTATTGACAGTGAGCTAGTTCATCCACTGGT
GTTCAGCTCCTATGGGCAGCCATATCCAGAGTCAGCTGACATGGTCAACC
GGTTGTGAAAAGCGCACAACCTCCGGCACCAGTTTCCTTTTTCGTTTCCC
ATTTTTGCACATATAAAATTGACAAGTTGCTGAAAATGGCCAGTTTCCCC
TCTTGAACTATGTCGGATAAAATGCGGATACTCTTCGGTTTTGGAGATAT
ATGTCTAGGCTCTAGAGCGTGAGGGAAGTTTATAAAGGCTTACAGTATGT
AACTTCTGATCGGTTCGTTCTCTTTCTTACAGCTACAGCTAGTTCGTTTT
GTATGTGACAATTGGCAGCATGTTTAACCACAGCCCCCTGGCGTTTGACA
GCGACCCGGTTACAGTACTCGAGGCTGTCATGATCAGAGTTGGTATTCAA
GCATGAATTAGGATTAGTGAGATGTGATGATCAATCTCCCACTCGGGTTT
TTGCAGGAAACATTATGGGTTCAGAAAAGTCCAAACGTTTCTAGTCGTTA
TTTTAGACTAAAAGGCTTGAAAGCAAACAGCTGGTGTGAGCTTTTGC
>Sb01g002660_TCONS_00006165_PAC:1949609
CCATTTCTTATCCCCTCTCCTCCCCCTTCCCTCCCCTCTCCCTCCCACGA
TGGCGTCCCTCCTCACGCTCCCCGCCCTCGCCCTCTCCAACCCCGCCACC
GCCTCCGACGCCGTCAGGCTACGCTCCGCGGCCTTCCGCTGCTGGGCGCT
CCGGCGGCGCGGGTGGGCGGCGGTGGCCGCCGTGGCCTCGCCCAACTCCG
TGCTCAGCGAGCACGCCTTCAAGCGGCTTCAGCTCGGGAGCGACGACGAG
GACGAGGAGGGGACCTACGGGAGCGACGCCAACGAGGGGTTCGAGGCCGG
GGAGGGGTTCCAGGGGGACGAGGAGGAGCTCGCCATTGCCAGGCTCGGCC
TGCCTGACGAGCTCGTCGCCACGCTCGAGAAGCGCGGGATTACGCACCTG
TTCCCCATCCAGAGGGCTGTGTTGATTCCCGCTCTTGAGGGCCGTGACCT
GATTGCTAGAGCAAAGACTGGAACCGGAAAGACACTAGCCTTTGGTATTC
CCATGATCAAGCAATTAATTGAGCAAGACAATGGTCAAATTACAAGGCGA
GGTCGCACTCCTCGGGTTCTGGTTCTAGCACCTACCAGAGAATTAGCCAA
ACAAGTCGAGAAGGAAATAAAGGAATCAGCACCCAAGCTCGGCACAGTGT
GTGTTTATGGTGGTGTCTCGTATAATGTCCAGCAGAATGCACTCTCCCGT
GGTGTCGATGTTGTTGTTGGAACACCTGGCCGCATAATTGATTTGATAAA
TGGCGGAAGCCTCCAGTTGGGAGAAGTTCAGTATTTAGTCCTGGATGAGG
CTGACCAAATGCTTGCAGTGGGGTTTGAAGAAGATGTTGAAACAATATTA
CAACAGCTTCCTGCGAACAGGCAAAGCATGCTGTTCTCTGCAACGATGCC
TAGTTGGGTGAAGAAACTGTCCAGGCGGTACTTGAACAACCCTTTGACAA
TTGACTTGGTTGGTGATCAAGATGAAAAGCTTGCTGAAGGAATCAAACTC
TATGCTATCCCACTCACAGCTACATCAAAGCGCACCATTCTTAGTGATCT
AATTACGGTTTATGCAAAGGGTGGGAAAACCATTGTTTTCACTCGTACGA
AGAAAGATGCAGATGAGGTATCATTGGCACTGACAAACAGTATTGCTTCT
GAGGCACTTCATGGTGATATTTCACAGCATCAGCGTGAGCGGACACTAAA
TGGATTTCGTCAAGGGAAATTTACTGTTCTAGTAGCTACAGATGTTGCTG
CTCGTGGTCTTGATATACCAAACGTTGATTTGGTTATCCATTACGAATTG
CCAAATGATCCAGAAACTTTTGTCCATCGTTCTGGACGCACTGGACGTGC
TGGGAAAGCAGGAACTGCAATCTTGATGTTTACCAGCAGCCAGAAAAGGA
CAGTTAAGTCTCTTGAGCGTGATGTTGGTTGCAAGTTTGAGTTTATAAGC
CCTCCGTCCATGGGAGAAGTGCTGGAGTCATCTGCTGAGCATGTCATTGC
TACATTGCGAGGGGTGCACCCAGAGTCAACTCAGTACTTTCTTGGAGCAG
CTGAGAAATTAACAGAAGAATTAGGACCTCATGCTCTTGCTTCTGCACTG
GCACATCTGAGTGGGTTTTCTCAGCCACCTTCTTCACGTTCTCTGATCAG
TCATGAGCAGGGATGGGTCACATTGCAACTAACTAGAGAACAAGGATATG
GCAGAGGCTTCTTTTCTCCTAGATCAGTTACTGGTTTTCTGTCTGATGTT
TATTCAGCTGCTGCAGATGAAGTTGGCAAAATATACCTAATAGCAGATGA
GAACGTCCAAGGAGCAGTCTTCGATTTGCCTGAGGAAATTTCCAAGGACC
TGCTTGCTATGGAGCTCCCCCCAGGAAACACCTTAATGAAAATATCAAAG
CTGCCTGCGTTGCAAGATGATGGTCCTGCCACTGATAGCTATGGTCGTTT
TTCCAACGACCGAGGTTCCAGGAACAGGCGTTCCAGGGGTGGAGGTGCTG
CAAGAGGCCGGGGTGGTTGGGACACTGATGGTGAGGATCGTTCCAGGGGT
GGAGGCGCTGCAAGAGGCCGGGGTGGTTGGGACACTGACAGTGAGGATCG
ATTCCGCCGTGGTGGCAGGAGCTTTAGGTCTGACAACGATAGTTGGTCAG
ATGATGACTGGTCAAGCGGTGGGAGAAAATCAAACCGTTCCTCGTCCTTT
GGTAGCCGCTCATCATCTTATGGCAGCCGTGGCTCACCATCCTTCGGTGG
TCGCTCATCATCCTTCGGTGGTAGGGAGAGAAGCTTCAGTGGCGCTTGTT
TCAACTGCGGTGAATCCGGTCACCGTGCATCAGACTGCCCAAACAAGTAG
ATGGTAGAGATGGCGCATTCTTCCCTGCCGCACAGGGTCACCCCTTTTGA
TGATCCTGATCGGCTTCCAACAAGACGGCTGGAGCATCAGGACGCACGCA
GAGCAAAAAAATCCAAGCCCCACTCCACCTGCTGATCAGTATAGCCAGCG
GACGTTATTACTGGCTGGCAACCCCCACCGTGCGGTAGCTACATTTTTTG
TGTGGCCGTCTCGTCGGAACAGAAGATTTTGGCATGCTGACTACAGTTAT
TACGTCCAGAGGAGTTCCTTGAGCTTATTCATGTCACACGGGCTCTACTC
TACTCTATAGGAATATGCTGTATTATTTCTTCTCCTTTTGTGTTCTTGAT
TGAGGATCTCAATAGAACTGTAACCACACGAACTGTGTACAGTTGCTGCT
GCTACACCGTTGCGACAGAGACGCAATCACAGTCTGCATTATCTTGCTTC
AGTGTGAACTTGCATAGGTTAGCTCCCGTTGCTTCTTTTGACA
>Sb01g002660_TCONS_00006164_PAC:1949608
CCATTTCTTATCCCCTCTCCTCCCCCTTCCCTCCCCTCTCCCTCCCACGA
TGGCGTCCCTCCTCACGCTCCCCGCCCTCGCCCTCTCCAACCCCGCCACC
GCCTCCGACGCCGTCAGGCTACGCTCCGCGGCCTTCCGCTGCTGGGCGCT
CCGGCGGCGCGGGTGGGCGGCGGTGGCCGCCGTGGCCTCGCCCAACTCCG
TGCTCAGCGAGCACGCCTTCAAGCGGCTTCAGCTCGGGAGCGACGACGAG
GACGAGGAGGGGACCTACGGGAGCGACGCCAACGAGGGGTTCGAGGCCGG
GGAGGGGTTCCAGGGGGACGAGGAGGAGCTCGCCATTGCCAGGCTCGGCC
TGCCTGACGAGCTCGTCGCCACGCTCGAGAAGCGCGGGATTACGCACCTG
TTCCCCATCCAGAGGGCTGTGTTGATTCCCGCTCTTGAGGGCCGTGACCT
GATTGCTAGAGCAAAGACTGGAACCGGAAAGACACTAGCCTTTGGTATTC
CCATGATCAAGCAATTAATTGAGCAAGACAATGGTCAAATTACAAGGCGA
GGTCGCACTCCTCGGGTTCTGGTTCTAGCACCTACCAGAGAATTAGCCAA
ACAAGTCGAGAAGGAAATAAAGGAATCAGCACCCAAGCTCGGCACAGTGT
GTGTTTATGGTGGTGTCTCGTATAATGTCCAGCAGAATGCACTCTCCCGT
GGTGTCGATGTTGTTGTTGGAACACCTGGCCGCATAATTGATTTGATAAA
TGGCGGAAGCCTCCAGTTGGGAGAAGTTCAGTATTTAGTCCTGGATGAGG
CTGACCAAATGCTTGCAGTGGGGTTTGAAGAAGATGTTGAAACAATATTA
CAACAGCTTCCTGCGAACAGGCAAAGCATGCTGTTCTCTGCAACGATGCC
TAGTTGGGTGAAGAAACTGTCCAGGCGGTACTTGAACAACCCTTTGACAA
TTGACTTGGTTGGTGATCAAGATGAAAAGCTTGCTGAAGGAATCAAACTC
TATGCTATCCCACTCACAGCTACATCAAAGCGCACCATTCTTAGTGATCT
AATTACGGTTTATGCAAAGGGTGGGAAAACCATTGTTTTCACTCGTACGA
AGAAAGATGCAGATGAGGTATCATTGGCACTGACAAACAGTATTGCTTCT
GAGGCACTTCATGGTGATATTTCACAGCATCAGCGTGAGCGGACACTAAA
TGGATTTCGTCAAGGGAAATTTACTGTTCTAGTAGCTACAGATGTTGCTG
CTCGTGGTCTTGATATACCAAACGTTGATTTGGTTATCCATTACGAATTG
CCAAATGATCCAGAAACTTTTGTCCATCGTTCTGGACGCACTGGACGTGC
TGGGAAAGCAGGAACTGCAATCTTGATGTTTACCAGCAGCCAGAAAAGGA
CAGTTAAGTCTCTTGAGCGTGATGTTGGTTGCAAGTTTGAGTTTATAAGC
CCTCCGTCCATGGGAGAAGTGCTGGAGTCATCTGCTGAGCATGTCATTGC
TACATTGCGAGGGGTGCACCCAGAGTCAACTCAGTACTTTCTTGGAGCAG
CTGAGAAATTAACAGAAGAATTAGGACCTCATGCTCTTGCTTCTGCACTG
GCACATCTGAGTGGGTTTTCTCAGCCACCTTCTTCACGTTCTCTGATCAG
TCATGAGCAGGGATGGGTCACATTGCAACTAACTAGAGAACAAGGATATG
GCAGAGGCTTCTTTTCTCCTAGATCAGTTACTGGTTTTCTGTCTGATGTT
TATTCAGCTGCTGCAGATGAAGTTGGCAAAATATACCTAATAGCAGATGA
GAACGTCCAAGGAGCAGTCTTCGATTTGCCTGAGGAAATTTCCAAGGACC
TGCTTGCTATGGAGCTCCCCCCAGGAAACACCTTAATGAAAATATCAAAG
CTGCCTGCGTTGCAAGATGATGGTCCTGCCACTGATAGCTATGGTCGTTT
TTCCAACGACCGAGGTTCCAGGAACAGGCGTTCCAGGGGTGGAGGTGCTG
CAAGAGGCCGGGGTGGTTGGGACACTGATGGTGAGGATCGTTCCAGGGGT
GGAGGCGCTGCAAGAGGCCGGGGTGGTTGGGACACTGACAGTGAGGATCG
ATTCCGCCGTGGTGGCAGGAGCTTTAGGTCTGACAACGATAGTTGGTCAG
ATGATGACTGGTCAAGCGGTGGGAGAAAATCAAACCGTTCCTCGTCCTTT
GGTAGCCGCTCATCATCTTATGGCAGCCGTGGCTCACCATCCTTCGGTGG
TCGCTCATCATCCTTCGGTGGTAGGGAGAGTAACAGAAGCTTCAGTGGCG
CTTGTTTCAACTGCGGTGAATCCGGTCACCGTGCATCAGACTGCCCAAAC
AAGTAGATGGTAGAGATGGCGCATTCTTCCCTGCCGCACAGGGTCACCCC
TTTTGATGATCCTGATCGGCTTCCAACAAGACGGCTGGAGCATCAGGACG
CACGCAGAGCAAAAAAATCCAAGCCCCACTCCACCTGCTGATCAGTATAG
CCAGCGGACGTTATTACTGGCTGGCAACCCCCACCGTGCGGTAGCTACAT
TTTTTGTGTGGCCGTCTCGTCGGAACAGAAGATTTTGGCATGCTGACTAC
AGTTATTACGTCCAGAGGAGTTCCTTGAGCTTATTCATGTCACACGGGCT
CTACTCTACTCTATAGGAATATGCTGTATTATTTCTTCTCCTTTTGTGTT
CTTGATTGAGGATCTCAATAGAACTGTAACCACACGAACTGTGTACAGTT
GCTGCTGCTACACCGTTGCGACAGAGACGCAATCACAGTCTGCATTATCT
TGCTTCAGTGTGAACTTGCATAGGTTAGCTCCCGTTGCTTCTTTTGACA
>Sb01g002840_TCONS_00000329_CUFF.180.1
CGGGTGCGGCCCATGTAAGAAGGCGCGCGCCTGCTCTCAGCAGTGTGCTT
CCGCCGCCGGCAAGGAGGAAGAGAGAAAAAACCCTAGAGTTGTGAGTGGG
CGGAGGCGCGGCTGCTCGTCCGCGACATCGAATTTCAGAGCCGCCCCCGC
GAGATCCCGGCCTTCGTTCTCTTCCCCCGAGAGGTGCCGCAATGGCTGGG
AAAGGCGGGCCGACCAACTTGGAGAAGGAGCAGATGTTTGGGATGGCAGA
GAAGGAGATGGAGTACAGAGTTGATCTTTTCAATAGGCTTACACAGACCT
GTTTCGACAAGTGCATTGAGAAAAGGTATAAAGAAGCTGAGCTCAATATG
GGCGAGAACAGTTGCATTGATCGATGTGTTTCAAAGTATTGGCAGGCATG
TTTGTTGATACCCTTTCTCTTTGGCCTTTGCGGATTCATTTTTATGCTTA
TTCCTAGATTATGGAGTATACCATAACTTGACTGTGCACAGATTGAATTT
GTCAAAAATGGTTGTCCTTGATGGTGTCTTTCCTACATTATGACTTGTTA
GGTTGGAAAAGAATGATGTATTTCTAGTTTCTAGTGTACCTTAGCATCTG
CTTATTGTGAACAAATAGTTTGTGATCTCCGTCCACAGACCGCAGATGCC
TGGAGATATGCTTGATCTATGTTTTTTCTTTAGCATGGTGATCTTGATGC
AGTAACCTTCACTTTATATATCTAAAGGAACAGTGCCACTTGCAGATTTA
TAGTTCTGCTTGTTCCATAGCACAATAGTTTTCCTGCTGCTCCACTTATG
CCCAATTTACCCATGTTGATATACTGGCAATAATTCTCCCATTTGATATG
TGATGTTTGCCGGTTTGTGTGTCACCATATTAACCCCTATCTTTCGGGTC
TTTCTTTTCAGGTGACTAATTTAGTTGGTCAGATGCTTGGGAACCGTCCT
CAGATGTGAACTGAGAAGCACTAGTTCCATTTTGTAGCTATTGCTCTGTT
TCTTCTTTTTGGTTGGCTTTAGAGTGCCTACACCTGCTACTAAGTACACC
AATACAGCACCAGACATGCTAATGCGCCACCGCTTTAAAGAAAAATCACG
GTGTCTTACCCTTTCCAGTGATGCGCATTCTCTCTGAATCATGAACATGG
AACATGCCTGTAATAATTTGATACAGCTCTAGAGTCATTCTGTTTCGAAA
GC
>Sb01g002840_TCONS_00000330_PAC:1949631
CGCGGCTGCTCGTCCGCGACATCGAATTTCAGAGCCGCCCCCGCGAGATC
CCGGCCTTCGTTCTCTTCCCCCGAGAGGTGCCGCAATGGCTGGGAAAGGC
GGGCCGACCAACTTGGAGAAGGAGCAGATGTTTGGGATGGCAGAGAAGGA
GATGGAGTACAGAGTTGATCTTTTCAATAGGCTTACACAGACCTGTTTCG
ACAAGTGCATTGAGAAAAGGTATAAAGAAGCTGAGCTCAATATGGGCGAG
AACAGTTGCATTGATCGATGTGTTTCAAAGTATTGGCAGGTGACTAATTT
AGTTGGTCAGATGCTTGGGAACCGTCCTCAGATGTGAACTGAGAAGCACT
AGTTCCATTTTGTAGCTATTGCTCTGTTTCTTCTTTTTGGTTGGCTTTAG
AGTGCCTACACCTGCTACTAAGTACACCAATACAGCACCAGACATGCTAA
TGCGCCACCGCTTTAAAGAAAAATCACGGTGTCTTACCCTTTCCAGTGAT
GCGCATTCTCTCTGAATCATGAACATGGAACATGCCTGTA
>Sb01g002920_TCONS_00006196_CUFF.176.2
CAGGATCCGAGCTCGTTTTGAATATCTCGTGGCCATGGCTGCGCCGGCGG
CGACGAGGCTTCTTCCGGAAGGACATTAAACACTGCACAAATTCCGCTTG
TTGCGAGCCATCCAGATGTGTATGAGCCATGTGATGATTCCTTTGCTCTT
GTTGATGCGCTACTCTCAGACAAAGCACAACTTTTGACACTACAGCCAAG
GTTATGTATGGAGGTTGGGTCTGGTAGTGGTTATGTCATCACCTCTCTTG
CAATCATGCTCAGGCAATTAGGCTCTGGAGCCCAGTACCTAGCAACTGAC
ATCAACCAACATGCTGCCGAGACAACTCAAGCGACCCTTGAAGCTCATGG
GGTGCATGCAGATGTGATTGTTACTGATATCGTGTCTGGTCTTGATAAAC
GCCTTGCTGGTATGGTTGATGTGGCAGTTGTTAACCCTCCTTATGTGCCA
ACTCCTGTGGAAGAAGTTGGATGCAAGGGCATTGCTTCATCTTGGGCAGG
AGGTTTGAACGGGCGTCAAGTGATAGACAGGATCCTTCCTGCTGTGCGTG
AGATGCTATCAGAAAGAGGGTGGCTGTACATGGTAGCCCTTGAAGATAAT
GATCCTTCAGATATATGCCATCTGATGAGCGAGATGGGGTATGCATCACG
TGTTGTCTTGAAGAGGTGTACTGAGGAGGAGAGCCTGTATGTTCTCAAGT
TCTGGCGAGATCCGCATGCTGTTTCGAGCGCATCTCCTAAATCTTCAGGC
TCTGAGTCATGGTTTTCTCAGTTGCCTTTCAAATCCCTTTGGCACAAGAA
CTCGTAGCATTTCATGGCCTTGCCAGTTCGGAGTCTTCATCAGCTCCAAA
ATATAGCAAGAAGTCTTTTGCATATTCGAGATGGCAGTATGTTTAGATGT
GTTCGAATGGAATGTTACTGTTGGTTTCTGATTGCCTCAGGCACTCAGAG
TGCAAGAATCATTCTAGCCTGATCGGTTTAAGGCGCAACCAAAACATGTC
CTTGCCAGAAAGTACTGAACCTTTTTTTTTGTAGCTTAAATTTTTATCTT
ATGTTCTCTTCGTGTGTATATATTTTCTACGTTGCTACTATGGATTCATT
ATCTTGCTGCATTTGGAATTTGTGTTTTCTGTATCAATTATTGCGTTATT
TCTGTGTGCTGTATTTACTTGTG
>Sb01g002920_TCONS_00006197_PAC:1949639
CACGCCGCCGCACGCAACTTGCGACAGGTCAACATCGCGGCGGCATCTCT
CATCCAGTCACCCCTAGCGGCCCAGCGACTGCTGTTCCATGGCGGACGGC
GACGGCGCCGGCGCGGCGGCGACGGGGAAGCTCGCGGAGCTCCCTAGCGG
CGCCGAGAAGGGACTCCCCAGGAGGGCCAAGGCTTCTTCCGGAAGGACAT
TAAACACTGCACAAATTCCGCTTGTTGCGAGCCATCCAGATGTGTATGAG
CCATGTGATGATTCCTTTGCTCTTGTTGATGCGCTACTCTCAGACAAAGC
ACAACTTTTGACACTACAGCCAAGGTTATGTATGGAGGTTGGGTCTGGTA
GTGGTTATGTCATCACCTCTCTTGCAATCATGCTCAGGCAATTAGGCTCT
GGAGCCCAGTACCTAGCAACTGACATCAACCAACATGCTGCCGAGACAAC
TCAAGCGACCCTTGAAGCTCATGGGGTGCATGCAGATGTGATTGTTACTG
ATATCGTGTCTGGTCTTGATAAACGCCTTGCTGGTATGGTTGATGTGGCA
GTTGTTAACCCTCCTTATGTGCCAACTCCTGTGGAAGAAGTTGGATGCAA
GGGCATTGCTTCATCTTGGGCAGGAGGTTTGAACGGGCGTCAAGTGATAG
ACAGGATCCTTCCTGCTGTGCGTGAGATGCTATCAGAAAGAGGGTGGCTG
TACATGGTAGCCCTTGAAGATAATGATCCTTCAGATATATGCCATCTGAT
GAGCGAGATGGGGTATGCATCACGTGTTGTCTTGAAGAGGTGTACTGAGG
AGGAGAGCCTGTATGTTCTCAAGTTCTGGCGAGATCCGCATGCTGTTTCG
AGCGCATCTCCTAAATCTTCAGGCTCTGAGTCATGGTTTTCTCAGTTGCC
TTTCAAATCCCTTTGGCACAAGAACTCGTAGCATTTCATGGCCTTGCCAG
TTCGGAGTCTTCATCAGCTCCAAAATATAGCAAGAAGTCTTTTGCATATT
CGAGATGGCAGTATGTTTAGATGTGTTCGAATGGAATGTTACTGTTGGTT
TCTGATTGCCTCAGGCACTCAGAGTGCAAGAATCATTCTAGCCTGATCGG
TTTAAGGCGCAACCAAAACATGTCCTTGCCAGAAAGTACTGAACCTTTTT
TTTTGTAGCTTAAATTTTTATCTTATGTTCTCTTCGTGTGTATATATTTT
CTACGTTGCTACTATGGATTCATTATCTTGCTGCATTTGGAATTTGTGTT
TTCTGTATCAATTATTGCGTTATTTCTGTGTGCTGTATTTACTTGTG
>Sb01g002980_TCONS_00000345_PAC:1949646
AAAAAAAAACTGCCTTTGATTAGTTTTACTTTTAGCCCCCCAATGATTGA
GAAATTATGAAATAACTATTCCCTGCCGCGCTGTTTACGCCCACGTCTGA
CGCCTCCGCCCGTTTCCATTCCATTCTCCCACCCATCGCATCCCTCTCTC
TGTCTCTCGTCATCGTCGCCACCTCCACCTCCATCGGCCTCCGATCCCTC
CACGAGCCTCCTGTCGAATTCGAGGTACGCAACGCGCGATTCGCCGCGGC
TCTCCCCCCATTCCGCGACCTGACCGATCCGCGCGGCGGCGCGTCATCGC
CACGGCTTCTTATTGTTGGGTGGATCTCGGTGGCGTGCGTGCGTGCGTGC
TGCAGGATCTGCGGCGGCGAGCAGTGGTCGGCCGGCGATGGCGCACCGGG
TGGACAACGAGTACGACTACCTCTTCAAGATCGTGCTCATCGGCGACTCC
GGCGTCGGCAAGTCCAACATCCTCTCCCGATTCACCCGTAACGAGTTCTG
CCTCGAGTCCAAGTCCACCATCGGCGTCGAGTTCGCCACCCGCACCCTCC
AGATTGAAGGGAAAACCATCAAAGCTCAGATATGGGATACTGCTGGGCAA
GAGAGGTACCGTGCAATCACAAGTGCTTACTACAGAGGAGCTGTGGGTGC
ACTTTTAGTCTATGACATCACGAAGAAGCAGACATTTGAAAACATACAGA
GGTGGCTCCGTGAACTCCGTGACCATGCAGACTCCAACATTGTGATTATG
ATGGTTGGTAACAAGTCTGACCTTAACCACCTGAGGTCGGTTGCAGAGGA
AGATGGCCAGGCATTAGCAGAGAAGGAAGGCCTATCCTTCCTCGAGACAT
CCGCGCTTGAAGCTCTTAATGTTGAGAAGGCGTTTCAGACCGTCCTCTCT
GATATTCATCAAATTATAAGCAAGAAGGCACTTGCAGCCCAAGAGGCAGC
AGGCAGTGGACCTCCAAGTCAAGGAACCACCATCAACATTGCAGATTCAT
CCGCCAACACGAAGAGAGGGTGCTGCTCTTCCTAGGTGCAAACAAAGACA
TGCTGCTGCCGCTGCAAAAAGAAAAATATCATGGATCGTACAACACTTCA
GGTGTTATGTAGGTGACTCCTTTTGGCCTGTAACTCTGGTGGGTTGTAAT
CACAATTCATACTTCTGCAAAGAAATTCTCCTCTCAGGTAGATATGATGT
GTAGTTTTGAAATTTTGGTAGAGACCAATGTTTGGCAGACTTGCGTGGAG
TCCAGCTTCATGTTTTCTTTCAATGTTCTATCTTAGTAGTCTTCTGCTGA
AAAAACAAATATCAGACATTTCTTGTATTTCTACTTGAGTTCGTTGTATT
ATCAGATATACTTTGATTTCTGTGCTAAAACATCAGTGTGTGTTTGCC
>Sb01g002980_TCONS_00000346_PAC:1949645
CATTCCATTCTCCCACCCATCGCATCCCTCTCTCTGTCTCTCGTCATCGT
CGCCACCTCCACCTCCATCGGCCTCCGATCCCTCCACGAGCCTCCTGTCG
AATTCGAGGATCTGCGGCGGCGAGCAGTGGTCGGCCGGCGATGGCGCACC
GGGTGGACAACGAGTACGACTACCTCTTCAAGATCGTGCTCATCGGCGAC
TCCGGCGTCGGCAAGTCCAACATCCTCTCCCGATTCACCCGTAACGAGTT
CTGCCTCGAGTCCAAGTCCACCATCGGCGTCGAGTTCGCCACCCGCACCC
TCCAGATTGAAGGGAAAACCATCAAAGCTCAGATATGGGATACTGCTGGG
CAAGAGAGGTACCGTGCAATCACAAGTGCTTACTACAGAGGAGCTGTGGG
TGCACTTTTAGTCTATGACATCACGAAGAAGCAGACATTTGAAAACATAC
AGAGGTGGCTCCGTGAACTCCGTGACCATGCAGACTCCAACATTGTGATT
ATGATGGTTGGTAACAAGTCTGACCTTAACCACCTGAGGTCGGTTGCAGA
GGAAGATGGCCAGGCATTAGCAGAGAAGGAAGGCCTATCCTTCCTCGAGA
CATCCGCGCTTGAAGCTCTTAATGTTGAGAAGGCGTTTCAGACCGTCCTC
TCTGATATTCATCAAATTATAAGCAAGAAGGCACTTGCAGCCCAAGAGGC
AGCAGGCAGTGGACCTCCAAGTCAAGGAACCACCATCAACATTGCAGATT
CATCCGCCAACACGAAGAGAGGGTGCTGCTCTTCCTAGGTGCAAACAAAG
ACATGCTGCTGCCGCTGCAAAAAGAAAAATATCATGGATCGTACAACACT
TCAGGTGTTATGTAGGTGACTCCTTTTGGCCTGTAACTCTGGTGGGTTGT
AATCACAATTCATACTTCTGCAAAGAAATTCTCCTCTCAGGTAGATATGA
TGTGTAGTTTTGAAATTTTGGTAGAGACCAATGTTTGGCAGACTTGCGTG
GAGTCCAGCTTCATGTTTTCTTTCAATGTTCTATCTTAGTAGTCTTCTGC
TGAAAAAACAAATATCAGACATTTCTTGTATTTCTACTTGAGTTCGTTGT
ATTATCAGATATACTTTGATTTCTGTGCTAAAACATCAGTGTGTGTTTGC
C
>Sb01g003010_TCONS_00000351_CUFF.185.1
TTCTCTGATATGTAGTCATTTGCTGAAGTGTGTAACGTCAAAACTAGTTG
GCTGATGTAGCTTTATGGCCATGTTCTGATATAGTAGATATAAAACGTAC
TTGCACTTGATTTTTCTGATATTTTGATGATGGGTTAAACAAACATATTG
CTGTTGGTTTGAAATATATTGTTTGCTAAGGTATTTAATATAACTTTCTG
CTTTAATTCGTGAGGTAGTTGGGCACTGTTTTTTTTATTTACAGTGCCAT
GTTTCCACCAACTTTTAACATCACTAGCATCCAAATTGTCCAATGCTCCA
AAGGGATTGATATGTCTTGACTCTTGATGAAAGATGGGCCTCACCTGTGT
CACTGATAGTAGCAAATAAGGGATTATGCAAATTGCAATGGTAGGAAAAG
GATTTATCCTAGTAACAATCGGAGAGGAATAGAATCCTAGTAACAATTGA
AGAGGAATAGAATCCTAGTAACAATTGAAGAGGAATACAATTGCAAAGGA
GCAGTGCATATTCAGCTAGGGGTTTGGGAGAGTTGGTGTTATGCCACTGA
ACCATTATGGTGCTCTGTGCCAGGCAATGCATGGTGCCCCTCTTTATATT
GCGGAGACTTCTCCTTCACAAATACGTGGAACATTGATATCTTTGAAGGA
GCTGTTTATTGTGTTAGGAATACTGTTAGGATACTTTGTAGGAAGTCTTG
AAATTGACAATGTAGGAGGATGGCGGTACATGTTTGGTTTTAGTGCTCCA
CTTGCAGTTATTATGGCTATTGGTATGTGGACTTTACCATCTTCACCAAG
ATGGCTACTTCTCAGGGCAGTTCAAGGAAAGGCTTCTATGGAGGATAATA
AAAAGAAGGCAATTCAAGCCCTTAGAACATTGAGGGGCCGATCAGCAAGT
GAAAAGGTTTTGACAGATGATGTTGAAGATACAATTGTCTCTATTAAGGC
TGCCTATGCAGGACAGGAAGCTGAAGGAAACGTTTGGGAGGTATTTGAGG
GAGCTAGCTTGAAGGCCTTCACTATTGGCGGAGGTCTGGTTCTGTTTCAG
CAGATAACAGGTCAACCAAGTGTTCTATATTATGCAGCTTCAATACTTCA
GACTGCTGGGTACTCAGCTGCATCAGATGCTGCCAAAGTAGCAATTTTGA
TTGGGTTGTTCAAGTTGCTAATGACAGGTGTTGCGGTATTTAAAGTTGAC
GATGTTGGAAGGCGCCCATTGTTGATAGGAGGTGTTGGTGGAATTGCTTT
GTCACTCTTCCTACTGGCAGCTTATTACAAGATTCTGGACGGCTTCCCCT
TCGTTGCTGTTGGCGCATTACTTCTTTATGTCGGTGCTTACCAGGTCTCA
TTTGGTCCAATTAGTTGGCTAATGGTGTCTGAAATCTTTCCACTCCGAAC
AAGAGGACGTGGGATCAGCCTTGCAGTACTAACAAATTTCGGCTCGAACG
CTTTGGTGACATTTGCATTTTCACCCTTGAAGGAGTTCCTTGGGCCAGCC
AATATATTTTTCCTGTTTGGCGTCATAGCAGTGCTCTCCCTGGTGTTTGT
GATCCTCGTTGTTCCGGAGACCAAAGGACTGAGCCTGGAGGAGATCGAGT
CTAAGATCCTGAAGTAAAATCGTGTGATCATGGCTCTACAGCCCCAGTTG
GAGACCTGAAATATCAATGCCATTTTCAAAATGGTCGCTCGCTAGTCTGT
CCAAGTTTCAGAACTTGAGTACATATGCATGACGTCTCTCGGTGTAAAGC
TTCGACCTCTTTCTCCTAGTGTAGTTAATATTTCTGAACATTCTTAGTAT
ATCTGTAGTTGAGTCATAATCACGTCCCACTGTAAGACCTCGTCCGCAGT
TGCTGCCTGTAACTGTAAGTAATCTCAATGGTCTTGTGTCCATCTATGCT
GTAATCTGCATGTCACTAGTAAAAGCTGCTCAGCTGCCGTGTTCTGCAGA
ACTTGCATGTTTACGCCTGTGTGCTGGTGTAAAACTGTGCTCGCATAAGA
TTGCCATGTTTTGGAGACTGCAGTATTCCTGCTGGGGAAATGCCTCATGT
TCGACAAGTACTATGTCAGTGCCGCAATGGAAAACAACCAACATTGCTAT
TACCACTTGACAGATGGATGCATCTGCACCTAGACTTTGTTTAGCGTCAG
CATCACAGGACACACATATCACAATCAAGGAGCCCATCAGGCAGCAACGT
GGCAGGCAATGGAAGTCTGACA
>Sb01g003010_TCONS_00000352_PAC:1949650
ATGGAGGATAATAAAAAGAAGGCAATTCAAGCCCTTAGAACATTGAGGGG
CCGATCAGCAAGTGAAAAGGTTTTGACAGATGATGTTGAAGATACAATTG
TCTCTATTAAGGCTGCCTATGCAGGACAGGAAGCTGAAGGAAACGTTTGG
GAGGTATTTGAGGGAGCTAGCTTGAAGGCCTTCACTATTGGCGGAGGTCT
GGTTCTGTTTCAGCAGATAACAGGTCAACCAAGTGTTCTATATTATGCAG
CTTCAATACTTCAGACTGCTGGGTACTCAGCTGCATCAGATGCTGCCAAA
GTAGCAATTTTGATTGGGTTGTTCAAGTTGCTAATGACAGGTGTTGCGGT
ATTTAAAGTTGACGATGTTGGAAGGCGCCCATTGTTGATAGGAGGTGTTG
GTGGAATTGCTTTGTCACTCTTCCTACTGGCAGCTTATTACAAGATTCTG
GACGGCTTCCCCTTCGTTGCTGTTGGCGCATTACTTCTTTATGTCGGTGC
TTACCAGGTCTCATTTGGTCCAATTAGTTGGCTAATGGTGTCTGAAATCT
TTCCACTCCGAACAAGAGGACGTGGGATCAGCCTTGCAGTACTAACAAAT
TTCGGCTCGAACGCTTTGGTGACATTTGCATTTTCACCCTTGAAGGAGTT
CCTTGGGCCAGCCAATATATTTTTCCTGTTTGGCGTCATAGCAGTGCTCT
CCCTGGTGTTTGTGATCCTCGTTGTTCCGGAGACCAAAGGACTGAGCCTG
GAGGAGATCGAGTCTAAGATCCTGAAGTAAAATCGTGTGATCATGGCTCT
ACAGCCCCAGTTGGAGACCTGAAATATCAATGCCATTTTCAAAATGGTCG
CTCGCTAGTCTGTCCAAGTTTCAGAACTTGAGTACATATGCATGACGTCT
CTCGGTGTAAAGCTTCGACCTCTTTCTCCTAGTGTAGTTAATATTTCTGA
ACATTCTTAGTATATCTGTAGTTGAGTCATAATCACGTCCCACTGTAAGA
CCTCGTCCGCAGTTGCTGCCTGTAACTGTAAGTAATCTCAATGGTCTTGT
GTCCATCTATGCTGTAATCTGCATGTCACTAGTAAAAGCTGCTCAGCTGC
CGTGTTCTGCAGAACTTGCATGTTTACGCCTGTGTGCTGGTGTAAAACTG
TGCTCGCATAAGATTGCCATGTTTTGTGAGTGACTTTCCCTT
>Sb01g003660_TCONS_00000437_PAC:1949731
CTTTTCTCTCTCCTCCTGCCTCCGGCTCCACGCCACACACAGGATAGCGA
GAGCGGCAGGGACGGCGGCGCCGAGCTAGGGTTTTGATCCGGCCTCGCCG
GCCAGAGGCTACGCCGCCCCGCCGCCGAAGCCATGGAGAGGGAGCTGCTG
GAGACGTTCGATGCGGCCAAGAAGGCGGCCGACGCTACGGCAGCGGACGG
CGACTCGCCGGAGGCTGACCGCTGCCTCGACGCGCTGCGCCGGCTGCGCG
ACATACGCGTCAACACCGACATCCTCGTCTCCACGCAGGTTGGCAAACGT
CTCCGACCCCTTACTAAGCACCCTCACTCAGGCATCCAGGCGGTCGCTGC
AGACCTTTTTGGGTACTGGAAAAAGGTTGTCCTTGAAGAGTCAGGAAAGA
AAAATGGTGGCTCAGAGAATGAAAGATCAAGTGACTCTTCTGGAAAGGTT
GAGAAGGTGAGACCCATGAAGGTTGAAAAGAATTCTGCATCAGCAAGCAT
GAAGGTTGAGAAAAGAGATGTGGATGTTAGGGGTCAGAAGCCTGGCAGTG
TCAAAGTTGAGAAGACCGCTAGCAATGGTTCCAGAACTCAATCTGTGAAG
GTCGAAAGGGTATCCAAAGAAGTCAGTAGAACTCCAGATGCAAAGAAGCC
AGCATCCACCCCCAGCGGTGCCCCAAAGCTTACATCTCTTGTCAAATGCA
ATGATCCTACTCGAGATAAAATCCGGGAACTACTTGCTGAAGCTTTTGCA
AAGGTTTCCAGAGAGACTAGTAATGATGACCGAGATGAAGTGAGAAACAT
CTTGGATGAAGTTGATGCATGTGACCCATACAGAGTTGCTGTGAAAGTAG
AGTCTGCACTATTTGAGAGGCTTGGACGTTCCACTGGGGCTCACAAGACA
AAGTACAGGTCAATCATGTTCAACCTGAGGGCTGAAAACAACACTGATTT
CCGGAGAAGGGTTCTTATTGGTGAAGTGACGCCAGAGGGGCTTCCAGACA
TATCTCCTGATGAGATGGCTAGTGATGCAAGGAAGCAAGAGAATATGCAG
ATTAAGGAGAAGGCTCTGTTTGAGTGTGAGCGGGCAGGAGCTCCAAAGGC
AACGACGGATCAGTTCAAGTGTGGCAGATGTGGTCAGCGGAAGACAACTT
ACTATCAGCTGCAGACTCGGAGTGCCGATGAACCAATGACGACATTCGTC
ACGTGTGTGAACTGCAACAATCATTGGAAGTTCTGCTGAGTGGCAGCCTG
CTAAAATGTTTGCTTAGTTGTGCTGAGCACCATTCTGTTGTGTGCTCTGT
TAGTTAGCTCTGTGACTCAGTTCGACAGGGCAGGCTGAACTTAGTTTTTT
CTAAGCTAGGAACCGTTATCCTCTTCCTCTGTTAGTCGCTCTTTGCGATC
CTGATTCGTTCAGATTGTACTAGTTGAACGCATAAATGTTGTTGACTTGA
TCATATCATCAACAGCTGTACCCTTAAAGTTTTGGATGGCTATGTGGTTC
ATTGTAAATGTGATCGTGTGGTTTTACAGTTGTAGTCATGTACTCGTGGA
TGTTGGATATTGTAGTATTTTTGACAGCTCTGTTCTTCGG
>Sb01g003660_TCONS_00000438_CUFF.218.2
CGAAGAACAGGGCCTTCGTTTGGAATTAGATCTCGTGGGTTCCTGTCCCT
ATTTGGGGTGGATAGGTTGGCAAACGTCTCCGACCCCTTACTAAGCACCC
TCACTCAGGCATCCAGGCGGTCGCTGCAGACCTTTTTGGGTACTGGAAAA
AGGTTGTCCTTGAAGAGTCAGGAAAGAAAAATGGTGGCTCAGAGAATGAA
AGATCAAGTGACTCTTCTGGAAAGGTTGAGAAGGTGAGACCCATGAAGGT
TGAAAAGAATTCTGCATCAGCAAGCATGAAGGTTGAGAAAAGAGATGTGG
ATGTTAGGGGTCAGAAGCCTGGCAGTGTCAAAGTTGAGAAGACCGCTAGC
AATGGTTCCAGAACTCAATCTGTGAAGGTCGAAAGGGTATCCAAAGAAGT
CAGTAGAACTCCAGATGCAAAGAAGCCAGCATCCACCCCCAGCGGTGCCC
CAAAGCTTACATCTCTTGTCAAATGCAATGATCCTACTCGAGATAAAATC
CGGGAACTACTTGCTGAAGCTTTTGCAAAGGTTTCCAGAGAGACTAGTAA
TGATGACCGAGATGAAGTGAGAAACATCTTGGATGAAGTTGATGCATGTG
ACCCATACAGAGTTGCTGTGAAAGTAGAGTCTGCACTATTTGAGAGGCTT
GGACGTTCCACTGGGGCTCACAAGACAAAGTACAGGTCAATCATGTTCAA
CCTGAGGGCTGAAAACAACACTGATTTCCGGAGAAGGGTTCTTATTGGTG
AAGTGACGCCAGAGGGGCTTCCAGACATATCTCCTGATGAGATGGCTAGT
GATGCAAGGAAGCAAGAGAATATGCAGATTAAGGAGAAGGCTCTGTTTGA
GTGTGAGCGGGCAGGAGCTCCAAAGGCAACGACGGATCAGTTCAAGTGTG
GCAGATGTGGTCAGCGGAAGACAACTTACTATCAGCTGCAGACTCGGAGT
GCCGATGAACCAATGACGACATTCGTCACGTGTGTGAACTGCAACAATCA
TTGGAAGTTCTGCTGAGTGGCAGCCTGCTAAAATGTTTGCTTAGTTGTGC
TGAGCACCATTCTGTTGTGTGCTCTGTTAGTTAGCTCTGTGACTCAGTTC
GACAGGGCAGGCTGAACTTAGTTTTTTCTAAGCTAGGAACCGTTATCCTC
TTCCTCTGTTAGTCGCTCTTTGCGATCCTGATTCGTTCAGATTGTACTAG
TTGAACGCATAAATGTTGTTGACTTGATCATATCATCAACAGCTGTACCC
TTAAAGTTTTGGATGGCTATGTGGTTCATTGTAAATGTGATCGTGTGGTT
TTACAGTTGTAGTCATGTACTCGTGGATGTTGGATATTGTAGTATTTTTG
ACAGCTCTGTTCTTCGGATATTCGGATGGAGTTAGAGTACAATCATGCCA
AG
>Sb01g003710_TCONS_00006266_CUFF.223.1
CTCGCATTGACCCCTATCCCCCCTCTTCCCCCCCGCCCGAAGCTTCCAGA
CCGCCCGCGCCAGCGCCCGCCGCTATATATCTCTCCCCTGCCCGCGGTTC
TCAGCTTCAACAACACCGCGGAAACCATCCACAGGACACACAGAGCCGAG
CCACCCACCATCGACAGCACCCAGCCGCCGGAGCGCGAGCTTCTTTACAC
AGCAGGCCGGAGAAACACAGGCAGCCAAAGCCGCCACCGCTTTTACCGAC
CGACCGATCGGTGTTGCCGCCGCCTGTCGGGTTTAAGCAACCAACCAGAC
CAAGCCATGGGATTGCCGGTGATGAGGAGGGAGAGGGACGCGGAGGCGGA
GCTGAACCTGCCGCCGGGGTTCCGGTTCCACCCCACAGACGACGAGCTGG
TGGAGCACTACCTGTGCCGGAAAGCGGCGGGGCAGCGCCTCCCGGTGCCC
ATCATCGCGGAGGTGGACCTATACAAGTTCGACCCCTGGGACCTGCCGGA
GCGCGCGCTGTTCGGGGTCAGGGAGTGGTACTTCTTCACGCCCAGGGACC
GCAAGTACCCAAACGGGTCCCGCCCCAACCGCGCCGCCGGCAACGGGTAC
TGGAAGGCCACCGGCGCCGACAAGCCCGTCGCGCCGCGGGGCCGCACGCT
CGGGATCAAGAAGGCGCTCGTCTTCTACGCCGGGAAGGCGCCGCGTGGGG
TCAAGACGGACTGGATCATGCACGAGTACAGGCTCGCGGACGCCGGCCGC
GCAGCCGCCTCCAAGAAGGGATCGCTCAGCTGGATGACTGGGTGCTGTGC
CGCCTGTACAATAAGAAGAACGAGTGGGAGAAGATGCAGCTGGGGAAGGA
GTCCGCCGCCGGCGTCGGCACCGCCAAGGAGGAGGCGATGGACATGACCA
CCTCGCACTCGCACTCCCACTCGCAGTCGCACTCGCACTCGTGGGGCGAG
ACGCGCACGCCGGAGTCGGAGATCGTGGACAACGACCCGTTCCCGGAGCT
GGACTCGTTCCCGGCGTTCCAGGACCCGGCGGCGGCGATGATGATGGTGC
CCAAGAAGGAGCAGGTGGACGACGGCAGCGCCGCCGCCAACGCCGCCAAG
AGCAGCGACCTGTTCGTGGACCTTAGCTACGACGACATCCAGGGCATGTA
CAGCGGCCTCGACATGCTGCCCCCGCCAGGGGAGGACTTCTTCTCCTCGC
TCTTCGCGTCGCCCAGGGTCAAGGGGAACCAGCCCGCCGGAGCCGCCGGG
TTGGGGCCATTCTGAGGCTGAGGCGAGCGAGGATGGAGCCATGGATCAGG
AGAAGACAGCGTTGCAAGGTTGCGAACTCTGTAAATACAGCATAGGAGTC
GAACCTGAACCCGACTCTGAACCTGGTCGGGGTTACAGGGTTATGGGTGT
CGGTGTTAGCGTACATGGAGCCGGCCGGCCCAGTGTTGGCGAGGCTCATT
CTTTAGTTTCACTTTCAACGCAGAAGACGGTAGATATATGTGTAGCTGTT
CACTTTCATCACTTCCTCTTCAACAGAACCGACGAAATTTTGCTGCTCTT
GTTAACAACTTACGAGTACTACCGTGTGTCCGTGTTTGTGTCTCCCCTGC
CCCGTGTTGTGTTGGTATGCCGCATGCCTGCAGCTACTGCGGTGAGTTGC
AGCAGCTGCTTAATAAGCATTACAGAACAAGGAACCACTTAGTAGAATTT
TGCCACTTAAGGCCTTGGTTTGAATACATATTACATGCGTAGAATGAATT
GGGGTGGAATTAAATTAAGTTATGTTCTAATCCATTGAAATAGATACACG
TGCATCCAAGGCCTAAACAATGTTCTACGCCATTTCGCGCGTGATCCACT
CCAACAAACGTTTGGAATGAATTTTGGGAACTGAACAAGGCCTTAATCAG
CAAACGGATGATGTGGTCTGCCGTGCATGCAACGTGGTG
>Sb01g003710_TCONS_00006267_PAC:1949736
ACACCGCGGAAACCATCCACAGGACACACAGAGCCGAGCCACCCACCATC
GACAGCACCCAGCCGCCGGAGCGCGAGCTTCTTTACACAGCAGGCCGGAG
AAACACAGGCAGCCAAAGCCGCCACCGCTTTTACCGACCGACCGATCGGT
GTTGCCGCCGCCTGTCGGGTTTAAGCAACCAACCAGACCAAGCCATGGGA
TTGCCGGTGATGAGGAGGGAGAGGGACGCGGAGGCGGAGCTGAACCTGCC
GCCGGGGTTCCGGTTCCACCCCACAGACGACGAGCTGGTGGAGCACTACC
TGTGCCGGAAAGCGGCGGGGCAGCGCCTCCCGGTGCCCATCATCGCGGAG
GTGGACCTATACAAGTTCGACCCCTGGGACCTGCCGGAGCGCGCGCTGTT
CGGGGTCAGGGAGTGGTACTTCTTCACGCCCAGGGACCGCAAGTACCCAA
ACGGGTCCCGCCCCAACCGCGCCGCCGGCAACGGGTACTGGAAGGCCACC
GGCGCCGACAAGCCCGTCGCGCCGCGGGGCCGCACGCTCGGGATCAAGAA
GGCGCTCGTCTTCTACGCCGGGAAGGCGCCGCGTGGGGTCAAGACGGACT
GGATCATGCACGAGTACAGGCTCGCGGACGCCGGCCGCGCAGCCGCCTCC
AAGAAGGGATCGCTCAGGCTGGATGACTGGGTGCTGTGCCGCCTGTACAA
TAAGAAGAACGAGTGGGAGAAGATGCAGCTGGGGAAGGAGTCCGCCGCCG
GCGTCGGCACCGCCAAGGAGGAGGCGATGGACATGACCACCTCGCACTCG
CACTCCCACTCGCAGTCGCACTCGCACTCGTGGGGCGAGACGCGCACGCC
GGAGTCGGAGATCGTGGACAACGACCCGTTCCCGGAGCTGGACTCGTTCC
CGGCGTTCCAGGACCCGGCGGCGGCGATGATGATGGTGCCCAAGAAGGAG
CAGGTGGACGACGGCAGCGCCGCCGCCAACGCCGCCAAGAGCAGCGACCT
GTTCGTGGACCTTAGCTACGACGACATCCAGGGCATGTACAGCGGCCTCG
ACATGCTGCCCCCGCCAGGGGAGGACTTCTTCTCCTCGCTCTTCGCGTCG
CCCAGGGTCAAGGGGAACCAGCCCGCCGGAGCCGCCGGGTTGGGGCCATT
CTGAGGCTGAGGCGAGCGAGGATGGAGCCATGGATCAGGAGAAGACAGCG
TTGCAAGGTTGCGAACTCTGTAAATACAGCATAGGAGTCGAACCTGAACC
CGACTCTGAACCTGGTCGGGGTTACAGGGTTATGGGTGTCGGTGTTAGCG
TACATGGAGCCGGCCGGCCCAGTGTTGGCGAGGCTCATTCTTTAGTTTCA
CTTTCAACGCAGAAGACGGTAGATATATGTGTAGCTGTTCACTTTCATCA
CTTCCTCTTCAACAGAACCGACGAAATTTTGCTGCTCTTGTTAACAACTT
ACGAGTACTACCGTGTGTCCGT
>Sb01g003900_TCONS_00000458_PAC:1949759
ATACGACACCGGCGCCGCGCACACAGCCGCACCAGCGCCCACCCAAATCC
CGCAAAACCCTAAGCCGAACGGGGAGAGAGAGGAGGCGCGCGGCATGGCG
GGTGCGACGTCCCCGGCGGCGGCCGCGAATCTGGCGGGCAAGTCGGGCGT
GCGGGTCGTCGTGATCGGCGACCCGGGCACCGGCAAGTCCAGCCTCATCG
TCGCCCTCGCCACCGAGCAGTTCCCCGAGAACGTGCCCCGCGTCATGCCC
CCCACACGCCTCCCCGCCGACTACTTCCCCGACCGCGTACCCATCACCAT
CATCGACACGTCGTCCAGCCCGGAGCAGAAGCCGAAGTTGATCGCGGAGT
GCCAGGCCGCCGATGCGGTCGTGCTCACCTACGCCTGCGACCGGCCCGCC
ACGCTGGAGCGTCTCAGTTCGTTCTGGCTTCCCGAGCTCCGGCGACTCCA
GTTGAAGGCTCCAGTTATTGTGGTGGGGTGCAAGCTGGACCTAAGGGACG
AACAGCAGGTTAGCCTTGAGCAGGTTATGGCGCCCATCATGCAGTCCTTC
CGCGAGATTGAGACCTGCATCGAGTGCTCCGCTCTTCGGCAGATCCAGGT
GCCTGAGGTCTTCTACTATGCTCAGAAGGCAGTACTTCACCCAACTGCCC
CACTCTTTGATCAAGAGTTACAATCTCTGAAGCCTCGATGTGTGAGAGCG
TTGAAGCGGATCTTTATTATATGTGATAATGACAAGGATGGCGCTCTCAG
TGATGTGGAGCTCAATGAATTCCAGGTCCGATGCTTTAGTGCCCCTCTGC
AGCCTACTGAAATTTCAGGAGTTAAGAGAGTTGTTCAGGAGAAGATGCCT
GAAGGCGTAAATGAAAGCGGTCTTACCTTGACTGGGTTCCTTTTTCTGCA
TGCCCTCTTTATTGAAAAAGGTCGTTTGGAAACTACATGGACTGTATTGA
GGAAATTTGGTTACGACAATGACATCAAGCTTAGGGATGATCTCCTTGCA
ATGCCAATTAAAAGAGCTCCTGATCAAACTCTGGAAATGACAAGTGTAGT
GGTCGAATTCTTGAGAGGGATATTCACCATGTTTGACATTGATAATGATG
GAGCTTTACTACCTACTGAGCTGGAAGACCTTTTCTCAACAGCACCTGAA
AACCCATGGTCTTCCGATCCATACAAAGACTGCGCTGAAAAGAACGTGTT
GGGTGGTCTGTCACTTGAAGGGTTTCTCTCAAAGTGGGCTCTAATGACAG
TTCTAGATCCAACAAATAGTTATGCCAACCTTGTATATGTTGGCTATCCT
GGCGAGTTCAGTTCTGCATTTACTGTCACAAGGAAAAGACGAGTGGATCG
TAAAAAGCAACAGACACAGAGAAATGTTTTCCAGTGTTATGTTTTCGGTG
CCAGAGGCTCTGGAAAGACGTCCTTGCTACAATCATTCATTGGAAGGCAA
CCTTCTGATGCTCTGCCATCTAACAGCGAACGCTTTGCAACAAATTCTGT
CGAAATGGCTGATGGAACTAGAAAGACACTAATACTGCGAGAGATTCCTG
AAGGTGATGTGAGATCCTTACTTTCTGACAAGGAATCATTGGCGCCGTGT
GATGTAGCAGTATTTGTTTACGACAGCTGCGATGAATATTCTTGGCAAAG
GGCTAGAGACTTGCTTGTGCAAGTGGCTACACATGGAGAAAATACTGGCT
ACGAAGTTCCTTGCTTGATAGTTGCTGCGAAAGATGATCTTGACCAATCT
TCACAAGCTCTGCAAGAATCAACTAGAGTGAGCCAAGACATGGGAATTGA
AACACCAATTCCGATCAGCGTGAAGCTGAGAGATTTGAACAACATTTTCT
GCAGAATTATACATGCTGCACAGCAGCCCCATTTGAGCATTCCAGAGACT
GAAGCTGGCAAAACACGCCGGCAATATCGGCAACTTCTAAACCGTTCGCT
AATGGTTGTCTCTGTTGTTGGATTAGCTGCTTACCGGGTTTATGCAGCTC
GGAAGAACTCGTCCTCTTGAAGCCATCCTGGACAAGTGGGGAAATAAGGT
GCTTCCTTCCTGCAGACCACTTTGCAACATCAGCTGGATCCATGCTGGTT
GAAGTTTGCTGCTTGGGTTTTTTTACCCGGCAGGAAACCAACGTTTTTGT
ACAGACGTCATCTGCTATTAATTATCCGGCCTATTGGGGTTTCAGATTCC
TATATAATTGACAGACATCACCTGGCTCCATAAAATGCCGTATCTGATAA
TCTGTTGTTGCTAAATTAGCTCAGCTAAATATTGTTACTACCCTAAATTT
TTGCTCTCTTGTGGTACTTGCACTAGTCTGGTATTTGGAGTCTCTTTTCG
TTATCATCATTTGCAAACATGCTGAGACGTTTAGTGGAACAGTCATGAGT
TAGTGTTGTACCAAGATTTCGTTTGGGAGTATTCAATTGAATTTTTTTAA
GCGT
>Sb01g003900_TCONS_00000457_PAC:1949758
ATACGACACCGGCGCCGCGCACACAGCCGCACCAGCGCCCACCCAAATCC
CGCAAAACCCTAAGCCGAACGGGGAGAGAGAGGAGGCGCGCGGCATGGCG
GGTGCGACGTCCCCGGCGGCGGCCGCGAATCTGGCGGGCAAGTCGGGCGT
GCGGGTCGTCGTGATCGGCGACCCGGGCACCGGCAAGTCCAGCCTCATCG
TCGCCCTCGCCACCGAGCAGTTCCCCGAGAACGTGCCCCGCGTCATGCCC
CCCACACGCCTCCCCGCCGACTACTTCCCCGACCGCGTACCCATCACCAT
CATCGACACGTCGTCCAGCCCGGAGCAGAAGCCGAAGTTGATCGCGGAGT
GCCAGGCCGCCGATGCGGTCGTGCTCACCTACGCCTGCGACCGGCCCGCC
ACGCTGGAGCGTCTCAGTTCGTTCTGGCTTCCCGAGCTCCGGCGACTCCA
GTTGAAGGCTCCAGTTATTGTGGTGGGGTGCAAGCTGGACCTAAGGGACG
AACAGCAGGTTAGCCTTGAGCAGGTTATGGCGCCCATCATGCAGTCCTTC
CGCGAGATTGAGACCTGCATCGAGTGCTCCGCTCTTCGGCAGATCCAGGT
GCCTGAGGTCTTCTACTATGCTCAGAAGGCAGTACTTCACCCAACTGCCC
CACTCTTTGATCAAGAGTTACAATCTCTGAAGCCTCGATGTGTGAGAGCG
TTGAAGCGGATCTTTATTATATGTGATAATGACAAGGATGGCGCTCTCAG
TGATGTGGAGCTCAATGAATTCCAGGTCCGATGCTTTAGTGCCCCTCTGC
AGCCTACTGAAATTTCAGGAGTTAAGAGAGTTGTTCAGGAGAAGATGCCT
GAAGGCGTAAATGAAAGCGGTCTTACCTTGACTGGGTTCCTTTTTCTGCA
TGCCCTCTTTATTGAAAAAGGTCGTTTGGAAACTACATGGACTGTATTGA
GGAAATTTGGTTACGACAATGACATCAAGCTTAGGGATGATCTCCTTGCA
ATGCCAATTAAAAGAGCTCCTGATCAAACTCTGGAAATGACAAGTGTAGT
GGTCGAATTCTTGAGAGGGATATTCACCATGTTTGACATTGATAATGATG
GAGCTTTACTACCTACTGAGCTGGAAGACCTTTTCTCAACAGCACCTGAA
AACCCATGGTCTTCCGATCCATACAAAGACTGCGCTGAAAAGAACGTGTT
GGGTGGTCTGTCACTTGAAGGGTTTCTCTCAAAGTGGGCTCTAATGACAG
TTCTAGATCCAACAAATAGTTATGCCAACCTTGTATATGTTGGCTATCCT
GGCGAGTTCAGTTCTGCATTTACTGTCACAAGGAAAAGACGAGTGGATCG
TAAAAAGCAACAGACACAGAGAAATGTTTTCCAGTGTTATGTTTTCGGTG
CCAGAGGCTCTGGAAAGACGTCCTTGCTACAATCATTCATTGGAAGGCAA
CCTTCTGATGCTCTGCCATCTAACAGCGAACGCTTTGCAACAAATTCTGT
CGAAATGGCTGATGGAACTAGAAAGACACTAATACTGCGAGAGATTCCTG
AAGGTGATGTGAGATCCTTACTTTCTGACAAGGAATCATTGGCGCCGTGT
GATGTAGCAGTATTTGTTTACGACAGCTGCGATGAATATTCTTGGCAAAG
GGCTAGAGACTTGCTTGTGCAAGTGGCTACACATGGAGAAAATACTGGCT
ACGAAGTTCCTTGCTTGATAGTTGCTGCGAAAGATGATCTTGACCAATCT
TCACAAGCTCTGCAAGAATCAACTAGAGTGAGCCAAGACATGGGAATTGA
AACACCAATTCCGATCAGCGTGAAGCTGAGAGATTTGAACAACATTTTCT
GCAGAATTATACATGCTGCACAGCAGCCCCATTTGAGCATTCCAGAGACT
GAAGCTGGCAAAACACGCCGGCAATATCGGCAACTTCTAAACCGTTCGCT
AATGGTTGTCTCTGTTGGAGCTGCTGTTGCAGTTGTTGGATTAGCTGCTT
ACCGGGTTTATGCAGCTCGGAAGAACTCGTCCTCTTGAAGCCATCCTGGA
CAAGTGGGGAAATAAGGTGCTTCCTTCCTGCAGACCACTTTGCAACATCA
GCTGGATCCATGCTGGTTGAAGTTTGCTGCTTGGGTTTTTTTACCCGGCA
GGAAACCAACGTTTTTGTACAGACGTCATCTGCTATTAATTATCCGGCCT
ATTGGGGTTTCAGATTCCTATATAATTGACAGACATCACCTGGCTCCATA
AAATGCCGTATCTGATAATCTGTTGTTGCTAAATTAGCTCAGCTAAATAT
TGTTACTACCCTAAATTTTTGCTCTCTTGTGGTACTTGCACTAGTCTGGT
ATTTGGAGTCTCTTTTCGTTATCATCATTTGCAAACATGCTGAGACGTTT
AGTGGAACAGTCATGAGTTAGTGTTGTACCAAGATTTCGTTTGGGAGTAT
TCAATTGAATTTTTTTAAGCGT
>Sb01g004240_TCONS_00006321_CUFF.255.1
CTAATTGAGTATCAGTTCTCCATGAGAAATACGTACACAACGTGCCTGTC
CTCCACTCCTTGATCGGACGCGGTGCGCCAGGGGAACTGGAATTGCCGTG
GCCTCCTCCTGAAACTCAAACTGGAAAGCTGTCCATGACACGCCGGGGCC
GCCCTGGATTCCGGTCAGAATCTTCGCCCAGTGGCGCTGACGCGAAAAGA
CGGCCGGACCCGGACAGCCGGACTCACGGCCGTGCGCCCTGGGCCTCACA
AAATTTGGTTGGTGAGAGGGGGACGCAGCCACGGCAGCGCGAGAGGCAGC
CACGAGGACGGACGGAGCGAGCGAGGAGGCGAAACAGCACTGTTTACAGG
GGAAACCAGCTGCGGCTGCTGCAAGAAAACACAGGTACACAGACAGCAGC
ATGGCCGGAGTCCAGGTGACGCCGGCGGCCGTCGGCGTGGCGGGGCTGAG
AGGGTCAGGGGTTGGCAGCACCACCGGCTTGTTCGCCGGCGACTGGAGGA
GGAAGGCTCGACGCCCGGCGTGCTCGGTCTGGGCGCTCAGGCGGCAGCAG
AGACGGAGCAGCAGCAGGAGCAAGGGGGGCGGCCTCGCCATCGTCTGCAA
CCTCGCGGGACAGTACGAGGATTCCTTTGACGACGTCCAGCGGCAACTGA
TGAACTACTTCACCTACAAAGCCGTGAGGACCGTGCTGACCCAGCTATAC
GAGTTGAACCCACCAAGCTACCGTTGGTTCTACAACTTCGTTGCTGTCAA
CAAACCTACTGACGGCAAACACTTCCTCCGTGCTCTCAGCAAGGAGAGGC
AGGAGCTTGCAGAGCGAGTGATGATTACTAGGCTTCACCTATATGGAAAA
TGGATCAAGAAATATGACCACGCAAACACGTACGAGAAGATTTCTGATGA
GAACCTGACGCTGATGCGAGAGCGGCTCATGGAGACGGTCATCTGGCCAA
CTGATGACACCAACACAGAGAAGATCGGCTGATCAAGCTTAGCTCCTTAT
ATTAGGTAGAATACTCTGGGTTTCTCTATCAGTCAGTCAGTCAGTCAGTC
AGTCAGTTGTATATAATCAGAGTTTTAGTAGAGAGTATATATTTCTCTGG
GCAGTGTTCAGGCAATTAATATGTGAGGTGTTAACAATGCTGTTTTGCCC
TCCCAAGTCTCTACAGTTGCTCTAGAGGAAGCAAAAAAGACTTTACCTTG
TAATTTGTATGAATAATGAAAGCTTTG
>Sb01g004240_TCONS_00006322_PAC:1949798
ATGGCCGGAGTCCAGGTGACGCCGGCGGCCGTCGGCGTGGCGGGGCTGAG
AGGGTCAGGGGTTGGCAGCACCACCGGCTTGTTCGCCGGCGACTGGAGGA
GGAAGGCTCGACGCCCGGCGTGCTCGGTCTGGGCGCTCAGGCGGCAGCAG
AGACGGAGCAGCAGCAGGAGCAAGGGGGGCGGCCTCGCCATCGTCTGCAA
CCTCGCGGGACAGTACGAGGATTCCTTTGACGACGTCCAGCGGCAACTGA
TGAACTACTTCACCTACAAAGCCGTGAGGACCGTGCTGACCCAGCTATAC
GAGTTGAACCCACCAAGCTACCGTTGGTTCTACAACTTCGTTGCTGTCAA
CAAACCTACTGACGGCAAACACTTCCTCCGTGCTCTCAGCAAGGAGAGGC
AGGAGCTTGCAGAGCGAGTGATGATTACTAGGCTTCACCTATATGGAAAA
TGGATCAAGAAATATGACCACGCAAACACGTACGAGAAGATTTCTGATGA
GAACCTGACGCTGATGCGAGAGCGGCTCATGGAGACGGTCATCTGGCCAA
CTGATGACACCAACACAGAGAAGATCGGCTGA
>Sb01g004370_TCONS_00006332_PAC:1949814
ATGCTCGAGAAGAAAGAAAAGGTGCTGGAGAAGAAAGCAGCCGCTGAGCT
TGAGAGAGCCAAGGAGTTCTCAAAAGCAAAGAATAAAAGAGCGGCTATCC
AAGCCTTGAAGAGGAAAAAACTTTATGAGCAACAAATTGAGCAGCTTGGA
AATTTTCAGTTGAGAATCCATGATCAGATGATCATGTTAGAAGCAGCTAA
AGCTACAACAGAGACTGTTGATGCATTGAGAACTGGAGCTGCTGCTATGA
AAGCAATGCAAAAGGCGACAAACATTGATGATGTCGACAAGACCATGGAT
GAAATTAACGAACAGACTGAAAATATGAAACAAATTCAGGATGCTTTGTC
AGCTCCTCTTGGAGCTGCTGCTGATTTTGACGAGGATGAACTGGAGGCGG
AACTTGAAGAACTGGAGGGAGCAGAGTTGGAATCTCAGCTTCTGGAGCCT
GTTGCAGCTCCTCCGATGCATCCAGTGCATGTACCAGCCAACAAGCAACC
AGCTCGCCCTGCTCCACAGAAAGCTACAGCTGAAGATGATGAGCTTGCTG
CACTGCAAGCGGAAATGGCATTGTGATCAGGTTCTCATGAAGAGGTGAAA
TGTGTAAATGAATGACGTCACACTACGAAGATCAAAGCTGAGTCAGCTAT
ATTACATTTGCCATGTGTGTATAATCTCGGGGGGATATTTGGCAACCGAA
GCAGAAAGAAGAGGCTGCTCCAGCCAGTGTTTGTTTCAGTGATTTTGGAG
TCTGTTGTCGATCGATGACAGTTGTTTTGTTACTGTCGCCCGGTTAGCTC
TATGCTAACCATTCAGATCAGCCAACGTGCATTGCATTGTTTCACAGTAT
TTTTTCCCCCACATTGGCCCATACATGGATGTAAAATTGTTGTTGGGACG
TATAAAGCCTCATGGTTCACATTTGATGTGGCGGTTCGCAGCTCTTTGAA
TCTCAGGC
>Sb01g004370_TCONS_00006333_CUFF.260.2
CAGACACTTGATATGCTCGAGAAGAAAGAAAAGGTGCTGGAGAAGAAAGC
AGCCGCTGAGCTTGAGAGAGCCAAGGAGTTCTCAAAAGCAAAGAATAAAA
GAGCGGCTATCCAAGCCTTGAAGAGGAAAAAACTTTATGAGCAACAAATT
GAGCAGCTTGGAAATTTTCAGTTGAGAATCCATGATCAGATGATCATGTT
AGAAGCAGCTAAAGCTACAACAGAGACTGTTGATGCATTGAGAACTGGAG
CTGCTGCTATGAAAGCAATGCAAAAGGCGACAAACATTGATGATGTCGAC
AAGACCATGGATGAAATTAACGAACAGACTGAAAATATGAAACAAATTCA
GGATGCTTTGTCAGCTCCTCTTGGAGCTGCTGCTGATTTTGACGAGGATG
AACTGGAGGCGGAACTTGAAGAACTGGAGGGAGCAGAGTTGGAATCTCAG
CTTCTGGAGCCTGTTGCAGCTCCTCCGATGCATCCAGTGCATGTACCAGC
CAACAAGCAACCAGCTCGCCCTGCTCCACAGAAAGCTACAGCTGAAGATG
ATGAGCTTGCTGCACTGCAAGCGGAAATGGCATTGTGATCAGAAAAAAGA
GTGACAGGTAGTAATTTAGATCTGCTGGTAGATACTTGCCCGAGAAAGAA
GTTCAGCAGGTCAAATGTGCCAATTTGAAGCTGCTT
>Sb01g004390_TCONS_00006340_PAC:1949818
GGCTGAAGGTCTGAAGGACAACCGCGTCCCGCCGCCGCCGCAAAAGACGA
GGAAGAGGTTCCCGGCGCCGACCACCATGTCGTCGATGATGAACGCGCTG
GCGAACTGGCTGGTGAACCCGCGCCGCAACCCGCTCGCGCGCCTCCACAT
GCACGCCGTCTCCTCGCGCCTCAGGAAATACGGGCTCAGGTACGACGACC
TGTACGACCCCTACTTCGACGTGGAAATCAAGGAGGCGCTCGGGAGGCTG
CCTAGGGAGGTGATCGACGCCCGCATCCAGCGCCTCAAGCGCGCCATGGA
CCTCTCCATGAAGCACCAGTACCTCCCCGAGCACGTCCAGGCACAGCAGG
TTCCATTCAGAGGATATTTGAGTGACATGTTGGCTCTGGTGAAAAAGGAA
AACGCCGAGCGTGAAGCACTGGGAGCCCTTCCACTCTACCAGAGAACACT
TCCCTAAAGTGCTGATAGACATGGTCGCAAGTCTTCTCTTTACGGCAAAA
TCAGAATGCATGAAATAAAATGCAGTGGATGAAACTGTTTTTCTTTTGTT
CCAACCAAAGTTCCATTTTACTTGTTCATGCAATGGTGCATTGACCATGG
GCTGTAGATGTTGTTTTTCCCGTCTGATTAATGGGAGCAAATTTGCCTTC
GACTATTATTAACTTGTGAAATCTTCAGCAGCTGCTGGGTAGCTATCGCA
GTGTTCTTTGATCGTGAAGCTT
>Sb01g004390_TCONS_00006341_PAC:1949819
GGCTGAAGGTCTGAAGGACAACCGCGTCCCGCCGCCGCCGCAAAAGACGA
GGAAGAGGTTCCCGGCGCCGACCACCATGTCGTCGATGATGAACGCGCTG
GCGAACTGGCTGGTGAACCCGCGCCGCAACCCGCTCGCGCGCCTCCACAT
GCACGCCGTCTCCTCGCGCCTCAGGAAATACGGGCTCAGGTACGACGACC
TGTACGACCCCTACTTCGACGTGGAAATCAAGGAGGCGCTCGGGAGGCTG
CCTAGGGAGGTGATCGACGCCCGCATCCAGCGCCTCAAGCGCGCCATGGA
CCTCTCCATGAAGCACCAGTACCTCCCCGAGCACGTCCAGGTTCGTGCCC
CTTCATTTCCCCTTGATCTAGATCTCTCGATTCGTATTATGGTCGTGGTT
GTGGTGACGGTAGCGTCCGAGGCTGCATTAGGTAGGTTCTAGGTCGCACT
ACTGAAAACTACTCCTGACGTGGCTCATTATCGGTGTAATGTTTCGGATG
ATTGCATGTCAAGTGAAATGTTTCTGCTGATGTGTTTGGGTTGTACCTGT
GATTCATACGGTTCTACTTGCCTGAAGT
>Sb01g004420_TCONS_00006346_CUFF.265.1
CCAGCCTCCACACGCGGAGAAAATTGCGAAGCGGAACCGACAGAGAGAAA
GATAGAGAGAGAGAGAGAGAGAGAGAGAGAGGAGGGAGGGGAGGGAGAAG
GCGAGAGAAGATGCGCTGCGCCGCCGCCGCGCTTGCGGTCGCCCTCATCG
CTGCCGTCGCCGGCGCAGCCGCCGCGGGGTCGCCGGCCGCGGGCACGTGC
GCGCGGAGGGGCGCGCCGCCGTTCCTCGACGCCGTCGGATCCCGCTGCCC
CTTCGTCCGGATCGAGCCGTCCCCGCCTCTCGAGGTGAGAGGAGAGGCTG
TTGATACTGAGTTGAACCTTCGAAGGAGGGGTGCTTCATACTTCATTCTC
TTTTATGCTGCATGGTGTCCATTTTCGAGCAAATTCCAACCAACATTTGA
AGCTCTTAGCACGATGTACCCTCAGATACATCACTTTGCTGTTGAAGAAT
CTTCTGCTACACCAAGATATGGAGTCCGTGGTTTCCCAGCCATTCTTTTT
GTAAATGAGACTACGATGGTTCGATATCGGGGTTCAAAAGATCTTAACTC
TCTGGTCAATTTCTATAAAGAGACTACAGGTCTCGATCCAATTGCATATA
TTGATGTTGTCCACCAAGAGAGCACAGGAAGCTTGAGCTCAGTTATGCCA
TGGGATCGTTCTCTGCGTGAATTTGCCAAAGATGAGCCATATTTGTTAGC
TGCAGTTCTTTTTATCATCCTGAAGGTTGCAGCGCACTTCATACCTGTTG
TCATGTCTCATCTGAGAGCTTTCTTAGTTGTCCGTGTCCAAAACTTGAAC
CTAGGGATCCGTAGGGGATCAAACCAGCTCTTGGAACGAGCATTGAATGT
TCTTGATATGAGGAGGCTTTGGAGCAAGCTGAGACTGAGCAACAAGGCAA
CGGACTTGAGGAAGGGAGCAAGTAATGCACGAGCTTGGGCTTCCTCATTT
GCTTCTGTTTCACTGGGTGAACCATCATCTTCGAGACAAGCGTAGCCATT
TTGGAGATGTTTGTTAGGGTAGCTGCTCACATGGTGCAAAACTATTTAAT
CTTTGCTTCCCATCCTGCTATGTAGCACTGTTTCTGTGCAGTCAGGAAGG
GGAGAAACCTTACAGGCATGTAAATTTTGAGGACATCATGTGCTGTTGTA
TATTAGGATTACCTTTGCATTTGCTAATGCAACCCCTAATCTTCCTGTCC
ATTAACTAGAGTTATTTGGCCATGTATCATGAACATCTTTGTAGGTTTTT
TAGGATTTCTCTCCGTTTGTGGTGATGTATTGGTAGTTTACACTGTAATC
TCCATTAAAGAACTTGTTGTATGGCTGTGATTGAAGAGCTTGAAGCTGGG
CCCTACTCTGTG
>Sb01g004420_TCONS_00006347_PAC:1949822
GGCGAGAGAAGATGCGCTGCGCCGCCGCCGCGCTTGCGGTCGCCCTCATC
GCTGCCGTCGCCGGCGCAGCCGCCGCGGGGTCGCCGGCCGCGGGCACGTG
CGCGCGGAGGGGCGCGCCGCCGTTCCTCGACGCCGTCGGATCCCGCTGCC
CCTTCGTCCGGATCGAGCCGTCCCCGCCTCTCGAGGTGAGAGGAGAGGCT
GTTGATACTGAGTTGAACCTTCGAAGGAGGGGTGCTTCATACTTCATTCT
CTTTTATGCTGCATGGTGTCCATTTTCGAGCAAATTCCAACCAACATTTG
AAGCTCTTAGCACGATGTACCCTCAGATACATCACTTTGCTGTTGAAGAA
TCTTCTGCTACACCAAGTTTGTTTTCAAGATATGGAGTCCGTGGTTTCCC
AGCCATTCTTTTTGTAAATGAGACTACGATGGTTCGATATCGGGGTTCAA
AAGATCTTAACTCTCTGGTCAATTTCTATAAAGAGACTACAGGTCTCGAT
CCAATTGCATATATTGATGTTGTCCACCAAGAGAGCACAGGAAGCTTGAG
CTCAGTTATGCCATGGGATCGTTCTCTGCGTGAATTTGCCAAAGATGAGC
CATATTTGTTAGCTGCAGTTCTTTTTATCATCCTGAAGGTTGCAGCGCAC
TTCATACCTGTTGTCATGTCTCATCTGAGAGCTTTCTTAGTTGTCCGTGT
CCAAAACTTGAACCTAGGGATCCGTAGGGGATCAAACCAGCTCTTGGAAC
GAGCATTGAATGTTCTTGATATGAGGAGGCTTTGGAGCAAGCTGAGACTG
AGCAACAAGGCAACGGACTTGAGGAAGGGAGCAAGTAATGCACGAGCTTG
GGCTTCCTCATTTGCTTCTGTTTCACTGGGTGAACCATCATCTTCGAGAC
AAGCGTAGCCATTTTGGAGATGTTTGTTAGGGTAGCTGCTCACATGGTGC
AAAACTATTTAATCTTTGCTTCCCATCCTGCTATGTAGCACTGTTTCTGT
GCAGTCAGGAAGGGGAGAAACCTTACAGGCATGTAAATTTTGAGGACATC
ATGTGCTGTTGTATATTAGGATTACCTTTGCATTTGCTAATGCAACCCCT
AATCTTCCTGTCCATTAACTAGAGTTATTTGGCCATGTATCATGAACATC
TTTGTAGGTTTTTTAGGATTTCTCTCCGTTTGTGGTGATGTATTGGTAGT
TTACACTGTAATCTCCATTAAAGAACTTGT
>Sb01g004510_TCONS_00000549_PAC:1949832
AAGAACCCCACCTGGCCACCTTCCCCGAGCCCGCGACTGACGGCTCAGCT
TCCGCGCGGCACGGTCAAACGGACACCGCAGGCGGCAGGCCGGCCGAAGA
GCACAAGCGAGCAAGTCCAAACCGGAAGAGGCGATCGCTAGCCGCGAGTG
CGGGGCGGCCATCATCATGGCGGCGAGCGCGAGGGGGAGCGTGTGGGAGA
TCCAGCCGCGCGACGTGGAGGCGGCGGGGCTCGCCGCAGCCGACGCGGCC
GCGTTCGTCGCCGCGCTCCGCTCCGCCGCGGCCGCCGCGGGCTCGGGAGC
CACGCGGGACGCCGTGTGGGCGGCGGTTGCGGCGGCGGGGGTGCTGCGGC
CGGAGCACCCGCACGCGCTCCACCAGCTCGTCTACTACTCCACCTACGCT
GGGTGGGACCGCGACGCCCGGGGCCCGCCGCCGTACTGGTTCCCGTCTCC
AATTGACTGTAAGCAAACAAACCTGGGGAGATTGATGGAAGCAAATGGAC
CAAAGCTGTTAGGATCATCATACAAGGACCCTATATCAAGTCTTAGCCAC
TTTTACAGGTTTTCCGTAGAGAACCAAGAGGTCTACTGGTCAATGGTGCT
AAAGCAACTAGCAGTCAATTTTAAACAAGAACCAAGGTCAATTCTGAGTA
CATCAGATAGATCAAAGAAAGGGGGGACATGGCTTCAAGGTGCAGTGCTC
AATATAGCTGAATGTTGTCTGCTGCCTTGTCCTTCCCTGAAGAGGACAGA
TGACAGTACAGCTATCATTTGGAGGGATGAAGGCCTTGATGATTATCCAG
TGAACCGTATGTCACTGAAGGAGCTTCGCGGTCAAGTGATAACTGTTGCA
CATGCCTTAGATGCCATGTTTGAGAAGGGGGACCGGATTGCAATAGACAT
GCCTATGACATGCAATGCAGTCATAATATATTTGGCGATCATCCTTGGTG
GCTTTGTTGTTGTATCTATAGCGGATAGTTTTGCACCTCAGGAGATTGGT
AGTCGTATGGGTGTCTCAAAAGCAAAAGCAATTTTTACCCAGGATTTCAT
TGTTAGAGGAGGGAAGAAAGTTCCACTTTACAGTCGTGTCGTACAAGGGA
CTTCGTCTAAAGCTGTTGTGATTCCTGCAATTGGAGACTCTATTGGAATT
ACGCTAAGGAATGGTGATATGTCATGGAAAGATTTTCTTTCTCGTGCTGC
TGGAAGGTCATCTTCTTATTCTCCAGTTTATCAATCTGTGGATGCACTAA
CTAATATACTATTTTCTTCAGGAACAACTGGGGAGCCAAAAGCAATACCG
TGGACACAACTTTCTCCCATAAGATGTGCATCTGATACCTGGGCGCATTT
GGATGTTCGTCCATGTGAAATAGGTTGCTGGCCAACTAATCTGGGCTGGG
TTATGGGACCAATAATCATATACTCATGCTTTCTAAATGGGGCGGCTTTG
GCTTTATATCATGGATCTCCACTTGGACGCGATTTCTGCAAGTTTGTACA
GGATGCTGGTGTGACTGTATTAGGAAGTGTGCCTAGCTTGGTGAAGTCAT
GGAAAGCTGGGAACTGTGCTGAAGGGCTTGACTGGACCAAAATCAGAGTA
CTAGGCACAACAGGGGAGGCTTCTGATATTGATGACAATCTGTGGCTAAC
TTCGCGTGCCTCATACAAGCCCATTGTTGAGTGCTGTGGGGGCACAGAGT
TGGCATCCTCATACATTCAAGGGAGTCTTTTGCGACCACAGGTCTTTGGA
GCTTTTAGTGGTGCATCAATGTCCACTGGGTTTGTCATACTTGATGAACA
GGGAACTCCGTATCCTGATGATGTACCTTGCACTGGAGAAGTGGGTCTCT
TCCCTTTGTATTTTGGTGCTAGTGATCGACTTCTCAATGCTAATCATGAC
AAGGTTTACTTTGATGGAATGCCCATTTATAAAGGAAGGCAACTCAGACG
ACATGGAGATATAATCCAGAGGACAGTAGGTGGGTACTATATTGTACAGG
GAAGGGCGGATGACACCATGAACCTTGGAGGAATTAAGACCAGTTCAGTT
GAGATAGAGCGGGTATGCAACAGAGCTGACGAGTGTCTGCTAGAAACAGC
AGCAGTTAGCATCAAGCCTTCTGGCGGGGGACCAGAACATCTAGCTATCT
TAGCAGTGCTAAAAGATAGATCGGCCCAGTATGACGTGAATCTTCTCAAG
AGGAAGTTTCAGACAGCCATTCAGAAGAACCTTAACCCTCTCTTCAAGGT
GAGCTATGTCAAAGTCGTTCCTGAGTTCCCAAGAACAGCTTCGAACAAGC
TGCTGAGAAGGGTTCTGAGGGATCAACTAGCGCAGGAACTCTCAAATCGG
AGCAAGCTATGACCTTTGGGATTGTTCGGCCTTCTTTCAAATAAAGGAGG
CATCGTTTACCGCGTGTCCATTGTTGATGTGTTGTGTTGTATTATACTAT
TGTCAATGCATGTCAAGATGATACTACAAAATTTTCCCCTCTTTTGTAAA
ACTTCAAGCCTTATACGTTTGTTGCCCTTTTGAAAAGGGAACCATATTCC
AGAGAACGTTTGTAAAGGGCAATACATTTTATCTGATCATTTGAAAGACT
AAAATTCAAAGAACCCAGATGTTGCACTGGGGTTGTGTGTGTGTC
>Sb01g004510_TCONS_00000550_CUFF.274.2
AAGAACCCCACCTGGCCACCTTCCCCGAGCCCGCGACTGACGGCTCAGCT
TCCGCGCGGCACGGTCAAACGGACACCGCAGGCGGCAGGCCGGCCGAAGA
GCACAAGCGAGCAAGTCCAAACCGGAAGAGGCGATCGCTAGCCGCGAGTG
CGGGGCGGCCATCATCATGGCGGCGAGCGCGAGGGGGAGCGTGTGGGAGA
TCCAGCCGCGCGACGTGGAGGCGGCGGGGCTCGCCGCAGCCGACGCGGCC
GCGTTCGTCGCCGCGCTCCGCTCCGCCGCGGCCGCCGCGGGCTCGGGAGC
CACGCGGGACGCCGTGTGGGCGGCGGTTGCGGCGGCGGGGGTGCTGCGGC
CGGAGCACCCGCACGCGCTCCACCAGCTCGTCTACTACTCCACCTACGCT
GGGTGGGACCGCGACGCCCGGGGCCCGCCGCCGTACTGGTTCCCGTCTCC
AATTGACTGTAAGCAAACAAACCTGGGGAGATTGATGGAAGCAAATGGAC
CAAAGCTGTTAGGATCATCATACAAGGACCCTATATCAAGTCTTAGCCAC
TTTTACAGGTTTTCCGTAGAGAACCAAGAGGTCTACTGGTCAATGGTGCT
AAAGCAACTAGCAGTCAATTTTAAACAAGAACCAAGGTCAATTCTGAGTA
CATCAGATAGATCAAAGAAAGGGGGGACATGGCTTCAAGGTGCAGTGCTC
AATATAGCTGAATGTTGTCTGCTGCCTTGTCCTTCCCTGAAGAGGACAGA
TGACAGTACAGCTATCATTTGGAGGGATGAAGGCCTTGATGATTATCCAG
TGAACCGTATGTCACTGAAGGAGCTTCGCGGTCAAGTGATAACTGTTGCA
CATGCCTTAGATGCCATGTTTGAGAAGGGGGACCGGATTGCAATAGACAT
GCCTATGACATGCAATGCAGTCATAATATATTTGGCGATCATCCTTGGTG
GCTTTGTTGTTGTATCTATAGCGGATAGTTTTGCACCTCAGGAGATTGGT
AGTCGTATGGGTGTCTCAAAAGCAAAAGCAATTTTTACCCAGGATTTCAT
TGTTAGAGGAGGGAAGAAAGTTCCACTTTACAGTCGTGTCGTACAAGGGA
CTTCGTCTAAAGCTGTTGTGATTCCTGCAATTGGAGACTCTATTGGAATT
ACGCTAAGGAATGGTGATATGTCATGGAAAGATTTTCTTTCTCGTGCTGC
TGGAAGGTCATCTTCTTATTCTCCAGTTTATCAATCTGTGGATGCACTAA
CTAATATACTATTTTCTTCAGGAACAACTGGGGAGCCAAAAGCAATACCG
TGGACACAACTTTCTCCCATAAGATGTGCATCTGATACCTGGGCGCATTT
GGATGTTCGTCCATGTGAAATAGGTTGCTGGCCAACTAATCTGGGCTGGG
TTATGGGACCAATAATCATATACTCATGCTTTCTAAATGGGGCGGCTTTG
GCTTTATATCATGGATCTCCACTTGGACGCGATTTCTGCAAGTTTGTACA
GGATGCTGGTGTGACTGTATTAGGAAGTGTGCCTAGCTTGGTGAAGTCAT
GGAAAGCTGGGAACTGTGCTGAAGGGCTTGACTGGACCAAAATCAGAGTA
CTAGGCACAACAGGGGAGGCTTCTGATATTGATGACAATCTGTGGCTAAC
TTCGCGTGCCTCATACAAGCCCATTGTTGAGTGCTGTGGGGGCACAGAGT
TGGCATCCTCATACATTCAAGGGAGTCTTTTGCGACCACAGGTCTTTGGA
GCTTTTAGTGGTGCATCAATGTCCACTGGGTTTGTCATACTTGATGAACA
GGGAACTCCGTATCAACTCAGACGACATGGAGATATAATCCAGAGGACAG
TAGGTGGGTACTATATTGTACAGGGAAGGGCGGATGACACCATGAACCTT
GGAGGAATTAAGACCAGTTCAGTTGAGATAGAGCGGGTATGCAACAGAGC
TGACGAGTGTCTGCTAGAAACAGCAGCAGTTAGCATCAAGCCTTCTGGCG
GGGGACCAGAACATCTAGCTATCTTAGCAGTGCTAAAAGATAGATCGGCC
CAGTATGACGTGAATCTTCTCAAGAGGAAGTTTCAGACAGCCATTCAGAA
GAACCTTAACCCTCTCTTCAAGGTGAGCTATGTCAAAGTCGTTCCTGAGT
TCCCAAGAACAGCTTCGAACAAGCTGCTGAGAAGGGTTCTGAGGGATCAA
CTAGCGCAGGAACTCTCAAATCGGAGCAAGCTATGACCTTTGGGATTGTT
CGGCCTTCTTTCAAATAAAGGAGGCATCGTTTACCGCGTGTCCATTGTTG
ATGTGTTGTGTTGTATTATACTATTGTCAATGCATGTCAAGATGATACTA
CAAAATTTTCCCCTCTTTTGTAAAACTTCAAGCCTTATACGTTTGTTGCC
CTTTTGAAAAGGGAACCATATTCCAGAGAACGTTTGTAAAGGGCAATACA
TTTTATCTGATCATTTGAAAGACTAAAATTCAAAGAACCCAGATGTTGCA
CTGGGGTTGTGTGTGTGTCAAATGATAGTGTTGACGAATAAACCGGGTGC
GTGCATGATTGTGTTACATGCTATGTACCAATCGGTGGCAATTGCAT
>Sb01g004520_TCONS_00000551_PAC:1949833
AGCCGCGGGTCCAGAGCGGGGGGCGGCCGGCAACAACGAACGAAACGGGC
CAACGCCACCACCACCTCGTCCTCGGCACCTCCTCCCCCTGTCGCCGTCC
CGTCCACCGGTCCAGCCGTCCAGGTCCAGCTTCCCCCGCGATCCAGACGA
CCCCGTCCGCCTCGGCCTGCGCCTCCCCGCTACAAGAGTCCGCCCGCCGC
CAGCGCTGCGGTCCCAGCGAGCCTCCTCCACTCTCTGCGGCGCGGAGATC
CTGTCCCTGTCCTTGTGCCCCGGACCGAGAGGAGCCAGGCCGCGGCGTTT
GGAATTTGACATGGAGGCTGCGGCGGTCGTGGGTTTGGGTACTGGCGCGG
GCGCGGGCCTGACCAGGTGGCAGGCGGCGGCGCTGGCAGCGGTGGCCGGG
TGGGTGTGTGCGGCCTCCTTCTTCGACCTCACGCGCCGGACGCGCGCGCT
CGTCCAGCCGTGGGTCACGCGCCGGGTGCACGCCGAGACGGCGGCCATCC
TCAGGTTACAGAGGTTGTTGGAGCACAAGTTGTTGGACAATTTCTTCTCT
GTGCTGTCATGCGTTGTCTCCGTGCCCTTCTACACGGGATTCCTCCCTCT
TCTCTTCTGGAGTGGACACGGCAGACTGGCTAGGCAGATGACCCTCCTCA
TGGCTTTCTGCGATTACCTCGGCAACTCTCTCAAGGATATGGTGTCAGCC
CCTCGGCCATGCTCTCCTCCTGTTAGAAGAGTGACAGCTACAGAAGATGA
GAAGGAAAATGCCATGGAATATGGCCTGCCATCATCGCATGCTCTCAACA
CTGTTTGTTTGATGGGATATCTATTACATTATGTCCTCACATATGGAGAA
CATGGCAGTGTTATAGTTGCTGCGGGTTTATCTCTAGCTTTCTTACTTGT
TATGCTAGTTGGCATTGCGAGGATATATTTGGGTATGCACAGCTTGACCG
ATGTTGTTGCTGGAATTGGTTTTGGAATTGTCATCCTTGCATTCTGGTTG
GCTGTCGATGACCATGTTGATGCCTTCATTGTCTCTGGGAAAAATGTTGC
AACCTTCTGGGCAGGCCTTTCTCTATTGATGTGCTTTGCGTATCCAAAGC
CAGAATTCCCTACTCCTAGCTTTGATTACCACACAGCATTCAATGGAGTC
GCTTTCGGAATTGTGTACGGCATCCAACAAACCTACTTCCACTTTCACAC
CCCTGACGCCCCCCTCATCTTTAGCGCTCAGCTGCCCCTTCCCACATTCG
CCGGGCGCATCCTCATCGGGATCCCAACCATCCTGATCGTGAAATTCTGC
AGCAAAGCGCTCTCCAAGTGGCTGCTGCCCGTGATGTGCAGCACCCTGGG
CATCCCCATTGTGTCATCTTGCTACGTCCCTGCCCTGAAAGTCGACAGCA
GCGGCAAGAACAAGCAGGCCGCCGGGTACCTCCAGCGGCTGTTCTCTCAC
TTTCCCCAGAAGGCCTACGACGTGGACACGGGCATCAGGTTCGTCCAGTA
CGCCGGCCTCGCATGGTCCGTGGTTGACTTGGTGCCGGCCATATTCAGCC
ATTTGAATCTGTAG
>Sb01g004520_TCONS_00000552_PAC:1949834
TCTTTTTTGCTTGGCTGTCGCGTCCTATATGTCTACTATAGGATCTGCAA
CTTTGTAGCAAGGGCCGGTAGAATTATCTCATCGATTAATTTAAGACGAA
CTTGGCTTCAGTTCATTCTCTTACATCTAACTTGAATGGATTGGCAATTT
TTTTGAGGTTGTTGGAGCACAAGTTGTTGGACAATTTCTTCTCTGTGCTG
TCATGCGTTGTCTCCGTGCCCTTCTACACGGGATTCCTCCCTCTTCTCTT
CTGGAGTGGACACGGCAGACTGGCTAGGCAGATGACCCTCCTCATGGCTT
TCTGCGATTACCTCGGCAACTCTCTCAAGGATATGGTGTCAGCCCCTCGG
CCATGCTCTCCTCCTGTTAGAAGAGTGACAGCTACAGAAGATGAGAAGGA
AAATGCCATGGAATATGGCCTGCCATCATCGCATGCTCTCAACACTGTTT
GTTTGATGGGATATCTATTACATTATGTCCTCACATATGGAGAACATGGC
AGTGTTATAGTTGCTGCGGGTTTATCTCTAGCTTTCTTACTTGTTATGCT
AGTTGGCATTGCGAGGATATATTTGGGTATGCACAGCTTGACCGATGTTG
TTGCTGGAATTGGTTTTGGAATTGTCATCCTTGCATTCTGGTTGGCTGTC
GATGACCATGTTGATGCCTTCATTGTCTCTGGGAAAAATGTTGCAACCTT
CTGGGCAGGCCTTTCTCTATTGATGTGCTTTGCGTATCCAAAGCCAGAAT
TCCCTACTCCTAGCTTTGATTACCACACAGCATTCAATGGAGTCGCTTTC
GGAATTGTGTACGGCATCCAACAAACCTACTTCCACTTTCACACCCCTGA
CGCCCCCCTCATCTTTAGCGCTCAGCTGCCCCTTCCCACATTCGCCGGGC
GCATCCTCATCGGGATCCCAACCATCCTGATCGTGAAATTCTGCAGCAAA
GCGCTCTCCAAGTGGCTGCTGCCCGTGATGTGCAGCACCCTGGGCATCCC
CATTGTGTCATCTTGCTACGTCCCTGCCCTGAAAGTCGACAGCAGCGGCA
AGAACAAGCAGGCCGCCGGGTACCTCCAGCGGCTGTTCTCTCACTTTCCC
CAGAAGGCCTACGACGTGGACACGGGCATCAGGTTCGTCCAGTACGCCGG
CCTCGCATGGTCCGTGGTTGACTTGGTGCCGGCCATATTCAGCCATTTGA
ATCTGTAGCCAGCAGCTACTCAAAATTTCATCAAAAAAAATGGAGCTCCT
AATGCGGCGTTCCTACTCGTAAGACATGGATCATCTTATGAGGCTGTAAA
TCCAATGATCTGGCCTTTCTTTTTTTTGTATTGTATGTATATGGTCGCCT
AGCTGTCTTCACCAGGGGCGTTGTTTCCGTAGAGGTGTCCAGTAAGTACT
AGCAATTAGTAGCATTGATTTGTGGCTATGAGACTATCATTATTGTTCGG
TTCCATGACAGAAGTGGACACTACGACGCCACGCCTAACTTGCAGTGGAC
TGAATTTTCTGATTCTTGACATTAAAGAAATGACTTTTCTTGCCC
>Sb01g004540_TCONS_00000554_PAC:1949839
ATTCTGCATCCCTCCTCGTCTCTCTCGCCCCCTCTCGCTCTCCGACGACT
GGTGGACAGCCGCCGCCGCCGCCGCCCTAAGCCATCTCCCTCGCAGCGCC
GACGCTCATCTCCCTCGCAGCGCCGCTCAGGCTCGGTCCCTCAGCGCAGA
TCTTCTGCTCCTCCCCCACTCGCGCTCAGGCTCGGTCCCAAGGATCGGAT
CTTCCGCGCGTCGGCGGCTCCCCCTCGGCGGTGTCCAGCGACGGAGGGGC
AGTCCCAGGCTCGGCGGCGGCGTCGGCGGCTCCCCCATCGCCTCGCGCCC
TCGCCTGCGTCCTCCGCGCACCGGCCGACGACCCTGCGTTTTAGCGATCA
CTGGTAGCGACTTCATCAAAGACATTTTGCAAAATTATGCGATCTTCATG
GGCTGATTCAGTTGCGAACGCCGAGGAATCGGCGCCCGCGACTGTAACTG
CTACTGCCCCTGCTGCTAATCATCAGAACTCGCGCCCCACCCTCAGTGCA
TACGTTCCTCCCCACCTTCGTGGCCGCTCAGGTGGTCCTCTCCCTGAGAA
CAAAGCAGCGCCTGCTGCAGCTCCTGCACCAGCTGACGTAAGGCCTGCTA
CTGTGCAGCCTTCTGGTTACGCAGCTGTTGTTGGTGGCGGCTCTCGCTGG
GCAGGCCCTGCTGTTGGTGGTAGTGGCGGCGGTGGTGGTAGCGCCATAGT
TGGTCCTCGCCAGGGTGGTGGCGGTCGAGGCGGTGGTTGGAACTCCCGAC
CTGGGTGGGACCGTAGAGACCGTGAACCAAACCCTTTTGCCAATACAGAG
GCTGCAGATGTTGATTTCGAGAGTCAGGAGAATACAGGCATCAATTTTGA
CGCCTATGAGGATATTCCTGTTGAGACAAGTGGCCATGACGTCCCTCCGC
CAGTCAATACCTTTGCAGAGATTGATTTGGGTGATGCAGTGAATGAGAAT
ATACGACGGTGCAAGTATGTGAAGCCAACACCGGTACAGCGACATGCTAT
TCCTATCGCCAATGCAGGTCGGGACCTCATGGCTTGTGCACAGACAGGGT
CTGGAAAGACTGCAGCCTTCTGTTTCCCTATCATTAGTGGGATCTTGAAG
TCAAGGGACTTGAGGCCACCCCAGACCCAGAGGCAAAGAGCCAGGGCTGC
TTGCCCTCTGGCATTGATACTATCCCCTACTCGTGAGCTATCTATGCAAA
TTCATGAAGAAGCAAAGAAGTTTTCATACCAAACTGGTGTGAGGGTGGTT
GTTGCATATGGTGGAGCACCAATACATCAGCAGCTGAGGGAACTGGAAAG
GGGTGTCGAAATCCTTGTGGCAACTCCTGGTCGTTTGATGGACCTGTTGG
AGAGAGCCAGAGTGTCACTGCAAACGATAAAGTATTTAACTCTTGATGAA
GCTGATCGAATGCTCGATATGGGCTTTGAGCCACAGATCCGCAAGATTGT
TGAGCAAATGGATATGCCCCCTCGTGGTGTGAGGCAGACTATGCTGTTTA
GTGCTACTTTTCCAAAAGAAATCCAGCGGCTGGCTTCAGATTTCCTTGCT
GATTACATATTCCTTGCTGTTGGAAGAGTTGGTTCCAGTACGGATTTGAT
TGCTCAGAGGGTTGAGTTTGTTCTTGAGGCAGACAAAAGAAGTTACCTTA
TGGACCTTCTTCACGCACAAAAAGCCAACGGCACCCATGGAAAGCAATCT
CTTACTTTGGTATTTGTGGAGACGAAGAGAGGAGCTGATGCTCTGGAGGA
CTGGCTGTTTAAAAACGGGTTCCCTGCAACAAGCATTCACGGTGACCGAA
CACAACAGGAAAGAGAGTACGCATTGAGGTCCTTCAAGAGTGGAGCAACA
CCCATACTTGTTGCAACTGATGTGGCTGCTCGCGGACTTGACATACCTCA
CGTTGCTCATGTCATCAATTTTGACCTCCCAAATGATATAGATGACTATG
TTCATCGTATTGGGAGGACAGGACGAGCGGGGAAATCTGGTCTAGCTACT
GCCTTTTTCAACGAGGGCAACCTATCACTAGCAAGGCCATTATGTGATCT
AATGCATGAGGCTAACCAAGAGGTCCCAACATGGCTTGAGAACTATGCTG
CCCGTTCTTCATACGGTGGTGGCGGTGGTAGAAATCGCCGATCAGGTGGT
GCTCGATTTGGTGGCCGTGACTTCCGCCGTGACCGGGACTTCAGGGGAGG
CGGCGGCGGAGGAGGATATAGTGGCGGTGGTTATGGTGGTGGTGGTGGAT
ATGGCGGCAGCTACGGTGGAGGTGCAACTAGTTCCTGGGACTAGATACTG
ATTCCTAGTCAATCGAGAACTGAACTGAGATGTGTTCTGTTGGCATTAAC
CGAAAACAGATGTTGAGTTTGTAGTCAACCCTAGGGTGGTTGGTATGGTG
CTGGAGAAAGTCCCCATATACCTTAGTGGAGGTTGGTTATTGGCTTATTG
GTTATTGCTCTCTGTTTGCCCGTGCTGGGCTATTATTTGTTACCGAGTGT
TATTGCCCGTGTGGAGGTAGTTGGGAACTTGGGATGTTCTTTGCTGCTCA
TGTTACTAGTTTTGGATGATGTGTATTATTGGGTTGTTGGTTAATAGTTT
CTGGTGGTCTCGTTGCTACGGAGTATTATTATACCACTGATAAAAATGGA
AATGCCTTCCATTGCAGCTAATTATTCATCAGAAGGAAGCATTGT
>Sb01g004540_TCONS_00000553_PAC:1949838
ATTCTGCATCCCTCCTCGTCTCTCTCGCCCCCTCTCGCTCTCCGACGACT
GGTGGACAGCCGCCGCCGCCGCCGCCCTAAGCCATCTCCCTCGCAGCGCC
GACGCTCATCTCCCTCGCAGCGCCGCTCAGGCTCGGTCCCTCAGCGCAGA
TCTTCTGCTCCTCCCCCACTCGCGCTCAGGCTCGGTCCCAAGGATCGGAT
CTTCCGCGCGTCGGCGGCTCCCCCTCGGCGGTGTCCAGCGACGGAGGGGC
AGTCCCAGGCTCGGCGGCGGCGTCGGCGGCTCCCCCATCGCCTCGCGCCC
TCGCCTGCGTCCTCCGCGCACCGGCCGACGACCCTGCGTACGCACCTCCC
TCTCCCCTCCCGCCTCTGCTGTTCCCGTGGGAGCCCGGCCAGCTGCCCAG
GGTGGCCGGGCCTTGGCTCCGCTGGTTTTAGCGATCACTGGTAGCGACTT
CATCAAAGACATTTTGCAAAATTATGCGATCTTCATGGGCTGATTCAGTT
GCGAACGCCGAGGAATCGGCGCCCGCGACTGTAACTGCTACTGCCCCTGC
TGCTAATCATCAGAACTCGCGCCCCACCCTCAGTGCATACGTTCCTCCCC
ACCTTCGTGGCCGCTCAGGTGGTCCTCTCCCTGAGAACAAAGCAGCGCCT
GCTGCAGCTCCTGCACCAGCTGACGTAAGGCCTGCTACTGTGCAGCCTTC
TGGTTACGCAGCTGTTGTTGGTGGCGGCTCTCGCTGGGCAGGCCCTGCTG
TTGGTGGTAGTGGCGGCGGTGGTGGTAGCGCCATAGTTGGTCCTCGCCAG
GGTGGTGGCGGTCGAGGCGGTGGTTGGAACTCCCGACCTGGGTGGGACCG
TAGAGACCGTGAACCAAACCCTTTTGCCAATACAGAGGCTGCAGATGTTG
ATTTCGAGAGTCAGGAGAATACAGGCATCAATTTTGACGCCTATGAGGAT
ATTCCTGTTGAGACAAGTGGCCATGACGTCCCTCCGCCAGTCAATACCTT
TGCAGAGATTGATTTGGGTGATGCAGTGAATGAGAATATACGACGGTGCA
AGTATGTGAAGCCAACACCGGTACAGCGACATGCTATTCCTATCGCCAAT
GCAGGTCGGGACCTCATGGCTTGTGCACAGACAGGGTCTGGAAAGACTGC
AGCCTTCTGTTTCCCTATCATTAGTGGGATCTTGAAGTCAAGGGACTTGA
GGCCACCCCAGACCCAGAGGCAAAGAGCCAGGGCTGCTTGCCCTCTGGCA
TTGATACTATCCCCTACTCGTGAGCTATCTATGCAAATTCATGAAGAAGC
AAAGAAGTTTTCATACCAAACTGGTGTGAGGGTGGTTGTTGCATATGGTG
GAGCACCAATACATCAGCAGCTGAGGGAACTGGAAAGGGGTGTCGAAATC
CTTGTGGCAACTCCTGGTCGTTTGATGGACCTGTTGGAGAGAGCCAGAGT
GTCACTGCAAACGATAAAGTATTTAACTCTTGATGAAGCTGATCGAATGC
TCGATATGGGCTTTGAGCCACAGATCCGCAAGATTGTTGAGCAAATGGAT
ATGCCCCCTCGTGGTGTGAGGCAGACTATGCTGTTTAGTGCTACTTTTCC
AAAAGAAATCCAGCGGCTGGCTTCAGATTTCCTTGCTGATTACATATTCC
TTGCTGTTGGAAGAGTTGGTTCCAGTACGGATTTGATTGCTCAGAGGGTT
GAGTTTGTTCTTGAGGCAGACAAAAGAAGTTACCTTATGGACCTTCTTCA
CGCACAAAAAGCCAACGGCACCCATGGAAAGCAATCTCTTACTTTGGTAT
TTGTGGAGACGAAGAGAGGAGCTGATGCTCTGGAGGACTGGCTGTTTAAA
AACGGGTTCCCTGCAACAAGCATTCACGGTGACCGAACACAACAGGAAAG
AGAGTACGCATTGAGGTCCTTCAAGAGTGGAGCAACACCCATACTTGTTG
CAACTGATGTGGCTGCTCGCGGACTTGACATACCTCACGTTGCTCATGTC
ATCAATTTTGACCTCCCAAATGATATAGATGACTATGTTCATCGTATTGG
GAGGACAGGACGAGCGGGGAAATCTGGTCTAGCTACTGCCTTTTTCAACG
AGGGCAACCTATCACTAGCAAGGCCATTATGTGATCTAATGCATGAGGCT
AACCAAGAGGTCCCAACATGGCTTGAGAACTATGCTGCCCGTTCTTCATA
CGGTGGTGGCGGTGGTAGAAATCGCCGATCAGGTGGTGCTCGATTTGGTG
GCCGTGACTTCCGCCGTGACCGGGACTTCAGGGGAGGCGGCGGCGGAGGA
GGATATAGTGGCGGTGGTTATGGTGGTGGTGGTGGATATGGCGGCAGCTA
CGGTGGAGGTGCAACTAGTTCCTGGGACTAGATACTGATTCCTAGTCAAT
CGAGAACTGAACTGAGATGTGTTCTGTTGGCATTAACCGAAAACAGATGT
TGAGTTTGTAGTCAACCCTAGGGTGGTTGGTATGGTGCTGGAGAAAGTCC
CCATATACCTTAGTGGAGGTTGGTTATTGGCTTATTGGTTATTGCTCTCT
GTTTGCCCGTGCTGGGCTATTATTTGTTACCGAGTGTTATTGCCCGTGTG
GAGGTAGTTGGGAACTTGGGATGTTCTTTGCTGCTCATGTTACTAGTTTT
GGATGATGTGTATTATTGGGTTGTTGGTTAATAGTTTCTGGTGGTCTCGT
TGCTACGGAGTATTATTATACCACTGATAAAAATGGAAATGCCTTCCATT
GCAGCTAATTATTCATCAGAAGGAAGCATTGT
>Sb01g004650_TCONS_00000576_PAC:1949852
GAGAGGAAGCGCCGCCGCGGATCGGTGTCCGTCGTGCCTCCGCGTTCTAT
TCCGCCGGCGCAACTCCAGCCGCCGCGTGCCTCTTCTCTCCCCACCCGAT
GCGGGCCCTCGCGCGCGCCGCGTCGCTGCTCCGCCGCGCCGCGGGGTCCG
CGCCCACTACGGTGGCGCTGCACCACAACCACCTGCCGCGTGGCGTGGGC
CCGTGCCTCGCGAAGAATCCAGGTTTCTTTTTCAATGGGTATTCTACTCT
TTTGGCTCCACCAAGTGAAGTGCTGATTCCACCAGAACTTCTTTCTAGCA
GGACTGTGTGGACACCAGATCGGGAGCTTGGGCAGTACGAAGACCTGGTA
GCTAGGGTCACTAACTTTCATAATGAGGACAAGGGTTTCATGGTTTTGGA
TGGTGATGTTTTTGATGTTCCAATTAGGAAGGATATTGTTCACCGGGTAG
TAAGGTGGCAGCTTGCTAAAAGACAGCAGGGGACACACTCAACTAAAACT
ATCAGTGAAGTGAGTGGCACTGGAAGAAAGCCTTACAAGCAAAAAGGAAC
TGGAAGAGCACGGCACGGCACACTGCGTGGTCCCCAGTTCCGCGGTGGTG
CAACCATGCATGGGCCTAAACCACGAAGCCATGCAATCAAGCTGCAGAAG
AAAGTACGGCGTCTGGGGCTTAAGATTGCCTTGTCTGCTCGAACTGCAGA
GGGGAAGCTCTTGGTCTTTGAGGACTTGGAAGTCCCTAGCCACAAGACAA
AAAACATTGTGCAATACATTAGACAGATGGATGATACCAAGAAGGTTCTG
TTGGTGGATGGAGGTGACATTGATAAGAAGCTAAAGCTGGCTACTCAAAA
CCTTCACTATGTTAATGTACTTCCTTCCATTGGGCTCAATGTCTACAGTA
TCCTCCAGCATGACACCCTTGTAATGACTCGGGCCGCTATCAACAGAATC
GTTGAGCGGATGCATACTCCCATCAACCGGTAGCAAGGAGGGTTCTGGGT
CAGACCACTGTTTCTTACAACCAGCAACTGTGCTTTCGTCCCCTGATGAA
GCTCGAAGATTTCCAGCTGTCGTGGTGCTAACTCGGAGCTGCAACATGAA
CTGTTTATTTTCTGTCAGACTGAAGGTACCGAGGTAGGAGGAAATGTTGG
AGCCCTTCCGTGGCTCCTTGCTCGGACTATGGTGCCCTAGTTTTGTAATT
CAAGAATAAAGACACGTAGCTCATCATTATCATTGTCTTATGGACGCACA
AGATGCATGCAAAAATGAATTTGCTCTACTGCATT
>Sb01g004650_TCONS_00000577_CUFF.280.2
GAGAGGAAGCGCCGCCGCGGATCGGTGTCCGTCGTGCCTCCGCGTTCTAT
TCCGCCGGCGCAACTCCAGCCGCCGCGTGCCTCTTCTCTCCCCACCCGAT
GCGGGCCCTCGCGCGCGCCGCGTCGCTGCTCCGCCGCGCCGCGGGGTCCG
CGCCCACTACGGTGGCGCTGCACCACAACCACCTGCCGCGTGGCGTGGGC
CCGTGCCTCGCGAAGGTTTCTTTTTCAATGGGTATTCTACTCTTTTGGCT
CCACCAAGTGAAGTGCTGATTCCACCAGAACTTCTTTCTAGCAGGACTGT
GTGGACACCAGATCGGGAGCTTGGGCAGTACGAAGACCTGGTAGCTAGGG
TCACTAACTTTCATAATGAGGACAAGGGTTTCATGGTTTTGGATGGTGAT
GTTTTTGATGTTCCAATTAGGAAGGATATTGTTCACCGGGTAGTAAGGTG
GCAGCTTGCTAAAAGACAGCAGGGGACACACTCAACTAAAACTATCAGTG
AAGTGAGTGGCACTGGAAGAAAGCCTTACAAGCAAAAAGGAACTGGAAGA
GCACGGCACGGCACACTGCGTGGTCCCCAGTTCCGCGGTGGTGCAACCAT
GCATGGGCCTAAACCACGAAGCCATGCAATCAAGCTGCAGAAGAAAGTAC
GGCGTCTGGGGCTTAAGATTGCCTTGTCTGCTCGAACTGCAGAGGGGAAG
CTCTTGGTCTTTGAGGACTTGGAAGTCCCTAGCCACAAGACAAAAAACAT
TGTGCAATACATTAGACAGATGGATGATACCAAGAAGGTTCTGTTGGTGG
ATGGAGGTGACATTGATAAGAAGCTAAAGCTGGCTACTCAAAACCTTCAC
TATGTTAATGTACTTCCTTCCATTGGGCTCAATGTCTACAGTATCCTCCA
GCATGACACCCTTGTAATGACTCGGGCCGCTATCAACAGAATCGTTGAGC
GGATGCATACTCCCATCAACCGGTAGCAAGGAGGGTTCTGGGTCAGACCA
CTGTTTCTTACAACCAGCAACTGTGCTTTCGTCCCCTGATGAAGCTCGAA
GATTTCCAGCTGTCGTGGTGCTAACTCGGAGCTGCAACATGAACTGTTTA
TTTTCTGTCAGACTGAAGGTACCGAGGTAGGAGGAAATGTTGGAGCCCTT
CCGTGGCTCCTTGCTCGGACTATGGTGCCCTAGTTTTGTAATTCAAGAAT
AAAGACACGTAGCTCATCATTATCATTGTCTTATGGACGCACAAGATGCA
TGCAAAAATGAATTTGCTCTACTGCATTCATTGCCTTTCCGTGCTTTTAA
TCTGTGTCAACTTTCTTATATCCC
>Sb01g005120_TCONS_00006416_CUFF.302.1
TTGCATCTAATGGCTGCAGAGACTTTCAGGTCTATGAGCCGACAGCAGGC
AGGACCTTCCTGATGACATTAGGGTTGCCCAAGAGAAGAAACTAGAAGAA
CTGAAGAGGCAACAGGAGCTTCAGAATCAACTCGCTGTTCAGCGAACATT
ACAGTTGAGAGATAGAAAGATAAAATTCTTCGAGAGGCGGAAGATTGAGA
GGATGATAAGGCGCCTTGAGAAGCAGCAACGTTCAAATGGTGATGGTTTC
AGCAATAATCTCTCAACATTGCGAGAAGATCTTGAATATGTTAGGTTCTT
CCCAAAGAATGAGAAATATGTCTCGCTGTTCTCTGGAGGGAATAGCCAAG
ATATTGTTCAAGAGAGGAATAAATGGCGTAAACAGATCAAGGATAATCTC
ATGGCTGCAGCAGCAAACGGAAAAGATTTAGAAGAGACAGCAAGCGATGA
CGATACCTTGGACGTGAGTGATGATGACTTCTTTGTGTCTGGGAGTTCAA
GCGATGAAGAGGCTGATGATGAGTGGACTGACAAAAGTGCTAAGGAACCA
GCTTCCAGTGCTTCTGGTAGGGCAGCATCTGGCATGTCAAGTGATGAAAA
GAACCAGCGTCAGAGAGATGCTCGAGTTCTTATGCCACCACCACGCTCAT
TAGCACCAAATAGAGCGAGACATGCAGATAAACGTGTGATATCTAGTTCG
AGCAATACTTCAAACAGTACAAGCGGTGAATCATTTAAAAATAGAAGAGT
ACCAAATCATCCTGGGGATAATAACAGTAATCTGAGTTCAAATTCTGATG
CTCATAAACCACGCCGCAAAAGGAGGCATAAGAAGAAAAAGAAGCTGGCA
TGATGAATATTCCCAAAGCGCGTGAATCGTGGGGTGGAAACTGAGATTCC
CATCGAAGTTTGACTTTCAGCATGGACTGCATGGTCAATTTGGAGAAGAA
AAAACACAGCATGTGCGATGTGCCTGAGCAAGTTGATGATTTTGTATCCT
CACTCCTGATGTAAAACGACTCTACATCCATTTGTTCATGGATATCACTT
ACGGTGACCAGATCTTGCCAGTCTTGCGGATGCGTGTCCATCATTTTCAC
CGTGAAATTATGTATATGTTTTTCATGGTCTACAACGATTTTGTACTACC
GGAGGGGTGGAACATCGACAGCTCCATGGACTCAGTACACCCCGTGTCTA
GGTCTGGAGATGGTGGCCTTTTTATCCTTGCTAGGCTGTGAATTGGTTGC
CTGCTGGCTGCTCCCAGCTCTCAAGAGATCTCATGACCTGTATGCATGAT
ACGTATG
>Sb01g005120_TCONS_00006417_PAC:1949918
GGCCCATTCCAAGCCCCACCTTGCGTACGCGAGCCAAACGCTCCTGACAG
GCTCCGTCTCCACCTAGGGTTCCGGCGATGGCGCACGGCGGCTACCCGCG
CCGCGGCGCCGCCGTCCGCCGGCCCAAGTCCTCGGCCTCCGCACCAGTTG
CCGACCGCAAGCGGAAGCGGACCGCCGCCGCCAAGACCACCTCCCTTAAG
AACCAGATCCGCTCCACTGAGCGCTTCCTCCGCAAGGACCTTCCTGATGA
CATTAGGGTTGCCCAAGAGAAGAAACTAGAAGAACTGAAGAGGCAACAGG
AGCTTCAGAATCAACTCGCTGTTCAGCGAACATTACAGTTGAGAGATAGA
AAGATAAAATTCTTCGAGAGGCGGAAGATTGAGAGGATGATAAGGCGCCT
TGAGAAGCAGCAACGTTCAAATGGTGATGGTTTCAGCAATAATCTCTCAA
CATTGCGAGAAGATCTTGAATATGTTAGGTTCTTCCCAAAGAATGAGAAA
TATGTCTCGCTGTTCTCTGGAGGGAATAGCCAAGATATTGTTCAAGAGAG
GAATAAATGGCGTAAACAGATCAAGGATAATCTCATGGCTGCAGCAGCAA
ACGGAAAAGATTTAGAAGAGACAGCAAGCGATGACGATACCTTGGACGTG
AGTGATGATGACTTCTTTGTGTCTGGGAGTTCAAGCGATGAAGAGGCTGA
TGATGAGTGGACTGACAAAAGTGCTAAGGAACCAGCTTCCAGTGCTTCTG
GTAGGGCAGCATCTGGCATGTCAAGTGATGAAAAGAACCAGCGTCAGAGA
GATGCTCGAGTTCTTATGCCACCACCACGCTCATTAGCACCAAATAGAGC
GAGACATGCAGATAAACGTGTGATATCTAGTTCGAGCAATACTTCAAACA
GTACAAGCGGTGAATCATTTAAAAATAGAAGAGTACCAAATCATCCTGGG
GATAATAACAGTAATCTGAGTTCAAATTCTGATGCTCATAAACCACGCCG
CAAAAGGAGGCATAAGAAGAAAAAGAAGCTGGCATGATGAATATTCCCAA
AGCGCGTGAATCGTGGGGTGGAAACTGAGATTCCCATCGAAGTTTGACTT
TCAGCATGGACTGCATGGTCAATTTGGAGAAGAAAAAACACAGCATGTGC
GATGTGCCTGAGCAAGTTGATGATTTTGTATCCTCACTCCTGATGTAAAA
CGACTCTACATCCATTTGTTCATGGATATCACTTACGGTGACC
>Sb01g005250_TCONS_00006435_PAC:1949932
AATCCATCCCCAATTTGCGTTTCTCACTCCCACCACCGCTTCTTCCCGGA
TCCCTTGTCCTCCTTGTTTTCCTCTGACCAAAAGCGGGAGCCGCTTCCCG
CCACTTGAGCGCGCGGCGAGCTCACCTCGGTCTCAGGCAGTGGCGCCGTG
CGGTGCGGGGGGCGCCCGTGCTGCTGGTTTTGCTCCAGGGGAGAAGGGGG
CAGAGGGAGCGGAGCAGGTTGGGGACTTGGGGCGTCTGCGTTTTCTTTTG
CGGGGCTGTGGGTCAAAAGCGCGGCGCTTTCCGCTCCACCTTCTCACGCC
GGAATCAAATCGATGCCCCTCTGATTTGGTTCGTGGTATCGGTGCATGAG
CTTGCTCCAAGAGATCTCCCTTTTGGTTCGGCGTCAGGGGTTCTGTGAGG
TCACGCGGTGTCTTCCTCTTGGTGCGGCTCACATGTCCGGGCGCTTTGAT
TTGTGCCTACTGCGCGAGTGATTCTGCTGCTGTAGCAGCTGTTAGGTGCG
CGCGCGTCGTGATGGGGTGAACTGAAGCGTTCCTCACAGAGCTGGGTGGG
TTTATTTCGCCGCCTGTCTGCTTCCCCGCACCTTGTTCTTGTGCCCATAC
TTCTTTGCTTTTGTCACGCCTGAACCGTGTCTTCTTGTAGTATCTGAGGC
TTGGCAGTTGGCAAGTACATACTGACTAGCAACTTGCTTAGATATAAACC
GTGTCTGGTGCAGAGCCCAAAGGGGTTGCAAATATTTGATGCATAGATCT
GCTTCCTGTTGAGGCGAGGTTCTAAGTCTGCTCTGTTGATGGGGCTACCA
TGAACCACGGGAACGGGATGTTGAACTCTGTCAAGGTGGAGAGCCGGCCA
TCAGTGGTTGCTACCAATGGCCAGCCTAGGCCGATGGATGTGCTCCATGA
CGGCGGCCCACCACCGTTCCTTACCAAGACGTACGACATGGTTGATGACC
CAACCACGGACGCCGTTGTGTCATGGAGCGCCACTAGCAATAGCTTCATA
GTTTGGGATCCTCATATCTTTGGGACGGTGCTGCTGCCAAGGTATTTCAA
GCACAACAACTTCTCCAGCTTCGTTCGGCAGCTCAATACTTATGGCTTCA
GAAAGGTGGATCCTGACAGATGGGAATTTGCTAATGAAGAGTTTCTGAGA
GGTCAGAGGCACCTTCTCAAAAACATTAGGCGGCGGAAACCTCCACACTC
ATCTCCAAATCAGCAATCTCTTGGCTCTTACCTTGAGGTAGGGCACTTTG
GGTATGAAGAAGAGATTGATCAGCTGAAGAGGGACAAACAGCTCTTGATG
ACTGAAGTAGTGAAGCTAAGGCAGGAGCAGCAAAATACAAAGTCAGACCT
ACAGGCCATGGAAGAGAAATTACAAGATACTGAGCAGAAGCAACAGCAGA
TGATGGCATTCATGGCTCGAGTCATGCAGAACCCTGATTTTATGCGTCAA
CTGATCTCCCAGCGCGAGATGAGGAAGGAGCTTGAGGATGCCATCTCAAA
GAAAAGAAGGCGCCGCATTGTTCAGGGACCTGAAGCTGATAGCATGGGCA
CTGGTTCTAGCCTGGAGCAAGGGTCTCAGGTAGTGTTTGAACCACTGGAG
CCGGTGGAATCACTTGCCAATGGTGTGCCATCTGATCTGGGAAGTTCATC
TGTGGAGGCAAAGGGTTTCGAGGTCCAACAAGGTGTTTCTTCATGTGGCT
CTGAGCGTCTTAATGGCAAGCCAACTGCAGAGTTAAATGATGATTTCTGG
GAGGACCTTCTGCATGAGGGGGGACTCGGTGCAGGTAATGCAGTTGGTCA
GGATGATATGAAGATGTAGTCTCAGAAGGTAGCCTGCCTCAACTGAAAGA
ACATGGATCCAGACATTAGCGGTACTTGTTTTATCACAATGGCTCCGAGT
ATCTTTACCATTATATGCTCGTGTATCACAGTTTTGTACCCGATTCGACC
CTTCAGTCAATGAGATGCTATATCAACTGTGGTTGTTAATACAGTCTTCA
GCATGCGGATGGAAGTTGGATTAAGATGTTCCTATGGTATCTCTGGATAC
CATAGTTTGTTTTCTTTTGGCCTACTGCCCGACCCTGTTACCGTGGACAA
TGTTTGTGCAAACAACATGGTTATGTTGCCTGCAGGCTATCAGTGTATCT
GTTCTAACTAATCGCAGCGCTGGTACAGTGCAGTGGCCTGCCAAGCTGCA
CTATGAGATTGTAGGGAAAGACCAGATAGCTTGTATATATGTAAAGTGAT
CCTTCTATGTCTGCTGATCTATAGTAACTTATCATGTGCACCTTTGGTCT
GTACATAACGTATTTATCGCCGTATTTTTTCCACATCATTGTCTTGATTT
ACCC
>Sb01g005250_TCONS_00006436_CUFF.306.2
CGCCGCGTCGTCGTCTTCGCTGTGAGCTCTCTCACCCACCAAATCTCGCA
GCAGGTGCCAGATATAAACCGTGTCTGGTGCAGAGCCCAAAGGGGTTGCA
AATATTTGATGCATAGATCTGCTTCCTGTTGAGGCGAGGTTCTAAGTCTG
CTCTGTTGATGGGGCTACCATGAACCACGGGAACGGGATGTTGAACTCTG
TCAAGGTGGAGAGCCGGCCATCAGTGGTTGCTACCAATGGCCAGCCTAGG
CCGATGGATGTGCTCCATGACGGCGGCCCACCACCGTTCCTTACCAAGAC
GTACGACATGGTTGATGACCCAACCACGGACGCCGTTGTGTCATGGAGCG
CCACTAGCAATAGCTTCATAGTTTGGGATCCTCATATCTTTGGGACGGTG
CTGCTGCCAAGGTATTTCAAGCACAACAACTTCTCCAGCTTCGTTCGGCA
GCTCAATACTTATGGCTTCAGAAAGGTGGATCCTGACAGATGGGAATTTG
CTAATGAAGAGTTTCTGAGAGGTCAGAGGCACCTTCTCAAAAACATTAGG
CGGCGGAAACCTCCACACTCATCTCCAAATCAGCAATCTCTTGGCTCTTA
CCTTGAGGTAGGGCACTTTGGGTATGAAGAAGAGATTGATCAGCTGAAGA
GGGACAAACAGCTCTTGATGACTGAAGTAGTGAAGCTAAGGCAGGAGCAG
CAAAATACAAAGTCAGACCTACAGGCCATGGAAGAGAAATTACAAGATAC
TGAGCAGAAGCAACAGCAGATGATGGCATTCATGGCTCGAGTCATGCAGA
ACCCTGATTTTATGCGTCAACTGATCTCCCAGCGCGAGATGAGGAAGGAG
CTTGAGGATGCCATCTCAAAGAAAAGAAGGCGCCGCATTGTTCAGGGACC
TGAAGCTGATAGCATGGGCACTGGTTCTAGCCTGGAGCAAGGGTCTCAGG
TAGTGTTTGAACCACTGGAGCCGGTGGAATCACTTGCCAATGGTGTGCCA
TCTGATCTGGGAAGTTCATCTGTGGAGGCAAAGGGTTTCGAGGTCCAACA
AGGTGTTTCTTCATGTGGCTCTGAGCGTCTTAATGGCAAGCCAACTGCAG
AGTTAAATGATGATTTCTGGGAGGACCTTCTGCATGAGGGGGGACTCGGT
GCAGGTAATGCAGTTGGTCAGGATGATATGAAGATGTAGTCTCAGAAGGT
AGCCTGCCTCAACTGAAAGAACATGGATCCAGACATTAGCGGTACTTGTT
TTATCACAATGGCTCCGAGTATCTTTACCATTATATGCTCGTGTATCACA
GTTTTGTACCCGATTCGACCCTTCAGTCAATGAGATGCTATATCAACTGT
GGTTGTTAATACAGTCTTCAGCATGCGGATGGAAGTTGGATTAAGATGTT
CCTATGGTATCTCTGGATACCATAGTTTGTTTTCTTTTGGCCTACTGCCC
GACCCTGTTACCGTGGACAATGTTTGTGCAAACAACATGGTTATGTTGCC
TGCAGGCTATCAGTGTATCTGTTCTAACTAATCGCAGCGCTGGTACAGTG
CAGTGGCCTGCCAAGCTGCACTATGAGATTGTAGGGAAAGACCAGATAGC
TTGTATATATGTAAAGTGATCCTTCTATGTCTGCTGATCTATAGTAACTT
ATCATGTGCACCTTTGGTCTGTACATAACGTATTTATCGCCGTATTTTTT
CCACATCATTGTCTTGATTTACCC
>Sb01g005570_TCONS_00006470_PAC:1949970
CTTTATTTTTCTCTTCAAATGTTAATGGTTGTGACAAGCTACCAAAGGGA
AGCGTGTCTGATTGGCATGGAAATTATTTTCTCTCTTGGCACGTTCAAGC
TGACTCTGCAATTTACAGAAGATTACCCCAACAAACCTCCAACTGTTCGG
TTTGTTTCGAGGATGTTTCACCCAAACATCTACGCGGATGGAAGCATCTG
TTTGGACATCCTACAAAATCAGTGGAGCCCTATATATGATGTTGCGGCAA
TACTGACCTCTATTCAGTCCCTGCTGTGTGACCCAAACCCAAATTCTCCT
GCTAACTCTGAAGCAGCCAGAATGTTCAGTGAGAACAAGCGTGAGTACAA
CCGCAAAGTTCGCGAGGTTGTGGAGCAGAGCTGGACAGCCGACTAAAACT
TTATCCGCTCCACCAGATGGTGCAAATAAGCACCTGCCTTTCCTGCTTTG
TCAGTCTGTATTATCGTCTTAAACCGTTAAATATCCTCAGCTACTGTTGT
GTTCTTGTGGTTCAGTCCCCTGTTGTACTGTTGCCTGCCGGTTTCCTAAT
GTAGTGAATGGTTTCGTGGACTGGAGTATTGGTGCGTATGTAAAGCCAAG
TTGTTGCTAGGTTTGCAGTAATAACCTCATATGCTTCTTTCTC
>Sb01g005570_TCONS_00006471_PAC:1949969
CCCACCTGCCCGCCTCTCGCTCCGAAGCTTCTCTCCTCTCGCGTCTCGTA
CCAGGAGGAAGGGGGACGGGAGAGACCCAGGGAGCGGAGGCGTGCGAAGC
TCGCTTCGCGTGCGCGTGCTGCGGTCTGCGGGGAGCGGGAGATTGGGCCC
TGAGCTAGGGTCTGGGACTGGGAGGCGGAGATGTCGACGCCGGCGAGGAA
GCGCCTGATGCGGGACTTCAAGCGGCTGCAGCAGGACCCGCCCGCCGGCA
TCAGCGGCGCGCCGCACGACAACAACATCATGCTCTGGAACGCCGTCATA
TTCGGGCCGGATGACACGCCGTGGGATGGAGGCACGTTCAAGCTGACTCT
GCAATTTACAGAAGATTACCCCAACAAACCTCCAACTGTTCGGTTTGTTT
CGAGGATGTTTCACCCAAACATCTACGCGGATGGAAGCATCTGTTTGGAC
ATCCTACAAAATCAGTGGAGCCCTATATATGATGTTGCGGCAATACTGAC
CTCTATTCAGTCCCTGCTGTGTGACCCAAACCCAAATTCTCCTGCTAACT
CTGAAGCAGCCAGAATGTTCAGTGAGAACAAGCGTGAGTACAACCGCAAA
GTTCGCGAGGTTGTGGAGCAGAGCTGGACAGCCGACTAAAACTTTATCCG
CTCCACCAGATGGTGCAAATAAGCACCTGCCTTTCCTGCTTTGTCAGTCT
GTATTATCGTCTTAAACCGTTAAATATCCTCAGCTACTGTTGTGTTCTTG
TGGTTCAGTCCCCTGTTGTACTGTTGCCTGCCGGTTTCCTAATGTAGTGA
ATGGTTTCGTGGACTGGAGTATTGGTGCGTATGTAAAGCCAAGTTGTTGC
TAGGTTTGCAGTAATAACCTCATATGCTTCTTTCTC
>Sb01g005730_TCONS_00000674_CUFF.330.1
CAGTTTCCGCGACCGCGAGCCAGCAGCGCCATTTCCGTCGCCGAACTGGT
TTCCGTCTCCATTTCAAGTACGAACTACTGCTACGAAGGAGACGAGACTC
CGTGGCCGGCTACTGTTTCCTGCCGCCGGCCGGCGACGTGAAATTCGCAC
CGAATTCTTTCCCCGCACGAACTTTCCGCGGTTAGTGGCCGTCCACACTC
CACATATAGTGGGAGCGTGACGCCGAATCATAACCCCCACCAGCTCCGAC
TCCGTGAAGGTGCAGCCGCCCGCACCCGCAGCACCTTTCCCTTCCACTTC
GCCTTTGCTCCGCTCCCCTCCGGAAAATCGATGTCCTCCTCTGACCTCTC
CTGCTCCTGCTCGAGCTCGCGCTCCTCGCTTTGCTTCCACGGCGACGGAA
AGGAAACGGTTTGTTTGGCGTACGGCGACGTGGAAAGCTCACCCGTACCG
TAGTATAATGCAACAATGGCCCTCCTATCCTTTTCCGAATCACATCTCGA
CTGATTGAATTATTCAATTCAATGCTGCTCCTGCTTCCTCCTAATCCAGC
TGCTCCAGCCTAGCTCACGTCGCCTCCGACAGACGCCACCGCCACCACCC
ACCAGTCCTCGCCTCACTGTCACAGCACGAAGCCGCGGCGCTCCGTTATC
GCGCTGCCGCCGTGCCGCCCGCCCGCCAACCGATAGCTCCCGACGGCGGC
GGCGGTCGGATCGGGGTTTGCGACTTGGGAGACGCGAGTCCCCGGGCGCG
TACTTCATGCCTCCATGGATCCGGTCGCGGACCCGTCGCCGTCGCGGCGG
TCCCTGAAGCGGCGGCCGCCGGCGCGATCACCGGAGCTGTCGCCCAAGGC
GGGTCCGGGTCCGGGGCCAGGGGAGGCGGCGGAGGAGCTGATCCGGCGGG
TGGAAGAGCTGGAGGCGGCGGCGGCGCGGCTGCGCGGGGAGAAGGAGGCC
GCGGAGGACGCGGCGCGGGGCCTGCGGCAGGAGCTCGACGCCGAGCGGGC
CTCCGCGGAGACGGCGGCCAGCGAGGCCATGCTCATGATCGAGCGCCTGC
AGCGGGAGAAGGCCGCCGCGCAGATGGAGGCCCGCCAGTTCAAGCGCTAC
GCCGAGGGCCGCGAGGACAGGGAGCGCGAGGTGCAGGAGGAGCTCGCCTC
GCTCTCCGACCTCGCCGCTTCCTACCACTCCCGCCTCCAGTCCCACGGCA
TCGACCCGGACTCCTTCACCGACGAGGACGAGGATGAGGAGTCGTACGAG
GAGGTGGGCGCCGAAGACGTGGAGCAGATCGACATGACCGGGCATGAGGT
GGAGCTGAACGCCCGCGACTCGAGCAGTGGCATGGAGGTGAAAGCCATGG
TCGTTGCCAACGACCGCGAGGAGGAAGACGACGAGGAGGAGGAGCCGTCG
TCCCCCATGGAGAAGGAATTCGAGTACACGGTGGATGTTACCTGCGCGAG
CACAACGAAACCAGCTACGTCTGTGGTCGCAGAGTATGTGGGCGACGGGA
ACTCTCGGGGATTGTATGCAAGGGTCGAGGCGCTGGAGGCGGACAGGGTG
GCGCTGCGGAGGGAGATCTCTGCGCTGCGGGCGGAGAGGGCACAGCTGGT
GATGGCCAGGGAGATGGCGCGGCGGCTCTGCTGGGAGATGGTCGCCGAGC
AGAGAGCCATTGTGAAGAAAGCAGTAGTCCCTGCGAACAATTTCTCAGTG
CTCAGGATTTTCAAGTTCATTACTAGACAGTGTTGCTCGTGGGATATTTA
ATATTCTCCTTTGGGTGCTCTCAATACTATTTTGGAGAAACAGAAGCTCT
ACAGTCAAGTAGGTTATCTATGATGGCTTTATCGTGCATCGCCTATAATG
GCCCTTTCCACTCTGAAGCGAAACTGAACTGGTGCCGTGGATATTTCGTA
GGTATACCTTTGGTTTGTCGACTACATTCCTTGGCCTCCTACTGCTTCTC
AACAGATCTGCATTGTTGAGTCCCTGGCGACGTCTGCCAAGGCCACAAAG
ATGAATACAACCTTCTCCATACCAACAGCCAAATGCTCGTAAATCTAGAG
ATTTGAACAATTGAGCTTTATTGTGCATGTGTATTGGTTCTTTGATGTTT
CTTTTAACTCTTTTGCCACGTGCAGTATTGGAGCTGTACGTTTTGGTTCT
GAAGCTTTGAGCTGCCGTATAGTGTGTTATTCAGACTACTAGGCTTGAAT
AGCTTGTAATTTGGGGCTAACTGACATGCTCTGTATACAGTGTACATCAT
AAGTTGTGGAACTCGATGTTTTGAGTGGTGGTGGTGGTTTGATGCCAGTG
TATAGTGTATTATTCTCGCTCCAGAATTCTTTGGTTAGCACTTAGCACTA
TTTGAACCCTGACGTGAAAATTAATGTCAGCGCTG
>Sb01g005730_TCONS_00000675_PAC:1949990
ATGGATCCGGTCGCGGACCCGTCGCCGTCGCGGCGGTCCCTGAAGCGGCG
GCCGCCGGCGCGATCACCGGAGCTGTCGCCCAAGGCGGGTCCGGGTCCGG
GGCCAGGGGAGGCGGCGGAGGAGCTGATCCGGCGGGTGGAAGAGCTGGAG
GCGGCGGCGGCGCGGCTGCGCGGGGAGAAGGAGGCCGCGGAGGACGCGGC
GCGGGGCCTGCGGCAGGAGCTCGACGCCGAGCGGGCCTCCGCGGAGACGG
CGGCCAGCGAGGCCATGCTCATGATCGAGCGCCTGCAGCGGGAGAAGGCC
GCCGCGCAGATGGAGGCCCGCCAGTTCAAGCGCTACGCCGAGGGCCGCGA
GGACAGGGAGCGCGAGGTGCAGGAGGAGCTCGCCTCGCTCTCCGACCTCG
CCGCTTCCTACCACTCCCGCCTCCAGTCCCACGGCATCGACCCGGACTCC
TTCACCGACGAGGACGAGGATGAGGAGTCGTACGAGGAGGTGGGCGCCGA
AGACGTGGAGCAGATCGACATGACCGGGCATGAGGTGGAGCTGAACGCCC
GCGACTCGAGCAGTGGCATGGAGGTGAAAGCCATGGTCGTTGCCAACGAC
CGCGAGGAGGAAGACGACGAGGAGGAGGAGCCGTCGTCCCCCATGGAGAA
GGAATTCGAGTACACGGTGGATGTTACCTGCGCGAGCACAACGAAACCAG
CTACGTCTGTGGTCGCAGAGTATGTGGGCGACGGGAACTCTCGGGGATTG
TATGCAAGGGTCGAGGCGCTGGAGGCGGACAGGGTGGCGCTGCGGAGGGA
GATCTCTGCGCTGCGGGCGGAGAGGGCACAGCTGGTGATGGCCAGGGAGA
TGGCGCGGCGGCTCTGCTGGGAGATGGTCGCCGAGCAGAGAGCCATTGTG
AAGAAAGCAGTAGTCCCTGCGAACAATTTCTCAGTGCTCAGGATTTTCAA
GTGGGTGCTCTCAATACTATTTTGGAGAAACAGAAGCTCTACAGTCAAGT
ATACCTTTGGTTTGTCGACTACATTCCTTGGCCTCCTACTGCTTCTCAAC
AGATCTGCATTGTTGAGTCCCTGGCGACGTCTGCCAAGGCCACAAAGATG
A
>Sb01g005760_TCONS_00000679_CUFF.328.1
CCGCCAATCACCGACGACGTGCATTCCTGAGCGAGCCCAACCGCGCGGCC
ATTAAACGCTGGTCCCACACCTCGGTGGAGAACCCGTGCGCACGCCTCTC
AATTTTGGCAAACTCCCTGCAATAGCATGACTAGATAAGGCGGGCCCACC
GTTAGCCAGCCCCACCTGTCATTGGTTCAAGGGGAGGGGAGGGAGCGGCG
GCGGAGGAATTGTTTAATCCCCCCGTCACCGTCTCCTCTCGCCATCACCC
ACACCACCCTGGTTCAGGCGCGAGCGCGACGTTGCCGGCCCGTCTCCGGC
GTTCGGCGGCGGAGTGGAACGACCCCATTCCCACCAGGAATTCCATCGTT
TTCGTGGCGTTTGGTGGCGTCCCGGGGCGGGCAAGCAGCATCAGGAAATT
TCACCGAGGATACACGTGTTCGGGACGAGAGCTAAGCAAAGCGGAGATGG
ACGAGAAGGCCAAGATGGAGAGCAAGCTGTCCTCGGCGGCGGCCTTCGTG
GAGGGGGGCGTGCAGGACGCCTGCGACGACGCCTGCAGCATCTGCCTCGA
CGCCTTCTGCGACAGCAACCCCTCCACGATGACCAATTGCAAGCATGACT
ACCATCTCCAGTGCATTCTTGAATGGTGCCAGAGAAGCTCCCAATGCCCC
ATGTGTTGGCAGCCTATCAGCATGAAGGATCCTTTGAGCCAAGAGCTACT
AGAGGCTGTTGAACAAGAGAGGAACATCCGAGCTAATCGTTCACATAATA
CTGCTGTTTTTCACCATCCAATGCTGGGTGATTTTGAGATTCCTGTAGGT
GCAGATGATGCAGAACTTGAAGAACGCATTATTCAGCACTTGGCTGCTGC
AGCTGCAGTGCGCAGGTCACACCGCCATCATAATAGAAGAGATGGGCACC
GGAGCAGATCAGGAGCAAGTAGCCACCCACAATTTCTGGTGCTTTCAGCA
GACGAACACACAACCTCAGGTGAAGAAGGGGATTACGAACAAGCCCCTGC
TGTAGTTTCTGGTCGCCCTTTAGGTGCTCTTGTTGAACAAGAACGCACTC
GAGGGCTAGTGGATGCTTCCAGTCCATCTCTCCGCTTTTCTACTCCTGCT
GATGGTAGATCAAACAATAGGATCTCTGGGATTCAATCTACACCTGTGGA
TCAAGATGGGGCAGGACCATCTGATTTACAATCGATCTCCGACACTTTGA
GATCCCGTCTACAGTCAGCTTCAATGAGGTACAAGGATTCCATAACCAAG
AGTGCAAGTGGATGGAGGGAGAGGTGGTTTTCTCGGAGTAACTCTTTATC
AGATCTTGGTTCTGAGGTAAGGAGGGAGGTCAACGCGGGTATTGCTGCAG
TGTCTCGCATGATGGAACGGCATGATGCAAGAGACGGCAGTGGGCCTTCT
CCTACCTTTGCGTCAGGTTCTGGTTCTCAGTGAGACACCCCTTCGTCCTT
GAAAGGACAGATGCAACTGTAAAGAAAAGGTCCAAAGGGACAGAGTTGAA
GTTGAGAGCACCTGAGATCTGCCGATGGTTCATAGCCCCTGATAGCCCCC
CCTGCTTCAGACTCCCAGAACTTTGGTGGAGCCTGAAGGTCTTGCGTCGA
GGTCACGGGAAAGGAATACATGTGGTTCCAATGGAACATTCACACTTTTT
TACCCTGTGTAAGATTTTGCAAGGGTGGGTAATGCATGAGGTGTCTGTAA
ACAGAGACAGTATGACTGTATGAGTGATATGTTGGTCATGTGGTTCCAGC
TTATAACACACATATATGCAGTATAAGTATAACGTGCCCAGGCCCCAAGG
GATCGTTTGTCATGGCTTTATGTTGCAGCTGG
>Sb01g005760_TCONS_00000680_PAC:1949993
AATTTGAATGGCACGCGTTCTTTCCAATGGACGCCCTCTTGGCTTTGCCT
TGGCCGTAGGAAATTTCACCGAGGATACACGTGTTCGGGACGAGAGCTAA
GCAAAGCGGAGATGGACGAGAAGGCCAAGATGGAGAGCAAGCTGTCCTCG
GCGGCGGCCTTCGTGGAGGGGGGCGTGCAGGACGCCTGCGACGACGCCTG
CAGCATCTGCCTCGACGCCTTCTGCGACAGCAACCCCTCCACGATGACCA
ATTGCAAGCATGACTACCATCTCCAGTGCATTCTTGAATGGTGCCAGAGA
AGCTCCCAATGCCCCATGTGTTGGCAGCCTATCAGCATGAAGGATCCTTT
GAGCCAAGAGCTACTAGAGGCTGTTGAACAAGAGAGGAACATCCGAGCTA
ATCGTTCACATAATACTGCTGTTTTTCACCATCCAATGCTGGGTGATTTT
GAGATTCCTGTAGGTGCAGATGATGCAGAACTTGAAGAACGCATTATTCA
GCACTTGGCTGCTGCAGCTGCAGTGCGCAGGTCACACCGCCATCATAATA
GAAGAGATGGGCACCGGAGCAGATCAGGAGCAAGTAGCCACCCACAATTT
CTGGTGCTTTCAGCAGACGAACACACAACCTCAGGTGAAGAAGGGGATTA
CGAACAAGCCCCTGCTGTAGTTTCTGGTCGCCCTTTAGGTGCTCTTGTTG
AACAAGAACGCACTCGAGGGCTAGTGGATGCTTCCAGTCCATCTCTCCGC
TTTTCTACTCCTGCTGATGGTAGATCAAACAATAGGATCTCTGGGATTCA
ATCTACACCTGTGGATCAAGATGGGGCAGGACCATCTGATTTACAATCGA
TCTCCGACACTTTGAGATCCCGTCTACAGTCAGCTTCAATGAGGTACAAG
GATTCCATAACCAAGAGTGCAAGTGGATGGAGGGAGAGGTGGTTTTCTCG
GAGTAACTCTTTATCAGATCTTGGTTCTGAGGTAAGGAGGGAGGTCAACG
CGGGTATTGCTGCAGTGTCTCGCATGATGGAACGGCATGATGCAAGAGAC
GGCAGTGGGCCTTCTCCTACCTTTGCGTCAGGTTCTGGTTCTCAGTGAGA
CACCCCTTCGTCCTTGAAAGGACAGATGCAACTGTAAAGAAAAGGTATAA
TGTGCTAATGTTGTGCAAATGAAAGCCTGAAATTCA
>Sb01g006160_TCONS_00006548_CUFF.356.1
TCGCGCGGCGCCACGTCGAGACAAAAAGCGCGCGACCCGCAGTCCAGTCT
TGGCCGCGCAAAGCCGCAACCGCAAGCCTCGCACACTGCTTCTTTCTTCC
ATTCCATCTCCCCTTTTCTCTCTGATCATGATCATGGTCCTTCAGGCATT
CCCCTTTTCTTTCTGATCATGGTCCTTCTCCTTTATCGGAATCAGAGGTG
CGAGATGGCACCAGAGAGCCGAGAGCCTTATCCCTATCCGAGGTGAAGGG
TTGATCGACACCTCCTCGCCTGGCCTCGGTTGCACCGCTCTGTCTGCTCT
CCGGTGAATCGCTCCCAGTCCCAGTCCAGGTCGCACCGCGAAGCGTCCAG
CCATGAGCTCCGCTGCGGTGGCCGCCGCCAATGTCGCCGTCATCGGAGCC
GGAATATCCGGCTCCGTGTGCGCGTCGCTGCTAGCCGCGCGGGGCGTGGC
CGTGACGCTCTTCGACTCGGGCCGCGGCGCCGGCGGCCGCATGGCGCAGC
GGAGGGAGGTGATCGAGGATGGCACGGAGCTGCGGTTCGACCATGGTGCG
CCATACTTCACCGTCACCAACAACGAGGTTGCCCGGGTCGTTAGTGGGTG
GGAGGCGCGGGGGATCGTCGCCGAGTGGAAGGCCACGTTCGCATGCTTCG
ATCTGGCAACCGGCAAATTCACAGACTTTGAGAAGGAGGGAACAGCTAAA
AAGTATGTGGGAGTGCCAGCCATGAACTCAATATGCAAATCACTCTGTCT
AGAGGATGGTGTGGTGGCCAAATTTGGTGTCACTGTGGGCAAGATGGATT
GGCTTCAAGATAGGAGTTCATGGTCACTAGCTAGCTTGGATGGGAAAGAC
CTTGGCAATTTTGATTACGTCGTAGCAACAGATAAGAATGTAGCGTCAAC
AAGTTTTTCTGGGTTGACTGGAAGACCGCCACCTCTTGATTTGTCGTCAT
TTCCACGCCTGCCTACAATACTTCAAGATATCCCAGTTCGTCCGTGTTTT
GCTCTTATGGTAGCATTTTCAGAGCCATTGGCTATGGTACCTGTTCATGG
TTTCTCTTTCAACAATTCCAATTCTCTGAGTTGGGCCTTTTGTAATAGTA
GTAAGCCAGGGCGTGCTTGTGTACCTCCTAACAGACAATCTTGGGTATTG
CATTCGACAACTGAGTATGCTTCCAAGGTAGTAAAGAATATTGGTCCACG
GAAACCTTCAGCGGAGGCACTTGCTAAGGTGGCAGATGAATTGTTCAGTG
AATTCCAGGCGACTGGATTAAGCATTCCACAACCAATTTTTATGAGAGCT
CACAGATGGGGTGCTGCTTTCCCAGCTATTGCAATTAGTGGAGATGATAA
GTGTGTTTGGGACAAGAGCACGAAATTGGCAATTTGTGGAGATTTCTGTA
CAAACCCAAGTGTCGAAGGAGCAATCCTTAGTGCCACAAGAGGTGCTTCC
AAAATCCTTGAATGTTTAAGCCTCCCGTCAGGGTTGTGACTTGTATATCT
AACCTATTACGATCCTCAGGGCCCCTCTCAGTGATTTGTTGTATTTATGC
CTGCATTATCTTACAGAGACAAACAATCAAACCTTATTTGGAGGCACATA
TTGTTCGTTGATTATGCTGATATTGAATAAAGAATAAATCAACAGCAGGC
GTTGCTACCCTTTTTTGTTAAAG
>Sb01g006160_TCONS_00006549_PAC:1950044
GATTTGTCGTCATTTCCACGCCTGCCTACAATACTTCAAGATATCCCAGT
TCGTCCGTGTTTTGCTCTTATGGTAGCATTTTCAGAGCCATTGGCTATGG
TACCTGTTCATGGTTTCTCTTTCAACAATTCCAATTCTCTGAGTTGGGCC
TTTTGTAATAGTAGTAAGCCAGGGCGTGCTTGTGTACCTCCTAACAGACA
ATCTTGGGTATTGCATTCGACAACTGAGTATGCTTCCAAGGTAGTAAAGA
ATATTGGTCCACGGAAACCTTCAGCGGAGGCACTTGCTAAGGTGGCAGAT
GAATTGTTCAGTGAATTCCAGGCGACTGGATTAAGCATTCCACAACCAAT
TTTTATGAGAGCTCACAGATGGGGTGCTGCTTTCCCAGCTATTGCAATTA
GTGGAGATGATAAGTGTGTTTGGGACAAGAGCACGAAATTGGCAATTTGT
GGAGATTTCTGTACAAACCCAAGTGTCGAAGGAGCAATCCTTAGTGCCAC
AAGAGGTGCTTCCAAAATCCTTGAATGTTTAAGCCTCCCGTCAGGGTTGT
GACTTGTATATCTAACCTATTACGATCCTCAGGGCCCCTCTCAGTGATTT
GTTGTATTTATGCCTGCATTATCTTACAGAGACAAACAATCAAACCTTAT
TTGGAGGCACATATTGTTCGTTGATTATGCTGATATTGAATAAAGAATAA
ATCAACAGCAGGCGTTGCTACCCTTTTT
>Sb01g006180_TCONS_00000729_PAC:1950048
AACCAACGCACCGCCGGCTCCCAGCGCCGACGCTCATCTCCCTCGCAGCG
CCAGGCTCGGTCCCAAGGATCGGATCTTCCGCGCGTGGTGGCGGCTCCCC
CTCGGCGGCGTCCAGCGACGGAGGGGCAGTCCCAGGCTCGGCGGCGGCGT
TCGGCGGCTCCCCCCACCTTCTCTCGCCAGTCGCCTCGCGCCCTCGCCTG
CGTCCTCCACGAACCGGCCGACGACCCTGCGTACGCACCTCCCTCTCCCC
TCCCGCCGTTGCTGTTCCCGTGGGAGCCCGGCCAGCTGCCCAGGGTGGCC
GGGCCTTGGCTCCGCCGGTGCTGTAAGCTATTTGCGTCCGGATCTGACCT
CAGTTACACGCCTGTGTTCCGCCCACGCAGGATCCAGATCGTGCTACGGC
GGCTCCTGTCCATCCGCCATGATTAACTTCGTGCTCCTGATCAGCCGCCA
GGGTAAGGTGAGGCTCACCAAGTGGTATTCTCCGTACACCCAGAAGGAGA
GGACCAAGGTTATTCGCGAGCTCAGTGGACTCATTCTTACACGAGGGCCC
AAACTCTGCAACTTTGTCGAGTGGAGGGGTTACAAGGTTGTATACCGGAG
GTATGCTAGCCTGTATTTCTGCATGTGCATTGATGCTGATGACAATGAGC
TTGAAGTCCTTGAGATCATCCATCATTTCGTCGAGATACTGGACCGCTAT
TTTGGCAGTGTATGTGAACTGGATTTGATATTCAATTTCCATAAGGCCTA
CTACATACTGGATGAGATTCTCATCGCGGGTGAACTTCAAGAATCTAGCA
AGAAGAATGTTGCAAGACTTATTGCTGCACAGGATTCATTAGTCGAGGCT
GCTAAAGAGGAAGCCAGCTCCATAAGTAACATCATTGCACAGGCTACAAA
ATAAAGTTCACCACTCAAATGCCTGCCCCTTTGCTCTGTTTTGTCGTTAT
ACAAGCAATTGTAATGTACTGGACTGCTAGTCCATTTTCTCTGCTCATGT
TTCCTATGGAATACGGATTTGAAGACTCCAGGTCATTTAGAATGAGCGTG
ATGTGTAACTACATAGTATGTGTTCCGTTGGAAGTAAAGTCGTGATTTTC
AGGATTTGCCCAGGGATAGTTGTAAATTCCTGGAGTTGTAAGTGCATATT
TTTTCATTGATCGTTTATAGTGTTATCTAATGTCTGAAAACCACTGCAAG
TTGTGATGCGTTATTCAACAAATTCATTCATGCTTTGTAGCGCCTGTGTT
TAGTAGGTCAGAAACTTGGGTGGCTATACTATATTTGTAAGCTTCTGTGC
ATGTAAACAGATTCCAGTCTTCCGGG
>Sb01g006180_TCONS_00000730_PAC:1950047
GCGCCGACGCTCATCTCCCTCGCAGCGCCAGGCTCGGTCCCAAGGATCGG
ATCTTCCGCGCGTGGTGGCGGCTCCCCCTCGGCGGCGTCCAGCGACGGAG
GGGCAGTCCCAGGCTCGGCGGCGGCGTTCGGCGGCTCCCCCCACCTTCTC
TCGCCAGTCGCCTCGCGCCCTCGCCTGCGTCCTCCACGAACCGGCCGACG
ACCCTGCGATCCAGATCGTGCTACGGCGGCTCCTGTCCATCCGCCATGAT
TAACTTCGTGCTCCTGATCAGCCGCCAGGGTAAGGTGAGGCTCACCAAGT
GGTATTCTCCGTACACCCAGAAGGAGAGGACCAAGGTTATTCGCGAGCTC
AGTGGACTCATTCTTACACGAGGGCCCAAACTCTGCAACTTTGTCGAGTG
GAGGGGTTACAAGGTTGTATACCGGAGGTATGCTAGCCTGTATTTCTGCA
TGTGCATTGATGCTGATGACAATGAGCTTGAAGTCCTTGAGATCATCCAT
CATTTCGTCGAGATACTGGACCGCTATTTTGGCAGTGTATGTGAACTGGA
TTTGATATTCAATTTCCATAAGGCCTACTACATACTGGATGAGATTCTCA
TCGCGGGTGAACTTCAAGAATCTAGCAAGAAGAATGTTGCAAGACTTATT
GCTGCACAGGATTCATTAGTCGAGGCTGCTAAAGAGGAAGCCAGCTCCAT
AAGTAACATCATTGCACAGGCTACAAAATAAAGTTCACCACTCAAATGCC
TGCCCCTTTGCTCTGTTTTGTCGTTATACAAGCAATTGTAATGTACTGGA
CTGCTAGTCCATTTTCTCTGCTCATGTTTCCTATGGAATACGGATTTGAA
GACTCCAGGTCATTTAGAATGAGCGTGATGTGTAACTACATAGTATGTGT
TCCGTTGGAAGTAAAGTCGTGATTTTCAGGATTTGCCCAGGGATAGTTGT
AAATTCCTGGAGTTGTAAGTGCATATTTTTTCATTGATCGTTTATAGTGT
TATCTAATGTCTGAAAACCACTGCAAGTTGTGATGCGTTATTCAACAAAT
TCATTCATGCTTTGTAGCGCCTGTGTTTAGTAGGTCAGAAACTTGGGTGG
CTATACTATATTTGTAAGCTTCTGTGCATGTAAACAGATTCCAGTCTTCC
GGG
>Sb01g006540_TCONS_00006621_PAC:1950090
AAAATCCCCATCATCCATTGCCGTCCCGAACTCCCGGCGTCCCCCGGACT
CGTTCCTACCCCGTCCGCTTGCGCCTCCCTCTGCCCTCGCGCATCCTGGC
CAGAACCCGTGCCCCTGACCGCGCCGCCGCACGCATCCCCCGAGCCTCCT
TCCGCTTGTCGACTCTGCGCTCTGCTGCGTCCTGGACTGGGTTGCGCCCG
AGCTGGTCGGTTCTGCGCTCCGCTGCTGGACCGGGGTGCGCCGATCCATT
TGGACTTCGGGTTGATCCATCCGTTGTGTTAGTGGAATCGAAGTATTTTT
GAGGCTGCAGAAAGAGTTCCTTATAGAGTAATCTATGTACACATATTGAT
GCCTGTGCCAATGCGATAAGGAATTGTGTTGATTTGATATTATTGCAAGA
TGGGCGATGGGGTGGCTTTTGAGGCTGCAAGGAAGATTATCATGCACCCG
CTTTATGCGCCAAGGTCTTCACCGTGGCTTGACTTGAAGGTGTTCTATAT
TAGGGTAAGCAACTGTGTGGTGGATGAGTCTGCGCCAGACCATCTCACAC
TGAACCACATCCCTCTGTCACCTGATACAGTTATTGAGGTGAATGGCCAG
CGGAGCAGCATGCATACTGAGTTCATATCCTCCTCACTGAGGAGGGACAG
GGTTGACAAAAGGACAGAGGAAGCTACTTTTGTGAGCACGGATAATATAC
GGATGACAGGGAGTGTGAGGTTCCAAGTGTTTGATAAGAATGATCTCTTG
CTCACCGGAGATCTAGATTTATGCAATGCCAATGGAGTAGTTGGGGAATC
AAAGAGCAGCAGCAAGAAATGGAATATGAAGTGTCAGTCATCCACATCAT
GCAATGGCTTCTTGAAGGGAAAGCTGTCCAATGGCTCGGAATATGTACAA
CCTATGATCGAGGTTTATGTTGCTGGAACTTTCTCTGGCACACCTATCAT
ATTAACAAAGACAATTCAGCTGATATCACGAAGGAAGTCTGAAATGAAAC
TCAAGCTTGATTCCATCCCTGAGAATGAAGCAACTGAACAACAGAAGGAA
GAGTCAGCTGAGGACACTTCGAAGGTATCAGAATTCCAGGATTCCAAATC
TGAGACGGATGTTGATGTTGACTATAACAGCTTGTACTCAAGGCAGGACT
TTCTAGAGGGTGAGGATGGTGAGCTTTCATGGTTTAATGCTGGTGTCCGT
GTTGGAGTTGGAATTGGCCTTGGCGTGTGTGTGGGTATCGGTTTGGGTGT
CGGCCTGCTGGTTCGTACATACCAAAGCACCAGTAGGAACTTCAGGAGGC
GACTGCCCTGATCAGCAAATGGTCCCCATGAATGTAGATGTGTACTTACC
TTGGTCTTGTAGGAATCTAACTGTCCACCTTTCCTGTCCATGCTATAGTC
ACAGATGAGTGTGGTTTTCTGTCCTTCCCTTTCCGCAGTCACTCTGAGTA
TCTGGTGCTTTCTTCTTTGCAATGCAAATCATTTTTGACCCTTGCCATGT
AAATATGAGTCTGGTTAAAATAATATTGGATGATGTGGTCTGGAATTAAA
TGTGTTGGTGAAGGAACTTTAAGTGACCGGCAATTGTTGTGTTTGTGTGG
TGTGAGGGGGATGTTGCACCTACAAATTTGTTGAAAGTCATGTGTCATCT
TGTACATGGAACTCAATTAGGTGACCAGTTATTTGAGTCATAGTCTTTTT
TGGAGCTTTTTCT
>Sb01g006540_TCONS_00006620_CUFF.383.2
AAAATCCCCATCATCCATTGCCGTCCCGAACTCCCGGCGTCCCCCGGACT
CGTTCCTACCCCGTCCGCTTGCGCCTCCCTCTGCCCTCGCGCATCCTGGC
CAGAACCCGTGCCCCTGACCGCGCCGCCGCACGCATCCCCCGAGCCTCCT
TCCGCTTGTCGACTCTGCGCTCTGCTGCGTCCTGGACTGGGTTGCGCCCG
AGCTGGTCGGTTCTGCGCTCCGCTGCTGGACCGGGGTGCGCCGATCCATT
TGGACTTCGGGTTGATCCATCCGTTGTGCTTTCTTTTTGCAGTTAGTGGA
ATCGAAGTATTTTTGAGGCTGCAGAAAGAGTTCCTTATAGAGTAATCTAT
GTACACATATTGATGCCTGTGCCAATGCGATAAGGAATTGTGTTGATTTG
ATATTATTGCAAGATGGGCGATGGGGTGGCTTTTGAGGCTGCAAGGAAGA
TTATCATGCACCCGCTTTATGCGCCAAGGTCTTCACCGTGGCTTGACTTG
AAGGTGTTCTATATTAGGGTAAGCAACTGTGTGGTGGATGAGTCTGCGCC
AGACCATCTCACACTGAACCACATCCCTCTGTCACCTGATACAGTTATTG
AGGTGAATGGCCAGCGGAGCAGCATGCATACTGAGTTCATATCCTCCTCA
CTGAGGAGGGACAGGGTTGACAAAAGGACAGAGGAAGCTACTTTTGTGAG
CACGGATAATATACGGATGACAGGGAGTGTGAGGTTCCAAGTGTTTGATA
AGAATGATCTCTTGCTCACCGGAGATCTAGATTTATGCAATGCCAATGGA
GTAGTTGGGGAATCAAAGAGCAGCAGCAAGAAATGGAATATGAAGTGTCA
GTCATCCACATCATGCAATGGCTTCTTGAAGGGAAAGCTGTCCAATGGCT
CGGAATATGTACAACCTATGATCGAGGTTTATGTTGCTGGAACTTTCTCT
GGCACACCTATCATATTAACAAAGACAATTCAGCTGATATCACGAAGGAA
GTCTGAAATGAAACTCAAGCTTGATTCCATCCCTGAGAATGAAGCAACTG
AACAACAGAAGGAAGAGTCAGCTGAGGACACTTCGAAGGTATCAGAATTC
CAGGATTCCAAATCTGAGACGGATGTTGATGTTGACTATAACAGCTTGTA
CTCAAGGCAGGACTTTCTAGAGGGTGAGGATGGTGAGCTTTCATGGTTTA
ATGCTGGTGTCCGTGTTGGAGTTGGAATTGGCCTTGGCGTGTGTGTGGGT
ATCGGTTTGGGTGTCGGCCTGCTGGTTCGTACATACCAAAGCACCAGTAG
GAACTTCAGGAGGCGACTGCCCTGATCAGCAAATGGTCCCCATGAATGTA
GATGTGTACTTACCTTGGTCTTGTAGGAATCTAACTGTCCACCTTTCCTG
TCCATGCTATAGTCACAGATGAGTGTGGTTTTCTGTCCTTCCCTTTCCGC
AGTCACTCTGAGTATCTGGTGCTTTCTTCTTTGCAATGCAAATCATTTTT
GACCCTTGCCATGTAAATATGAGTCTGGTTAAAATAATATTGGATGATGT
GGTCTGGAATTAAATGTGTTGGTGAAGGAACTTTAAGTGACCGGCAATTG
TTGTGTTTGTGTGGTGTGAGGGGGATGTTGCACCTACAAATTTGTTGAAA
GTCATGTGTCATCTTGTACATGGAACTCAATTAGGTGACCAGTTATTTGA
GTCATAGTCTTTTTTGGAGCTTTTTCT
>Sb01g006640_TCONS_00000777_PAC:1950102
GCGCGTCTCCTCCTTTCCTCGTCCATCCGGCCATCTCCGCAGCCACTAAC
CCGCAGCCCAGCACCGGCCGCTCCACGCCTCCACCTCCCTCGTTTCGGTC
CGACGAGCCCATCGCCTCCGCCGCTTCGTCGCCGTCGAGGTCGCACCACC
ATGGCGGCGCTGCTAGCCCGGCAGGCAGCGCAGGCGCTCCGCGCGAGGCA
GACGGCGCAGCTCTTGCCGGCCGCGTCGGCGATGCAGGGGCACCTCCGCA
CCTACATGAACGCGGGGATTCCCAAGCGGTTCAAAGAGGATGAGGAGAAA
GAACAGCTTGCAAAAGATGTCGCAAAAGATTGGAATGCTGTCTTTGAAAG
GAGCATCAATACATTGTTTTTGACTGAAATGGTCCGTGGCTTGATGCTAA
CTCTCAAGTACTTCTTTGACAGAAATGTTACAATTAACTATCCATTTGAG
AAGGGTCCTCTGAGTCCCCGCTTCCGTGGTGAGCATGCTCTCAGACGTTA
CGAATCTGGGGAAGAGCGTTGCATTGCTTGTAAACTATGCGAAGCTATAT
GCCCAGCACAGGCAATTACAATTGAGGCTGAAGAACGTGAAGACGGCAGT
CGCCGAACCACAAGATATGATATTGACATGACCAAATGCATTTACTGTGG
GTTCTGCCAAGAGGCTTGCCCAGTCGATGCTATTGTTGAGGGGCCTAACT
TTGAGTTTGCTACTGAGACACACGAGGAACTACTGTATGACAAGGAGAAA
CTGCTTGAGAATGGTGATCGCTGGGAGACTGAGATTGCTGAGAACTTGAG
ATCTGAGAGCCTTTATCGCTGAATCTGTCTTCCATTGTGGTTGATAAACT
GGGTTCTTCCATTTTCCATATTTTGGTCAACTAGCTGATGAATAAGCAAA
CGATATATCATAACTTAGATACCAGGTACCATGTTTATGTACCTCGGCAC
CATCCGTCTGTTTTGTTCATTGCCTTGCTAAAGGTGGCACCGAATGTTCT
TTAATGGGAAAATTCCTTCTGTAGCACTGAGCTGTTTTCAGTCAGACCTT
ATTTTGTATACAATGAAACAGGATACTGTGCTCAGGGCTCAGTGATTTGG
TGAATGTTCACATGCGTGTTTCTC
>Sb01g006640_TCONS_00000776_PAC:1950101
GCGCGTCTCCTCCTTTCCTCGTCCATCCGGCCATCTCCGCAGCCACTAAC
CCGCAGCCCAGCACCGGCCGCTCCACGCCTCCACCTCCCTCGTTTCGGTC
CGACGAGCCCATCGCCTCCGCCGCTTCGTCGCCGTCGAGGTCGCACCACC
ATGGCGGCGCTGCTAGCCCGGCAGGCAGCGCAGGCGCTCCGCGCGAGGCA
GACGGCGCAGCTCTTGCCGGCCGCGTCGGCGATGCAGGGGCACCTCCGCA
CCTACATGAACGCGGGGATTCCCAAGCGGTTCAAAGAGGATGAGGAGAAA
GAACAGCTTGCAAAAGATGTCGCAAAAGATTGGAATGCTGTCTTTGAAAG
GAGCATCAATACATTGTTTTTGACTGAAATGGTCCGTGGCTTGATGCTAA
CTCTCAAGTACTTCTTTGACAGAAATGTTACAATTAACTATCCATTTGAG
AAGGGTCCTCTGAGTCCCCGCTTCCGTGGTGAGCATGCTCTCAGACGTTA
CGAATCTGGGGAAGAGCGTTGCATTGCTTGTAAACTATGCGAAGCTTTAC
TAAGGTGGCAGTTATTGATACATAACTCTGGCTATTTGAGAAAAAAAAAC
CATTGCTCACATGGTACGAACGATGTCCAGATATGCCCAGCACAGGCAAT
TACAATTGAGGCTGAAGAACGTGAAGACGGCAGTCGCCGAACCACAAGAT
ATGATATTGACATGACCAAATGCATTTACTGTGGGTTCTGCCAAGAGGCT
TGCCCAGTCGATGCTATTGTTGAGGGGCCTAACTTTGAGTTTGCTACTGA
GACACACGAGGAACTACTGTATGACAAGGAGAAACTGCTTGAGAATGGTG
ATCGCTGGGAGACTGAGATTGCTGAGAACTTGAGATCTGAGAGCCTTTAT
CGCTGAATCTGTCTTCCATTGTGGTTGATAAACTGGGTTCTTCCATTTTC
CATATTTTGGTCAACTAGCTGATGAATAAGCAAACGATATATCATAACTT
AGATACCAGGTACCATGTTTATGTACCTCGGCACCATCCGTCTGTTTTGT
TCATTGCCTTGCTAAAGGTGGCACCGAATGTTCTTTAATGGGAAAATTCC
TTCTGTAGCACTGAGCTGTTTTCAGTCAGACCTTATTTTGTATACAATGA
AACAGGATACTGTGCTCAGGGCTCAGTGATTTGGTGAATGTTCACATGCG
TGTTTCTC
>Sb01g006750_TCONS_00006635_CUFF.389.1
CCCAGATTGGTTAGCCCAGCAAAACCAGCGGATTAAAGAAGGCTGCGAAG
GCACTAGCCAGGTCAGCCACGCTCCCGGAACGAACGACGCAACCACATTC
TCGACCCAAAAACCAGCGGCACCACCCATGGCTTCGGCGGCGGCGAGATC
CGGCCTCCGGTCGCTGGCGGCGCGCGCTGCCCCGTTGAGGCGCCGCATGT
CCTCCTCCGTCCACGACGACGCCTATGAGACGGCCAAGTGGGAGAAGATC
ACCTACGCCGGGATCGTGACCTGCACCCTCCTGGCGGCCTACAACCTCTC
CAAGGGCCACCCCCACTTCGATGAGCCGCCGGCGTACCCCTATCTGCACA
TCCGCAACAAGGAGTTCCCCTGGGGTCCTGATGGCTTGTTTGAGAAGAAG
GACCACCATTGAGCCCTGATTACCACACCTTCAGGAGTTGGTGCATGCTT
TAAAGAGTTTCTGGTTGTTTCAGTGATTTTTCTTTTCTCTTGAGACCTAT
TTGCTGCAACAAGAAATAAGAATTGACCAAACTCTTGTATTCACAGCCAG
GTTTTAACTGTGTTGTTAGTTGTTACCGGCTTGTTTTCTTTTCTTCCCTG
TCCACATCAAAGATCACATATTGCACCATGTGCTCGAGATAATTTCCAAG
TTGCTATTGGTACCAACTATCAAGGCAGAAAAATAATTGTTTGTTTTGTT
TACTTCAAGCAAAAATGGTAAGTGAAAATGAACTGATTCCTGTGGTAAAC
GGTAGTAGGACTGGTGAGACATCGTCAGGAACTATTGTTGCACGAAGAAG
ACAATGCTTCGGGCAGTAGCATTTCCCATTCTGGTGGATAGGGCGTCTGA
GCAATGAGCAAAAGCAAAAATAGCCACGATCTGTACAAGGTGGAGATAAA
CTAAATTCAGTTTTTTTTGTCAGTTATGCGCGCTTCTGTCTGAGCACGAT
GTACAATCTGCATGAAAAATTAGAGTTGCCCCGTTCCCGGGTAGCATCGT
GCATTCTCAGGTCGAGATGCCATGTCCAGAGTTACCCGTGCTGGTAGGTT
TCTCCTCTGCTCCAGGTGCCCCTACAACGAAACTG
>Sb01g006750_TCONS_00006636_PAC:1950116
ACGACGCAACCACATTCTCGACCCAAAAACCAGCGGCACCACCCATGGCT
TCGGCGGCGGCGAGATCCGGCCTCCGGTCGCTGGCGGCGCGCGCTGCCCC
GTTGAGGCGCCGCATGTCCTCCTCCGTCCACGACGACGCCTATGAGACGG
CCAAGTGGGAGAAGATCACCTACGCCGGGATCGTGACCTGCACCCTCCTG
GCGGCCTACAACCTCTCCAAGGGCCACCCCCACTTCGATGAGCCGCCGGC
GTACCCCTATCTGCACATCCGCAACAAGGAGTTCCCCTGGGGTCCTGATG
GCTTGTTTGAGAAGAAGGACCACCATTGAGCCCTGATTACCACACCTTCA
GGAGTTGGTGCATGCTTTAAAGAGTTTCTGGTTGTTTCAGTGATTTTTCT
TTTCTCTTGAGACCTATTTGCTGCAACAAGAAATAAGAATTGACCAAACT
CTTGTATTCACAGCCAGGTTTTAACTGTGTTGTTAGTTGTTACCGGCTTG
TTTTCTTTTCTTCCCTGTCCACATCAAAGATCACATGTAAGTTGATCTTG
CCCGGTTTCAGTAAATGGTGTCACAGTTATCAAAAACTGTTATTAACTTA
TTATATTCTGAATGGCTTCAGATTGCACCATGTGCTCGAG
>Sb01g007040_TCONS_00000816_CUFF.410.1
TTAGGACCGGGTCCGATTGGAGCCCAATTACCCCACCGCGTCTCCCAATC
GTCTCGCACCTACGGCCTCAGGCGCATCGGCCTCGCAGCTGCACAGACGC
CGGTGACGACCACGGCGGCGAGATGACGGTCTTCCACTTCCTCAACTGCG
CCTTCCTCACCTTCGGCCCCCACGTCGTCTACTACTCCGCCACTCCCCTG
TCAGAGTATGATACAATCGGCACTTCTGTAAAAGCAGCTGCTGTTTATCT
TGGAACTGCACTTGTAAAGCTTGTTTGCTTGGCAACATTGCTCAAAGTAC
CTGAGAATGATAGCTTTGATCCCTATCAGGAGTTAATGAAAGTTTTTATT
GGATTCATTGATGTAGCTGGACTGTATTTTGCTTTGACACAGTTGACCCA
CAGAAACATCTCTCAGAATCATAAGTTCCAGGCTGTTGGTCTTGGTTGGG
CTTTTGCTGATTCAGTTCTGCACCGACTGGCACCTCTCTGGATTGGGGCA
AGAGGGCTTGAATTTACATGGGAGTACATATTTCAAGGACTTGAAGCAAA
TGCTAATCTTGTGATGACCCTCTCCCTTGCTGCATTAGGATCCCTGATGT
GGCTTAGGAAGAACAAGCCTAGGACTTTGATTCCAATAATTTATGCATGT
GCCCTGCTCTTGGCAACAATGCCATCTATCACCAGCTACTTGAGGAGGTC
ATTGGAGTGGCAGACACCAAAGGTGGTTGGCTTCGAGCTCTTCTCCTCAC
TTGTTATGGCTTTCATCAGCTGGCAGCTGTTCTCGGCTTGTCAGAGACCG
ATGTAACAAGACATCCATAGCACTGCCAATTTTACGTGCGATTTGATGCT
CCCGAAGATGCTTCCTGATACGTCAGAAGAATTAGGATGATCCTTTGAGC
CTTTCCACTACAACTCTTTGGCGTTCGGTTATAGAACATTTTACTTAGAA
TCATCTGCTGTGAGCTGTAGAGCAGAAACCAATACCTCAAATGAGTTGTT
CTGTAACAGATGCTCATGTAGGCGTTTGATCCGAAACATTTTGTTTATTG
TCATTATATGGTGTGCATTTTAAATGCTCTATTTGGTCGCATCATCTAGC
GTACAGATCAGATAATTCAGCTATCCCACAGAATTCAAGAATAAAAACTT
TGGTTGCATCTCTCTCCTGCTACGAAGCTGTATATGATTTGATTTTCAAG
ACATCATGATGTGTTTGCATTATGATTTCAGAGTGTCGCAAAACCGAATG
AAGTCCTGTTGATGTGAACACCTGGAGATCAATTGCAGACCTCGACTCCA
AAAACATGTTTCCACAGTATCGATCAATTGTCATTGATTACATACCAAAA
GTAATTGAATCGAAAGCATACATCACGTTTTATATATATCACGGCTTATG
AAGCAGAGGAGGGCGAGAGGCGACAGCCGAGTGAGCGGCTGTTACGCGGG
CAGAGCGACGCCACGATCTTGGCGAAGGAGTAGTCGGCGGTCTTGCGCAC
CCCGAGCATGTT
>Sb01g007040_TCONS_00000817_PAC:1950147
CCGCGTCTCCCAATCGTCTCGCACCTACGGCCTCAGGCGCATCGGCCTCG
CAGCTGCACAGACGCCGGTGACGACCACGGCGGCGAGATGACGGTCTTCC
ACTTCCTCAACTGCGCCTTCCTCACCTTCGGCCCCCACGTCGTCTACTAC
TCCGCCACTCCCCTGTCAGAGTATGATACAATCGGCACTTCTGTAAAAGC
AGCTGCTGTTTATCTTGGAACTGCACTTGTAAAGCTTGTTTGCTTGGCAA
CATTGCTCAAAGTACCTGAGAATGATAGCTTTGATCCCTATCAGGAGTTA
ATGAAAGTTTTTATTGGATTCATTGATGTAGCTGGACTGTATTTTGCTTT
GACACAGTTGACCCACAGAAACATCTCTCAGAATCATAAGTTCCAGGCTG
TTGGTCTTGGTTGGGCTTTTGCTGATTCAGTTCTGCACCGACTGGCACCT
CTCTGGATTGGGGCAAGAGGGCTTGAATTTACATGGGAGTACATATTTCA
AGGACTTGAAGCAAATGCTAATCTTGTGATGACCCTCTCCCTTGCTGCAT
TAGGATCCCTGATGTGGCTTAGGAAGAACAAGCCTAGGACTTTGATTCCA
ATAATTTATGCATGTGCCCTGCTCTTGGCAACAATGCCATCTATCACCAG
CTACTTGAGGAGGTCATTGGAGTGGCAGACACCAAAGGTGGTTGGCTTCG
AGCTCTTCTCCTCACTTGTTATGGCTTTCATCAGCTGGCAGCTGTTCTCG
GCTTGTCAGAGACCGATGTAACAAGACATCCATAGCACTGCCAATTTTAC
GTGCGATTTGATGCTCCCGAAGATGCTTCCTGATACGTCAGAAGAATTAG
GATGATCCTTTGAGCCTTTCCACTACAACTCTTTGGCGTTCGGTTATAGA
ACATTTTACTTAGAATCATCTGCTGTGAGCTGTAGAGCAGAAACCAATAC
CTCAAATGAGTTGTTCTGTAACAGATGCTCATGTAGGCGTTTGATCCGAA
ACATTTTGTTTATTGTCATTATATGGTGTGCATTTTAAATGCTCTATTTG
GTCGCATCATCTAGCGTACAGATCAGATAATTCAGCTATCCCACAGAATT
CAAGAATAAAAACTTTGGTTGCATCT
>Sb01g007050_TCONS_00006669_CUFF.411.1
GTAGCGTTTGCCTATGGGAAGCCTGCAGGCCGCAGGCAACGTGTGCGTGT
GCATCCCACGGACGCCTCCGGCTCCGGGGAGGAGGAATCAGGAAGACGAA
ACACATAGACGACTTGTGTGGAACGTCCCTGGCCAATCAGCGTCCAAATA
GACCTCCTCCATGTCACCACCAAGGATAAACTCCTCCTTGGCAACCGCCC
ATTCCCCGCCCCGCCTTATCCTCCCCTGATCCCCCGTACAAAACCGCTCT
CCCTCCCTTCCCCCCGCCGCTCAAGCCATCCCATCCACCACCACCACCAC
CACCACCCCGCCGGCCACACTCCGTCTTTCTCACGAGCCACAGGGGATGG
CGTCGTTCGCCGTGGCAACGATCCCGTCGCTGGCGGCCCCGGCGGCGGCC
AAGAAGCGGTCCAGCGGCGGCGTCACGTACGTGGAGGGCATGAACGCCTA
CAGCGGCCTCAAGGGGCTCAACAAGGTGAACATGCTCGGGGTGCGCAAGA
CCGCCGACTACTCCTTCGCCAAGATCGTGGCGTCGCTCAGCCCCGCGGGC
AAGAACCGGCGCGGCAGCGCGTTCGGCGCCCAGATGAACGTCGCCGGGGA
GATCTTCAGGATCGCCGCCACCATGAACGGCCTCGTGCTCGTCGGCGTCG
CCGTCGGGTTCGTGCTGCTCCGGGTGGAGGCCGCCGTCGAGGAGGCCGAG
TAGGATGCGCGCGCCTCTGCCCGCGTAACAGCCGCTCACTCGGCTGTCGC
CTCTCGCCCTCCTCTGCTTCATAAGCCGTGATATATATAAAACGTGATGT
ATGCTTTCGATTCAATTACTTTTGGTATGTAATCAATGACAATTGATCGA
TACTGTGGAAACATGTTTTTGGAGTCGAGGTCTGCAATTGATCTCCAGGT
GTTCACATCAACAGGACTTCATTCGGTTTTGCGACACTCTGAAATCATAA
TGCAAACACATCATGATGTCTTGAAAATCAAATCATATACAGCTTCGTAG
CAGGAGAGAGATGCAAC
>Sb01g007050_TCONS_00006670_PAC:1950148
CACCACCACCACCACCACCACCCCGCCGGCCACACTCCGTCTTTCTCACG
AGCCACAGCGCAGGGGATGGCGTCGTTCGCCGTGGCAACGATCCCGTCGC
TGGCGGCCCCGGCGGCGGCCAAGAAGCGGTCCAGCGGCGGCGTCACGTAC
GTGGAGGGCATGAACGCCTACAGCGGCCTCAAGGGGCTCAACAAGGTGAA
CATGCTCGGGGTGCGCAAGACCGCCGACTACTCCTTCGCCAAGATCGTGG
CGTCGCTCAGCCCCGCGGGCAAGAACCGGCGCGGCAGCGCGTTCGGCGCC
CAGATGAACGTCGCCGGGGAGATCTTCAGGATCGCCGCCACCATGAACGG
CCTCGTGCTCGTCGGCGTCGCCGTCGGGTTCGTGCTGCTCCGGGTGGAGG
CCGCCGTCGAGGAGGCCGAGTAGGATGCGCGCGCCTCTGCCCGCGTAACA
GCCGCTCACTCGGCTGTCGCCTCTCGCCCTCCTCTGCTTCATAAGCCGTG
ATATATATAAAACGTGATGTATGCTTTCGATTCAATTACTTTTGGTATGT
AATCAATGACAATTGATCGATACTGTGGAAACATGTTTTTGGAGTCGAGG
TCTGCAATTGATCTCCAGGTGTTCAC
>Sb01g007120_TCONS_00006675_CUFF.420.2
GCTTGTACTAATAATTTCATCTCATTCAGCTCCATCCAGGCATGCAATTG
CATTGACGCATAGATGAGAATGTCCAGCGTGAGATAATTAACCATAGATC
ATTGAAACACCCTAACATTATTAGGTTTAAAGAGGTTATTTTAACACCGA
CCCACCTTGCTATTGTCATGGAATATGCCTCTGGTGGTGAGCTTTTTGAG
AGAATATGTAAGAACGTGCGATTCAGTGAAGATGAGGCTCGCTACTTCTT
CCAGCAGCTCATTTCAGGAGTAAGCTACTGCCATTCAATGCAAGTATGCC
ACCGTGATCTGAAGCTGGAGAACACACTTCTAGATGGGAGTGATGCTCCT
CGCTTGAAGATATGTGACTTCGGCTATTCCAAGTCATCTGTTCTTCATTC
CCAGCCGAAGTCCACTGTTGGAACACCTGCTTATATTGCACCTGAAGTTC
TGTTGAAAAAAGAATACGATGGCAAGATTGCTGATGTTTGGTCATGTGGT
GTAACCCTCTATGTAATGGTTGTTGGTGCATATCCTTTTGAAGACCCAGA
AGAGCCTAAGAACTTCCGCAAGACAATTCAGCGCATCTTGAACGTTCAGT
ACGCAATTCCAGACAACGTGAACATATCTCCAGAGTGCAGGCATCTAATT
TCGAGGATTTTTGTTGGAGATCCTGCTATGCGAATAACAATCCCTGAAAT
CCGGAATCATAGTTGGTTCCTGAAGAACCTTCCTGCTGATCTGATGGATG
ATGATAGCATGAGCAACCAATATGAGGAGCCTGACCAGCCAATGCAGACC
ATGGATCAGATCATGCAGATTTTGACAGAGGCCACCATACCACCTGCCTG
TTCTCGCAGTATAAATGTCCTAGCTGATGGATTGGACATGGACGACGACA
TGGATGATCTTGACTCTGACTCAGATCTTGATGTTGACAGCAGCGGTGAG
ATTGTGTACGCAATGTGAGTAACCATCTCACTAGTCAACCAAAGAACCAA
TCAGGCATGGGATGCCCTGATGTTGTATACTCTGGCAAAGAGCTAGCATC
CTTTTGTGAAAAATCTTCCTGTAGTCTTCTCAGCGAATCGCAACCTGTTC
TGTGGAACACAGATGTAGTCAAACTGGGGTTACTCAGCTTGTAAAACTAG
CCTCCTCTTGCTTCCTGGTTACTGAGGTTTGGATACTCCCGGGTTCGACC
TGTGTGTTACTGTTAAATATGTACAAGAAACTTCTACTCATGTTGATCTG
TCAATTTGGACTCGGGTAGTGGTTTTGCTC
>Sb01g007120_TCONS_00006676_PAC:1950156
GCGGTTAGCAAGGCGATAAAAAGCCTTTCTCTCTCTTGGTCAGTGACATC
ACGAACTCGTCGACGGTAGAGAGAGAGCAGGCTCTCCGGCGATTTGAGAA
GAAACGGGTAGCGAGAGCGCGTGGGTGTGTGTGAGAGAGAGCGCGAGGAG
GAGCTGGGACTTGGAGACTGCGCCCGGGGGGCCAGGGTCACGGAATCCTA
CCACTACCAACCCTAGCCTCCGTTGATCGCCGTCTCCGGCCATGGCAGGG
CCGGCGCCGGATCGGGCCGCCCTGACTGTGGGGCCGGGCATGGACATGCC
GATCATGCACGACAGCGACCGGTACGAGCTCGTGCGCGACATCGGCTCCG
GCAACTTCGGCGTTGCCCGCCTCATGCGCGACCGCCGCACCAGCGAACTC
GTCGCCGTCAAGTACATAGAGCGCGGCGAGAAGATAGATGAGAATGTCCA
GCGTGAGATAATTAACCATAGATCATTGAAACACCCTAACATTATTAGGT
TTAAAGAGGTTATTTTAACACCGACCCACCTTGCTATTGTCATGGAATAT
GCCTCTGGTGGTGAGCTTTTTGAGAGAATATGTAAGAACGTGCGATTCAG
TGAAGATGAGGCTCGCTACTTCTTCCAGCAGCTCATTTCAGGAGTAAGCT
ACTGCCATTCAATGCAAGTATGCCACCGTGATCTGAAGCTGGAGAACACA
CTTCTAGATGGGAGTGATGCTCCTCGCTTGAAGATATGTGACTTCGGCTA
TTCCAAGTCATCTGTTCTTCATTCCCAGCCGAAGTCCACTGTTGGAACAC
CTGCTTATATTGCACCTGAAGTTCTGTTGAAAAAAGAATACGATGGCAAG
ATTGCTGATGTTTGGTCATGTGGTGTAACCCTCTATGTAATGGTTGTTGG
TGCATATCCTTTTGAAGACCCAGAAGAGCCTAAGAACTTCCGCAAGACAA
TTCAGCGCATCTTGAACGTTCAGTACGCAATTCCAGACAACGTGAACATA
TCTCCAGAGTGCAGGCATCTAATTTCGAGGATTTTTGTTGGAGATCCTGC
TATGCGAATAACAATCCCTGAAATCCGGAATCATAGTTGGTTCCTGAAGA
ACCTTCCTGCTGATCTGATGGATGATGATAGCATGAGCAACCAATATGAG
GAGCCTGACCAGCCAATGCAGACCATGGATCAGATCATGCAGATTTTGAC
AGAGGCCACCATACCACCTGCCTGTTCTCGCAGTATAAATGTCCTAGCTG
ATGGATTGGACATGGACGACGACATGGATGATCTTGACTCTGACTCAGAT
CTTGATGTTGACAGCAGCGGTGAGATTGTGTACGCAATGTGAGTAACCAT
CTCACTAGTCAACCAAAGAACCAATCAGGCATGGGATGCCCTGATGTTGT
ATACTCTGGCAAAGAGCTAGCATCCTTTTGTGAAAAATCTTCCTGTAGTC
TTCTCAGCGAATCGCAACCTGTTCTGTGGAACACAGATGTAGTCAAACTG
GGGTTACTCAGCTTGTAAAACTAGCCTCCTCTTGCTTCCTGGTTACTGAG
GTTTGGATACTCCCGGGTTCGACCTGTGTGTTACTGTTAAATATGTACAA
GAAACTTCTACTCATGTTGATCTGTCAATTTGGACTCGGGTAGTGGTTTT
GCTC
>Sb01g007130_TCONS_00006678_PAC:1950158
ATCCAGATCCCCTCGCACGCAGTCACACCCACCCCCACCCACCGCCTTCC
GCCTCTTTTGCTCTCGTGTTTCCTCGTCGTCTCGGCTTCCGGTCGCCGAT
TCTTCTGCGCAGAGAAGATTCCTTGTGGTGGTGCGTGCTCGCTCGTCCTT
TGTTTCTTCGTCTCGTTCGCGTGCATGGGGCTGGACGTCGGTGAGATCGG
GATGGGCCTGGATCTGGGTCTCGACCTCAGGCTGTTCGCCGCGCGGACAG
CCGGCGGGATGGCGGCGGCCGCGGCCAAGGGTGCGCCGGCGGGGATCGAG
TCCTGTATCAGGAGCCTCGAGGAGGAGCGCAAGAAGATCGAGGTGTTCAG
GCGCGAGCTCCCGCTCTGCGCGCGCCTCCTCGCCGACGTGATCGACGAGT
TGAAGGAGGAGGCCGCCAAGAGAGGCGGAGGAGACGCGGACGCGAAGGCG
GACGACGGCGACAAGCGGAAATGGATGAGCACCGCTCAGTTGTGGGTGGA
CAGCGAAGCCAAATCGGACGAGTCTGATAAGGAGCATCAGAGTGAATCAC
CTCGCCGGAGCCCAAGTTGCTTGTGGCCACCCATGCCCATAAGGGCCGTT
GCGGCTGTACCACCCCTGCCGCCGCCGTTCTTCAGGAGAGAAGACAGCTC
TGCCGGCACTTGTCTGTCGTTGGTATCGCCGGCATCTAAGGCCCCGATTT
CTCCCGTGGCTACCAGCGATAACGCCAGCGGCAGATTTTGTCCCACCATG
CCACCATCTGGCTCTTCTGGGGTCACCTTGCACTCTCAGGCTCAGCAGCA
GGCTAGCAGGAAGGCGAGGCGGTGCTGGTCGCCGGAGCTTCACCGGCAGT
TCGTCGCCGCTTTGCATCAACTCGGCGGCCCTCAAGTTGCTACTCCGAAA
CAAATCAGGGAGGTGATGCAAGTGGACGGTCTTACAAATGATGAAGTGAA
AAGCCATCTCCAGGTGAGCAATGATCCGCTTTGTCCAGGCATTAGTTCTT
CTTAGTAGTAGTGCCTATTTCTGGCGATATAGTGTCTTGTTTGGAAACTG
ATTCGGTGTCATGTTCGTATTCAGAAGTACCGGCTGCACAACAGAAGATC
CCCCGGTGTTGCTCCGGTGAGCCAGCCGATCATGTTGGTGGGTGGCCTCT
GGGCTCCACAGGAGCAAAGCAGCTCCGGTTCACCCCAGGGTCCGCTTCAG
TTCTCGGGATCAGGTGTGGCCATTTCTACGGCCACCGTCGGCGGTGACAG
CAGCGGCAGCAGCAGCGACGAAGACGACAAGTCCGAAGGCTACAGCCGGA
AATGCGTGTAAGGTTGCGCGCGTTTAATTTGCGGAGGATCGTCGGATGAG
AGTGTAGAGATAGCGTCGCGGCTTTTGCTTGCGCATCGGTGTCGGTGGCA
ATAATAGATTCATCAGTCTGAACTGAAGAGAGGTTGTAGTGCAGCCAGGC
CCATGCATACAGGGAGATTGGGCGGTGTGCGTGTCAAGGTTTTTGGTGCG
TGTGCGTGCGCCCAAGAGATGAACTGATCATGAGTTGGGTTGCTGTGTCA
TGTACGTACATGGTGGAGAGGTTTTCTTGAGGCTTCCTAACTTTTAATTT
CCGGGCAGATGCCAAAATTTTCGCCCTGAGAATCACATATTATTTATTAT
ACATACAT
>Sb01g007130_TCONS_00006677_PAC:1950157
ATCCAGATCCCCTCGCACGCAGTCACACCCACCCCCACCCACCGCCTTCC
GCCTCTTTTGCTCTCGTGTTTCCTCGTCGTCTCGGCTTCCGGTCGCCGAT
TCTTCTGCGCAGAGAAGATTCCTTGTGGTGGTGCGTGCTCGCTCGTCCTT
TGTTTCTTCGTCTCGTTCGCGTGCATGGGGCTGGACGTCGGTGAGATCGG
GATGGGCCTGGATCTGGGTCTCGACCTCAGGCTGTTCGCCGCGCGGACAG
CCGGCGGGATGGCGGCGGCCGCGGCCAAGGGTGCGCCGGCGGGGATCGAG
TCCTGTATCAGGAGCCTCGAGGAGGAGCGCAAGAAGATCGAGGTGTTCAG
GCGCGAGCTCCCGCTCTGCGCGCGCCTCCTCGCCGACGTGATCGACGAGT
TGAAGGAGGAGGCCGCCAAGAGAGGCGGAGGAGACGCGGACGCGAAGGCG
GACGACGGCGACAAGCGGAAATGGATGAGCACCGCTCAGTTGTGGGTGGA
CAGCGAAGCCAAATCGGACGAGTCTGATAAGGAGCATCAGAGTGAATCAC
CTCGCCGGAGCCCAAGTTGCTTGTGGCCACCCATGCCCATAAGGGCCGTT
GCGGCTGTACCACCCCTGCCGCCGCCGTTCTTCAGGAGAGAAGACAGCTC
TGCCGGCACTTGTCTGTCGTTGGTATCGCCGGCATCTAAGGCCCCGATTT
CTCCCGTGGCTACCAGCGATAACGCCAGCGGCAGATTTTGTCCCACCATG
CCACCATCTGGCTCTTCTGGGGTCACCTTGCACTCTCAGGCTCAGCAGCA
GGCTAGCAGGAAGGCGAGGCGGTGCTGGTCGCCGGAGCTTCACCGGCAGT
TCGTCGCCGCTTTGCATCAACTCGGCGGCCCTCAAGTTGCTACTCCGAAA
CAAATCAGGGAGGTGATGCAAGTGGACGGTCTTACAAATGATGAAGTGAA
AAGCCATCTCCAGAAGTACCGGCTGCACAACAGAAGATCCCCCGGTGTTG
CTCCGGTGAGCCAGCCGATCATGTTGGTGGGTGGCCTCTGGGCTCCACAG
GAGCAAAGCAGCTCCGGTTCACCCCAGGGTCCGCTTCAGTTCTCGGGATC
AGGTGTGGCCATTTCTACGGCCACCGTCGGCGGTGACAGCAGCGGCAGCA
GCAGCGACGAAGACGACAAGTCCGAAGGCTACAGCCGGAAATGCGTGTAA
GGTTGCGCGCGTTTAATTTGCGGAGGATCGTCGGATGAGAGTGTAGAGAT
AGCGTCGCGGCTTTTGCTTGCGCATCGGTGTCGGTGGCAATAATAGATTC
ATCAGTCTGAACTGAAGAGAGGTTGTAGTGCAGCCAGGCCCATGCATACA
GGGAGATTGGGCGGTGTGCGTGTCAAGGTTTTTGGTGCGTGTGCGTGCGC
CCAAGAGATGAACTGATCATGAGTTGGGTTGCTGTGTCATGTACGTACAT
GGTGGAGAGGTTTTCTTGAGGCTTCCTAACTTTTAATTTCCGGGCAGATG
CCAAAATTTTCGCCCTGAGAATCACATATTATTTATTATACATACAT
>Sb01g007150_TCONS_00000828_CUFF.422.2
ATTGACTCGCTGGACTTCTTTCCCCCAAAGCCGCGTGGCCGCCGATAGCC
ACCAGACGGAGCTGAAAAACAACCAACCCACCCCGACTCCCGAGACCCCA
GTGATGAGAAACTAAAAAAGCCCAAATGGCGGGGGGAGGTCGTCGTCTCC
CCTCCCAGCGATCCCCTCCCTCCGCGACGCCATCTCCGCCACTTCATGAT
CACTAGGGTTTCGCTCTTCTACCCATAAGCCCTCGTCCCGATGCGCTGGT
GGAAGCGCTCCTCCTCCCCTTCCCGCTCCGCCTCCTCATCCTCAGCATCC
ACGCCCGCTTCCCCCGCCCGCGCCGCCACCCCCCGTCTCATCGGCGGTTG
GGGCAGCGGCGCTAGCTCCCGCCGCGATGGAAGCGGGGGCAGCAGCGAAC
CGCAGCCGCGGCTGAGCAGAGCGCGGCGGATGCGCTTCGTTGTCGAGGAC
CCCGAGGTTGGGGTCTCCGCGCTCGGCGTGGACTCTCCGGCGACGAGGGA
CGCGGCGGCGGGGTTCGCGCTTGCGACCGTGAGCTCCACGCCGATCTCGA
GGTCTCCGAGTAACATGGAGGTGGCGCCGGCGAGATCCTCGTCGACCCCC
GTGCCGCTGCCGCGTCCGCTGCCCCTTCCGTCACCGGCGCCAAAGATACT
CGACGGGGAGTGGAACGGGCCTGCAGCGGACGCTCCCGGGGTTTTAGAGA
CTGGGTGCGAAAGGATGACGCCGTTACTCTCACGGAGAGTGGTGGCCCAA
ACTCCACCAAAGGCTCATGAGCACAACGACTTTCAGTTAAATGGGACTAC
CTGTTGTCAGCGGAGAAAGGCTTTTAAAGAGAAGTTTCAGGATAAGAACT
GTGTTGAAACTTTGAACTTCAGATTAAACATTCCTGCTAAAAGTGCTCCA
AGCAGTGGGTTTTCAAGCCCTGTACAAAGTCCTCGAAGACTGAGTAACGT
AGACTTCTCATCTGCTGCAATCTCTATCCAAGATACCAATGTATGGTCAG
CACGGTCTCTCTGGTCTTCTGATGCAATGGGATCTTCACCTCCTTGTGAT
TCACCTGACAAGTTTGCGGGTTGTCAGGAGCGTTCTCCTCTCTCTAGTCC
ACTGAGAAGTCCTGTTTTAAGATCAAGAAACCCAAGTGCACCTCCATCAC
CAATGCATCCAAAGTTGTTCCCAGAGAACCATGTTTCTCGCCCTGATGGC
AATGGAAGTGCCAGTTTTCACCCATTACCGCTCCCTCCTGCTTCTGTAAG
CCCAAAGCAGACAAATGTTAGCCACCAGTTAGTTCCAAAAGCTGAGATGC
CTTCAGTGGCTGGTCAATGGCAGAAAGGAAAACTCTTAGGTAGTGGCACA
TTTGGATGCGTGTACGAGGCTACCAATAGGGACACTGGAGCTCTTTGTGC
CATGAAAGAGGTCAATATAATTCCAGACGATGCTAAATCAGCCGAGTCTC
TGAAGCAATTGGAACAGGAAATTAAGTTTCTTAGTCAATTTAAGCATGAA
AATATTGTGCAGTACTATGGCAGTGAAACTATCGAAGACAGATTCTACAT
ATACTTGGAGTATGTTCATCCTGGTTCAATCCATAAGTATGTCCATCAAC
ATTGTGGATCACTGACAGAATCAGTCATCCGTAACTTCACACGTCATATT
CTCAAGGGTCTTGCTTTCTTGCATAGCCAAAAGATTATGCATAGGGATAT
CAAAGGGGCAAATTTGTTAGTTGATATTCATGGTGTAGTGAAATTGGCCG
ACTTCGGAATGGCAAAGCATTTGAGTACTGCAGCTCCTAATCTTTCATTG
AAGGGCACACCATACTGGATGGCTCCTGAGGTTGTTCGGGCTACACTTGA
TAAAAGTGCAGGTTATGATCTTGCTGTTGATATTTGGAGCCTTGGGTGCA
CAATCATTGAGATGTTTACAGGAAAGCCACCTTTGGAGTG
>Sb01g007150_TCONS_00000829_PAC:1950160
ATTGACTCGCTGGACTTCTTTCCCCCAAAGCCGCGTGGCCGCCGATAGCC
ACCAGACGGAGCTGAAAAACAACCAACCCACCCCGACTCCCGAGACCCCA
GTGATGAGAAACTAAAAAAGCCCAAATGGCGGGGGGAGGTCGTCGTCTCC
CCTCCCAGCGATCCCCTCCCTCCGCGACGCCATCTCCGCCACTTCATGAT
CACTAGGGTTTCGCTCTTCTACCCATAAGCCCTCGTCCCGATGCGCTGGT
GGAAGCGCTCCTCCTCCCCTTCCCGCTCCGCCTCCTCATCCTCAGCATCC
ACGCCCGCTTCCCCCGCCCGCGCCGCCACCCCCCGTCTCATCGGCGGTTG
GGGCAGCGGCGCTAGCTCCCGCCGCGATGGAAGCGGGGGCAGCAGCGAAC
CGCAGCCGCGGCTGAGCAGAGCGCGGCGGATGCGCTTCGTTGTCGAGGAC
CCCGAGGTTGGGGTCTCCGCGCTCGGCGTGGACTCTCCGGCGACGAGGGA
CGCGGCGGCGGGGTTCGCGCTTGCGACCGTGAGCTCCACGCCGATCTCGA
GGTCTCCGAGTAACATGGAGGTGGCGCCGGCGAGATCCTCGTCGACCCCC
GTGCCGCTGCCGCGTCCGCTGCCCCTTCCGTCACCGGCGCCAAAGATACT
CGACGGGGAGTGGAACGGGCCTGCAGCGGACGCTCCCGGGGTTTTAGAGA
CTGGGTGCGAAAGGATGACGCCGTTACTCTCACGGAGAGTGGTGGCCCAA
ACTCCACCAAAGGCTCATGAGCACAACGACTTTCAGTTAAATGGGACTAC
CTGTTGTCAGCGGAGAAAGGCTTTTAAAGAGAAGTTTCAGGATAAGAACT
GTGTTGAAACTTTGAACTTCAGATTAAACATTCCTGCTAAAAGTGCTCCA
AGCAGTGGGTTTTCAAGCCCTGTACAAAGTCCTCGAAGACTGAGTAACGT
AGACTTCTCATCTGCTGCAATCTCTATCCAAGATACCAATGTATGGTCAG
CACGGTCTCTCTGGTCTTCTGATGCAATGGGATCTTCACCTCCTTGTGAT
TCACCTGACAAGTTTGCGGGTTGTCAGGAGCGTTCTCCTCTCTCTAGTCC
ACTGAGAAGTCCTGTTTTAAGATCAAGAAACCCAAGTGCACCTCCATCAC
CAATGCATCCAAAGTTGTTCCCAGAGAACCATGTTTCTCGCCCTGATGGC
AATGGAAGTGCCAGTTTTCACCCATTACCGCTCCCTCCTGCTTCTGTAAG
CCCAAAGCAGACAAATGTTAGCCACCAGTTAGTTCCAAAAGCTGAGATGC
CTTCAGTGGCTGGTCAATGGCAGAAAGGAAAACTCTTAGGTAGTGGCACA
TTTGGATGCGTGTACGAGGCTACCAATAGGGACACTGGAGCTCTTTGTGC
CATGAAAGAGGTCAATATAATTCCAGACGATGCTAAATCAGCCGAGTCTC
TGAAGCAATTGGAACAGGAAATTAAGTTTCTTAGTCAATTTAAGCATGAA
AATATTGTGCAGTACTATGGCAGTGAAACTATCGAAGACAGATTCTACAT
ATACTTGGAGTATGTTCATCCTGGTTCAATCCATAAGTATGTCCATCAAC
ATTGTGGATCACTGACAGAATCAGTCATCCGTAACTTCACACGTCATATT
CTCAAGGGTCTTGCTTTCTTGCATAGCCAAAAGATTATGCATAGGGATAT
CAAAGGGGCAAATTTGTTAGTTGATATTCATGGTGTAGTGAAATTGGCCG
ACTTCGGAATGGCAAAGCATTTGAGTACTGCAGCTCCTAATCTTTCATTG
AAGGGCACACCATACTGGATGGCTCCTGAGCCTGCTGCAATGTTTAAGGT
GTTGCGCACAGACCCACCAATTCCGGATAATTTGTCCCCTGAAGGGAAGG
ATTTTCTGAGATGCTGCTTCAAGAGAAACCCTACTGAGCGACCAACAGCA
AGCAAGTTGCTTGAACACCCATTTATCCAAACTTCAAACCACTACAGCCC
GCAGAGCGCTCCACATCCATTTTCGGGAATTAAATCTCCAGATACTGTGC
ATAGCGGTGCAAGAGATAAAGTACCCTGGAAAAGTGACTCATGTATGAGA
GGGAAACATGCAAATAGTGAAACAAGCAGTGCTCGGTCGTCAGGGTCATT
GGCTTATCAATATCGGTTGATGACACCCCTACCCAACTTGGGAACCAATA
GCTTGTCACCTCCACCTTTGAGTTCGGCCTCCAGTTCTGGCTCTGCAGCA
CATACACCGAACAGTATGCATTTTTCAGTTGCATACCATCAGCCTAGTCC
TTTGCCAAAGCCTAATGGAAAGGAAGCAATAAATTTGATTTCACATTGAA
TAACAGCATGCCACCTATCACAACATCTGGGCCAAAAGCCACATATAAAC
AGTGCGAGTGTATCCATCCCTAACATCTGATCCTTGTACTGCAAGTCATA
GCTGACAATTTTCTGGGTCTTGTAAAAATATTTTCCATGTAAAGAGATCA
CCACGGTATGATCACAGGGAGCCTTGTGAAGTCTGTTGTACTGTTTGATT
TCTGGGAACTGATTGCATTTCCCATGTAACATATTTATTAGGGTGTAGCT
GTAGGGAAAACTAATGGTCCTGATTGTGCCGACAAATAGGACATTAGGGT
TGTAGCTGTAGCATGTTGTTGTTGATGTTGTGTAATGATCATACTTGATG
TAATCATTATTGATTTTTTTGGGGCCAAGTAATAATGCACGTCAATTG
>Sb01g007170_TCONS_00000830_CUFF.419.1
CTCCTCACACCCTCACTCCCCACACTCACACACCACACCACACCACACCA
CAGCGAGAGCAAGGCTCCCCAAGCAACCACCACTCCACAGCCAACCGCGA
GAACAAGTCGCAGCCGAGAACTCGTCTCCACGTCTCCCAGCGAAGCCAAG
CTTGCCGTGCCATGTCTTCCATGGAGCTGCTCCACGCCGTCATCCCGGAG
AAGCAGAGCGAGGAGCTGATGGCGCCCGCGGCGGCGACGACGACCACGAC
CACGAGCAGCAGCGCCACCGCCATGAGCGGCGACGAGGTTGCCCACGTGC
CCCAGGGGTGGGCCAAGAAGAAGCGCTCGCGCCGCCAGCGATCGGAGGAG
GAGAACCTCGCGCTCTGCCTCCTCATGCTCTCCCGCGGCGGCAACCACCG
CGTCCAGGCGGCGCCGCCGCTGGTCCCGTCCGCGGCGCCGGTCGCCGCGG
AGTTCAGGTGCTCCGTCTGCGGCAAGTCCTTCAGCTCCTACCAGGCGCTG
GGGGGCCACAAGACCAGCCACCGTGTCAAGCTGCCGACCCCTCCTGCTCC
TCCTGCTGCTGCTGTCCCGGCAGCAGTGCCCCTCGTGGAGGTGGAGGCCC
CCGCACCGCTCACCGTCATCCCGCCGCCTCCAGTCGAGGTCGTCGTCCGT
GAGCCGGCCACGTCATCCACCGCCGCGTCCTCCGACGGTGCGGCGGCGTC
GAGCAGAGTCCACAGGTGCTCCATCTGCCACAAGGAGTTCCCAACCGGCC
AGGCGCTCGGCGGGCACAAGAGGAAGCACTACGACGGTGGCGTCGGCGGC
AGCAGCGCCGCGTCCACCGACGTCCTGGCGGCCACTGCCCCGGCGGCAAC
TGCTGAGACGTCCGAGGTGGGGAGCTCCGGAAACGGGAGCTCCGCCGCCC
GCGCGTTCGACCTCAACCTCCCGGCCGTCCCAGAGTTCGTGTTCCGGTGC
GGCAAGGCTGGCAAGATGTGGGAGGAGGACGAGGAGGTGCAGAGCCCTCT
CGCCTTCAAGAAGCCCCGCCTCCTTATGACCGCGTGAGCCGCTGCGCGGA
TCTCTCAACCGTCCAAGATTTTGGTCTAGATCAGCTGCTGCCAAGTTCGG
TGGTGGAACACACTATTCGTTCATTCATTCGTATGGTGTCAGTATTATTG
TTTGATTTGTTGCTGCTCTTCTTGTACAGTACAGAGAGAGCTAGTTGTGA
GAGATGCATAGTCATCATACACATAGGTCGATCTTCCTATTCATGGAAGC
GTATACTTGTATCCTTAACTGTCAGTATACTGTAGTTCATACACACATAC
TTCATTCTCATTAAGAGATGATTGATGAATTAGTGCTTTGTAACATACAG
TAAGCTTATTATAAATGGATTGGGGATTAATATGGAATCAGATACCTTCT
CGCATCACTTTGTGTTCATGCCTTGCCGGTAGTACCATGGCCGATCGATG
CGCTTTCGCTTGCCAGCTCAAACCACCCTCTTTGCTTGCTTTCATGGGAA
GAAACGGAGCAGTCTGCTTCGGCTCTCAGAAGCAACGTCCGCTACCTTTT
TCTCGCAAGAGTTTTCGGTCGCTAGCTTGGCCACTCATCGTCCTCGCGTA
CTCAGTGACGTCCATCCCGGCTGGGCTGGCGATAACTTAATCCGGTTCCG
TCCACGAGCTTCCACCACTTGCTCTGCTGGTTCCGGAGCAGCGACGCCCT
GTGCAGTGCGGCCGCCGCAAGTGGGAACAACAAACCTGGGGCCGTTGCGG
CTTCGGGAACGCCGACGGACGGCGCCCACTAGCGGGTGGAACGGCCGCCG
ACAGCGACGTCGCCCCGCCCCTCCCGTCCCGCCCGCCCGCCCGCCGGTGT
TGATAAGTGCGTGCCGACTCGCGGCCAGGGCCAGATCGCTTTCGACGCCA
CAGTTCCCTCCCAGCGGCCGGCCGCCCGCATTTGGTGGAATGGAAGCGAA
GCGATGCGGAAAATCTAGGCGCGTCTCGCCCCGTCGTCCCGTGCCGTGCG
TGCGTACGTACGTGCCATGATGCTTCCCTCCCACTTCCACGCCGAACCGA
CCCCGCGGCGCTGGCGCTGGCTGCGTCGTGAGTGACGCGCACGACGTGGT
GGCGGTGGCGGTGGTGGTGGTGCCGACGTGCGCCGGTGCGTGTGCGCGTC
CCCCGCGGCTCGGTCGCGTATGGTATGGGCGGGCGTTGAAGAAGCGTGCA
CCCTGATGGCGTCGACGACGGTGCGGCCGGGCGGGCGTTTCGGCATGCTT
CACGTGGCGTCCCTCGCGTCCTGCGGAGAGATTTCGCTCTACAAGTCGTG
GGCGACCCGCGCACCGGTCCTGCGACGGCACACGTCTTTGGAAGAGTTGG
GCAGCCAGCTCGGTGCGTTTCTGGATGCAGGATATGTTCGCACCGGCAGT
TTCGTCCCGGGCTTGCCTTGTCATCTTTTGTTTTGGGTCCACTCCACGGC
GCGGTGACGTACGCCATGTTTCATTGCAGATTAGGTAAGTTTGCTGTATG
ATGGGATGGGTTGATGCCATTTGGAGCATCAGTGATGCTGCCGCTCTTGT
ACTCCTATCTCTCTCTCTTCTTCTCCTAATAAAGTCA
>Sb01g007170_TCONS_00000831_PAC:1950162
ACACTCACACACCACACCACACCACACCACAGCGAGAGCAAGGCTCCCCA
AGCAACCACCACTCCACAGCCAACCGCGAGAACAAGTCGCAGCCGAGAAC
TCGTCTCCACGTCTCCCAGCGAAGCCAAGCTTGCCGTGCCATGTCTTCCA
TGGAGCTGCTCCACGCCGTCATCCCGGAGAAGCAGAGCGAGGAGCTGATG
GCGCCCGCGGCGGCGACGACGACCACGACCACGAGCAGCAGCGCCACCGC
CATGAGCGGCGACGAGGTTGCCCACGTGCCCCAGGGGTGGGCCAAGAAGA
AGCGCTCGCGCCGCCAGCGATCGGAGGAGGAGAACCTCGCGCTCTGCCTC
CTCATGCTCTCCCGCGGCGGCAACCACCGCGTCCAGGCGGCGCCGCCGCT
GGTCCCGTCCGCGGCGCCGGTCGCCGCGGAGTTCAGGTGCTCCGTCTGCG
GCAAGTCCTTCAGCTCCTACCAGGCGCTGGGGGGCCACAAGACCAGCCAC
CGTGTCAAGCTGCCGACCCCTCCTGCTCCTCCTGCTGCTGCTGTCCCGGC
AGCAGTGCCCCTCGTGGAGGTGGAGGCCCCCGCACCGCTCACCGTCATCC
CGCCGCCTCCAGTCGAGGTCGTCGTCCGTGAGCCGGCCACGTCATCCACC
GCCGCGTCCTCCGACGGTGCGGCGGCGTCGAGCAGAGTCCACAGGTGCTC
CATCTGCCACAAGGAGTTCCCAACCGGCCAGGCGCTCGGCGGGCACAAGA
GGAAGCACTACGACGGTGGCGTCGGCGGCAGCAGCGCCGCGTCCACCGAC
GTCCTGGCGGCCACTGCCCCGGCGGCAACTGCTGAGACGTCCGAGGTGGG
GAGCTCCGGAAACGGGAGCTCCGCCGCCCGCGCGTTCGACCTCAACCTCC
CGGCCGTCCCAGAGTTCGTGTTCCGGTGCGGCAAGGCTGGCAAGATGTGG
GAGGAGGACGAGGAGGTGCAGAGCCCTCTCGCCTTCAAGAAGCCCCGCCT
CCTTATGACCGCGTGAGCCGCTGCGCGGATCTCTCAACCGTCCAAGATTT
TGGTCTAGATCAGCTGCTGCCAAGTTCGGTGGTGGAACACACTATTCGTT
CATTCATTCGTATGGTGTCAGTATTATTGTTTGATTTGTTGCTGCTCTTC
TTGTACAGTACAGAGAGAGCTAGTTGTGAGAGATGCATAGTCATCATACA
CATAGGTCGATCTTCCTATTCATGGAAGCGTATACTTGTATCCTTAACTG
TCAGTATACTGTAGTTCATACACACATACTTCATTCTCATTAAGAGATGA
TTGATGAATTAGTGCTTTGTAACATACAGTAAGCTTATTATAAATGGATT
GGGGATTAATATGGAATCAGATACCTTCTCGC
>Sb01g007390_TCONS_00000867_PAC:1950189
CGCAGATGGCTTCGGCGGCGGCGTGGGAGGGCCCGACGGCCGGGGAGCTC
ATGTCAGCGGGGGCGGCGGCGATTCCCGGCGGCGTGCGAGTGAAGGGGTG
GGTCATCCAGTCCCAGAAAGGCTCCATCCTCAACGCCGCCTCCCTCCAAC
GTTTTGAAGATGAACTTCAAACAACACATTTACCTGAAATGGTTTTTGGA
GAGAGTTTCTTGTCCCTTCAACATACTCAAACTGGCATCAATTTGCATTT
TAATGCGCTTGATGCACTCAAGGCATGGAAGAAAGAGGCACTGCCACCTG
TTGAGGTTCCTGCTGCAGCAAAATGGAAGTTCAGAAGTAAGCCTTCTGAC
CAGGTTATACTTGATTACGACTATACATTTACAACACCATACTGTGGGAG
TGATGTTGTGATTGTGAACTCAGGCACTACACAAACAAGTTTAGATGGAT
GTAGCGCTTTGTGTTGGGAGGATACTAATGATCGGATTGACCTAGTTGCC
CTTTCAGCTAAAGAGCCAATTCTTTTCTACGACGAGGTTATCTTGTATGA
AGATGAGTTGGCTGACAATGGTATCTCATTTCTTACAGTGCGAGTGAGGG
TAATGCCAACCGGTTGGTTTCTGCTTTTGCGTTTCTGGCTTAGAGTTGAT
GGTGTACTGATGAGATTGAGAGAGACTCGTTTACATTGTTCATTTGGAAA
TGGCGATGGAGCCAAACCAGTGGTACTCCGTGAATGTTGCTGGAGGGAAG
CAACATTTGCTAGTTTGTCTGCGAAAGGATATCCTTCAGACTCTGCAGCT
TACGCGGACCCAAATCGTATTGCCAATAAACTTCCTATTGTGACGCAGAA
GACCCAGAAGTTGAAAATACCTGACTGACACAAAGGCGCCTTACCCTGTG
TACATCATCATGGCTGTTCCATCGTGGCCTCTTTTGTTTGCCACATGTTG
TAGATGTACGTTTCGATGAACCACCGGTTCATTTCGCCTGGGCCAAACAG
AGATAGCTGTTTTTTTTTTTTGAACTGA
>Sb01g007390_TCONS_00000868_CUFF.430.2
CGCAGATGGCTTCGGCGGCGGCGTGGGAGGGCCCGACGGCCGGGGAGCTC
ATGTCAGCGGGGGCGGCGGCGATTCCCGGCGGCGTGCGAGTGAAGGGGTG
GGTCATCCAGTCCCAGAAAGGCTCCATCCTCAACGCCGCCTCCCTCCAAC
GTTTTGAAGATGAACTTCAAACAACACATTTACCTGAAATGGTTTTTGGA
GAGAGTTTCTTGTCCCTTCAACATACTCAAACTGGCATCAATTTGCATTT
TAATGCGCTTGATGCACTCAAGGCATGGAAGAAAGAGGCACTGCCACCTG
TTGAGGTTCCTGCTGCAGCAAAATGGAAGTTCAGAAGTAAGCCTTCTGAC
CAGGTTATACTTGATTACGACTATACATTTACAACACCATACTGTGGGAG
TGATGTTGTGATTGTGAACTCAGGCACTACACAAACAAGTTTAGATGGAT
GTAGCGCTTTGTGTTGGGAGGATACTAATGATCGGATTGACCTAGTTGCC
CTTTCAGCTAAAGAGCCAATTCTTTTCTACGACGAGGTTATCTTGTATGA
AGATGAGTTGGCTGACAATGGTATCTCATTTCTTACAGTGCGAGTGAGGG
TAATGCCAACCGGTTGGTTTCTGCTTTTGCGTTTCTGGGTATGTTCTACT
ACCTTGCATTTTAATTTTTTACTTGATGCCTCATTAGTATGAAAGCAATT
TCTGAGTGTGATATATATATTGTCGGCTTGTCACATATAGGATGGAACCT
GTTACAATTATAGTGATAATACTGATTCAGATTGTTGCCCTCAGTGTTCC
TATTAATCCAAGATTTTTCAGGGAAACTTGTGAAGAGCTGGTCTATAAGT
AAATAACTTCACTCCTCTTGTAATTGATTTTATGCTTATCCCTTTGAAAT
AAAACAACTAAGCCTTTAAGTTCCAAACAAGTCGGGGTAGGCTAAACTGA
TCCTATGGAATAAGAAATGATAAAACTTTTGAAAGGGTGTATATTAATTA
TTGAGGCCTAAGCTTGAACTGAAGATCCTCCAAACATAGTCATATGTTTG
AGTAATATAAGCAGGTAACAGTGTTCCCCACATATAAGTTGCAAGTTTTT
GACATATGTAGGATTTTCAAGATTCTTTTCTTCATATATGACCAGCTTGT
CCTTACTTATGATTGCCTGTTGACCTAACAGCTTAGAGTTGATGGTGTAC
TGATGAGATTGAGAGAGACTCGTTTACATTGTTCATTTGGAAATGGCGAT
GGAGCCAAACCAGTGGTACTCCGTGAATGTTGCTGGAGGGAAGCAACATT
TGCTAGTTTGTCTGCGAAAGGATATCCTTCAGACTCTGCAGCTTACGCGG
ACCCAAATCGTATTGCCAATAAACTTCCTATTGTGACGCAGAAGACCCAG
AAGTTGAAAATACCTGACTGACACAAAGGCGCCTTACCCTGTGTACATCA
TCATGGCTGTTCCATCGTGGCCTCTTTTGTTTGCCACATGTTGTAGATGT
ACGTTTCGATGAACCACCGGTTCATTTCGCCTGGGCCAAACAGAGATAGC
TGTTTTTTTTTTTTGAACTGAGAGATACCTGCTTGTCTTGTCATGCTTGA
ATTAGACGCTTCTTTAGTGTTTTTTATTCTTATTAATAATTCTCTCCGTC
AGCCACTCTAAAACATGTCTTAAATTTGAT
>Sb01g007740_TCONS_00006770_PAC:1950237
CAGCCCGCCCGCCCGCCATTCTTGCCGAATCGAGTCCACGCCACGCCTCC
TGCGCCCCCTTCGGTTCTCACCTCGGGAGTCGCGGATTGGTGGAGGGGAG
GATTTGAGCGGCGCGGCCATGGATACAACCTCTAGGGCCGCCAAGATCCC
GTCGCTCCACCAGACGGAGATCAACTGGGACAACCTCGACAAGACCAAGC
TCTACGTGGTGGGCGCAGGCATGTTCAGCGGCGTCACCGTGGCGCTGTAT
CCTGTCTCGGTGGTCAAGACCCGGATGCAGGTTGCCTCTGGGGACGCCAT
GAGGAGGAACGCGCTGGCTACCTTCAAGAACATCCTCAAGATGGACGGCG
TGCCAGGGCTGTACCGGGGGTTTGCTACCGTTATCATTGGGGCTGTACCA
ACTAGGATCATCTTCCTCACAGCGCTTGAGACAACCAAAGCAGCCTCGCT
TAAGCTTGTTGAGCCCTTCAAGCTGTCAGAGCCGGTGCGGGCTGCCTTTG
CCAATGGCCTTGCTGGTCTGTCAGCGTCTACATGTTCGCAGGCTATTTTT
GTTCCAATTGATGTGATTAGCCAGAAATTGATGGTTCAAGGATATTCTGG
TAATGCCAGATACAAAGGTGGATTAGATGTTGCTCGAAAGGTCATAAAGG
CTGATGGCATTAGGGGGCTGTACAGAGGATTTGGACTGTCTGTTATGACC
TATGCTCCATCCAGTGCTGTGTGGTGGGCAAGTTATGGTTCCAGCCAGCG
CATAATTTGGAGTGCTCTTGGCCATTTGCATGACAAAGAAGAGGCTCCTA
GCCAATTGAAACTAGTTGGTGTTCAAGCATCAGGGGGGGTTTTTGCCGGT
GCCGTGACCTCTTTTGTTACGACTCCCATAGATACAATAAAGACCAGGCT
GCAGGTTATGGATAATGAAAATAAGCCAAAAGCCAGGGAAGTTGTCAAAA
GATTGATTGCTGAAGATGGATGGAAAGGTTTGTACAGAGGGTTGGGTCCA
AGATTTTTCAGCTCATCAGCTTGGGGAACCTCAATGATAGTATGCTACGA
GTACCTGAAGCGCTTGTGTGCTAAAGTTGAAGAGGTCTGATTTCTGAGCT
GCCTTAAACTCAGAACGCAATTCCTACAATTCTGGAAGTTTTGTATTAGC
AGAAGTGTAATAATGCTGTACACCAACGGAAGCTTCAGTTCTTGCTGACA
TAGGTGAAAGTATTAAACATGGATGTTTGATGGTGTTAAAGACGTCATTT
GATGCTAGACAATAGTCCTTACAAACTTTGGTTCTCTGAGCAGAGTATTC
TCAAAAAAATGCAGGGGCCTATATTTTTTTTTGCCTCTTATGCTGAATAT
GGATTAGGCTGATCATTTTAGATGAATATAAACGAGATCAGATGT
>Sb01g007740_TCONS_00006771_PAC:1950236
ATGGATACAACCTCTAGGGCCGCCAAGATCCCGTCGCTCCACCAGACGGA
GATCAACTGGGACAACCTCGACAAGACCAAGCTCTACGTGGTGGGCGCAG
GCATGTTCAGCGGCGTCACCGTGGCGCTGTATCCTGTCTCGGTGGTCAAG
ACCCGGATGCAGGTTGCCTCTGGGGACGCCATGAGGAGGAACGCGCTGGC
TACCTTCAAGAACATCCTCAAGATGGACGGCGTGCCAGGGCTGTACCGGG
GGTTTGCTACCGTTATCATTGGGGCTGTACCAACTAGGATCATCTTCCTC
ACAGCGCTTGAGACAACCAAAGCAGCCTCGCTTAAGCTTGTTGAGCCCTT
CAAGCTGTCAGAGCCGGTGCGGGCTGCCTTTGCCAATGGCCTTGCTGGTC
TGTCAGCGTCTACATGTTCGCAGGCTATTTTTGTTCCAATTGATGTGATT
AGCCAGAAATTGATGGTTCAAGGATATTCTGGTAATGCCAGATACAAAGG
TGGATTAGATGTTGCTCGAAAGGTCATAAAGGCTGATGGCATTAGGGGGC
TGTACAGAGGATTTGGACTGTCTGTTATGACCTATGCTCCATCCAGTGCT
GTGTGGTGGGCAAGTTATGGTTCCAGCCAGCGCATAATTTGGAGTGCTCT
TGGCCATTTGCATGACAAAGAAGAGGCTCCTAGCCAATTGAAACTAGTTG
GTGTTCAAGCATCAGGGGGGGTTTTTGCCGGTGCCGTGACCTCTTTTGTT
ACGACTCCCATAGATACAATAAAGACCAGGCTGCAGGTTATGGATAATGA
AAATAAGCCAAAAGCCAGGGAAGTTGTCAAAAGATTGATTGCTGAAGATG
GATGGAAAGGTTTGTACAGAGGGTTGGGTCCAAGATTTTTCAGCTCATCA
GCTTGGGGAACCTCAATGATAGTATGCTACGAGTACCTGAGTATGTTTCG
TCTTCCCTTGTCAAATGTACACATGCATATGTAGTGTTATATATCACTGC
ATCCCATGCAGGTTAATTTTAAGTACCCAGATACTTCTTCTCATTTAGAA
TTTAGTTAAAATGACATCATTCAGGTCAGTTGGCATCTCCAGTACACTGC
TTTTGTAAGTTGTATCATAAATCCCATTTGCAATGAAATTTTTGACTCAA
GTTGCAGCCTGTAACTTTTCTATATTTTTCGAATAAAGCTATCACCGTAC
ATGAAACCTGCTTCTGTTAATGCCAAGGAGCGCACATTATTTCCTGTAGA
CCGGCTTGGATGTTGAACAATTGGCACATGCAAGTAGCAAAGAGCAGCCT
TGTGCTTGCAACAATCTGGTCCAC
>Sb01g007760_TCONS_00000893_CUFF.454.1
TCACCTGTCCTTGTCCCTAAGCGAACATCACCAACAGCTGTGTGTCACCA
GGGGCATTCCCGTAAATGCACGCCGGAGGTTGAGGCGTCACATCTACTCC
CTCGCGGCAAGAAACCGTTCCCGATATAACCCCACGCCCCCGCACCGAGG
CGAGCTGCGCTGCGGAGCAGAGTGAGGGGAGTGTCGTGCTGCCGCCGCAG
TAAAAAACAGGGGAGGGGAGGCGAGACGCGGCCGCTGCCTGCCGCACATG
CTTTAAGTCCCACTCCCCACCGCCCCAGATCTCCGACCTCCCCCATTCCC
CCCTCGCGGCCGCAACCGTCGCCGCCGCAGTCCGGAGCAAGATCGGCGGG
TAGACGGACAGACGGGCCGGCGGGCGCGGCTCTGTATCTTATCTGTCGGT
GGAGACCGCGTGTGTCGGTTAGGCGGCGGGTGGCAAGGAAGAATGGCGGC
GGGCGGCAGATCCGTCGCGTGCTGTGCCGCCGTGCTGCTCGCGGCCGCGC
TGCTCCTCTCCGCACCGACTACCACAGAGGCTTATGATTCGCTGGATCCA
ACCGGCAACATCACTATAAAATGGGATATTATGCAGTGGACTCCTGACGG
ATATGTCGCTGTTGTCACAATGTATAATTTTCAACAATTTCGGCACATCG
GCGCACCTGGTTGGCAGCTTGGGTGGACATGGGCAAAGAAGGAGGTTATA
TGGTCAATGGTTGGGGCTCAGACCACTGAACAGGGTGACTGCTCAAAGTT
CAAGGGCAACACCCCCCATTGCTGCAAGAAAGATCCAACAATTGTCGATT
TACTACCAGGCACTCCATACAACATGCAAATTGCCAATTGCTGCAAGGCA
GGAGTCATAAATACCTTTAACCAGGACCCAGCAAATGCTGCTTCCTCCTT
CCAGATCAGTGTTGGTCTTGCCGGAACTACCAATAAAACTGTTAAGGTGC
CAAAGAACTTCACTCTTAAGACTCCAGGCCCTGGGTACACATGTGGGCGT
GCCATTGTTGGCAGGCCGACAAAGTTTTGGAGCGCAGATGGGCGCAGGGC
AACCCAAGCTCTAATGACATGGAATGTGACCTGCACATATTCCCAATTTC
TTGCTCAGAAGACTCCATCCTGCTGTGTCTCTCTCTCATCGTTTTATAAT
GACACAATTGTGAACTGCCCAACATGCTCATGTGGCTGCCAGAACCCAAG
TGGGTCAAACTGTGTGAATGAGGATTCACCTAATCTACAAGCTGCAATTG
ATGGTCCTGGCAAATGGACTGGCCAGCCTCTTGTACAATGCACTTCCCAC
ATGTGCCCGATAAGAATCCACTGGCATGTGAAGCTCAACTACAAGGAATA
CTGGAGAGTGAAAATCACTATCACAAACTTCAACTTCCGCATGAATTACA
CGCAGTGGAACTTAGTAGCTCAGCATCCAAACTTTGATAACATCACTCAG
TTGTTCAGCTTCAACTACAAACCACTTACTCCATATGGGGGTGGCATAAA
TGATACGGCAATGTTCTGGGGTGTAAAATTCTACAATGATTTGCTGATGC
AAGCCGGCAAACTTGGAAATGTGCAATCGGAACTGCTTCTCCGCAAGGAC
TCCCGGACTTTCACCTTCGATAAGGGGTGGGCCTTCCCACGCCGGGTGTA
CTTCAATGGTGATAATTGTGTCATGCCATCTCCTGAAAATTATCCATGGC
TGCCGAATGCAAGCCCTCTAACAAGACAACCATTGACACTCCCACTCTTG
GTATTCTGGGTTGCCTTGGCTGCTCTGTTGGCTTATGCATGATGAGTGGG
ATCAAGAGGTTTAGCAAGCTTCAAGTTGATGTCAGATTCCATGAGGTGCA
CTGCAACAGGTCATTTATTCATTCAATTCCATGGTTGCACAGAAGAGATG
AGGCGATGCCAAGAAAAAAGTTGATATGTGTGTGTGTGTTTTTGTAAGTT
AAAGGGCCAAAATGTATTTCTTGTTTGGTATATAGCAGCCCTACAGCACT
TTGGTGAACTTAGTTACTGCAAATTAGGTAATTACAGTTGCACCTTTTGT
ATTTTATAGCAAACCCAGAATTTTTCATTGGATTATATGACTGCTCCACT
TCTTGTAGTAAATGCAAGGCTTCCCTGATAATGTTTTAAAGATTGGTCGA
ATAGAAGAGACAATGGTGATTGAGATAACTAAATTCTGGCGTCTTGATAC
ATTTTGCTGTAGAGATTATTGAGCTAAATTGCTAAGCTACAAGCATTCAC
TGTTCACTGAACCAAAATTACATTACTCAAAAACTTAGAACAAGAATGAG
TGCAGCACTCGTTTATGTGCAACTGGAAACCACAAACTGCAATTTGTATG
TAATAATCGGGTTACAGAGAAACAAACGTTGCCTTGCAGAATCAATTAAG
ATTATAATCTGTCATTAACCTTGGAATAAGAATAATTCCGTTGCCTTGCA
GAATCAATTAAGATTATAATCTCTAGTTCGCTGGCTAGAGAACTCTAGGA
GCCTAATTGGTTGCGTGTTCTCACATAATAAAAGCTTCCGGGGCCTCTGA
GAACGGCAAAGGGATGTTTTCCTGGTTGTTGTGGGCTACTGCATCGTTGG
AAAATGTCCTGATGGGTATATCCTTTAATGAAACTAGATCACAGATGTAA
ACTTCAATGAAACTATACCACAGATTTTTACATTTGATACTAAAGCTGTA
GTCTGGAGGTAAGTACAGAACGGCAGATTCAATAATTGATCAAACAGAGC
AACTAGCTCCATTTAAACTAAAAACAGAACCATAACAACGAATACTATAT
TACTGCAACTACATCATAAGAACAACAAACGAATTCATGGAAACAACTTA
CCTTAGATTGGATGCAGGAACAAATTCTTCCTAACCATCTACCATGAAGA
AAAACACCCAGCCCTTCATGGTGCTGCTGCTCTGAAGCCTCG
>Sb01g007760_TCONS_00000894_PAC:1950239
GAGCAGAGTGAGGGGAGTGTCGTGCTGCCGCCGCAGTAAAAAACAGGGGA
GGGGAGGCGAGACGCGGCCGCTGCCTGCCGCACATGCTTTAAGTCCCACT
CCCCACCGCCCCAGATCTCCGACCTCCCCCATTCCCCCCTCGCGGCCGCA
ACCGTCGCCGCCGCAGTCCGGAGCAAGATCGGCGGGTAGACGGACAGACG
GGCCGGCGGGCGCGGCTCTGTATCTTATCTGTCGGTGGAGACCGCGTGTG
TCGGTTAGGCGGCGGGTGGCAAGGAAGAATGGCGGCGGGCGGCAGATCCG
TCGCGTGCTGTGCCGCCGTGCTGCTCGCGGCCGCGCTGCTCCTCTCCGCA
CCGACTACCACAGAGGCTTATGATTCGCTGGATCCAACCGGCAACATCAC
TATAAAATGGGATATTATGCAGTGGACTCCTGACGGATATGTCGCTGTTG
TCACAATGTATAATTTTCAACAATTTCGGCACATCGGCGCACCTGGTTGG
CAGCTTGGGTGGACATGGGCAAAGAAGGAGGTTATATGGTCAATGGTTGG
GGCTCAGACCACTGAACAGGGTGACTGCTCAAAGTTCAAGGGCAACACCC
CCCATTGCTGCAAGAAAGATCCAACAATTGTCGATTTACTACCAGGCACT
CCATACAACATGCAAATTGCCAATTGCTGCAAGGCAGGAGTCATAAATAC
CTTTAACCAGGACCCAGCAAATGCTGCTTCCTCCTTCCAGATCAGTGTTG
GTCTTGCCGGAACTACCAATAAAACTGTTAAGGTGCCAAAGAACTTCACT
CTTAAGACTCCAGGCCCTGGGTACACATGTGGGCGTGCCATTGTTGGCAG
GCCGACAAAGTTTTGGAGCGCAGATGGGCGCAGGGCAACCCAAGCTCTAA
TGACATGGAATGTGACCTGCACATATTCCCAATTTCTTGCTCAGAAGACT
CCATCCTGCTGTGTCTCTCTCTCATCGTTTTATAATGACACAATTGTGAA
CTGCCCAACATGCTCATGTGGCTGCCAGAACCCAAGTGGGTCAAACTGTG
TGAATGAGGATTCACCTAATCTACAAGCTGCAATTGATGGTCCTGGCAAA
TGGACTGGCCAGCCTCTTGTACAATGCACTTCCCACATGTGCCCGATAAG
AATCCACTGGCATGTGAAGCTCAACTACAAGGAATACTGGAGAGTGAAAA
TCACTATCACAAACTTCAACTTCCGCATGAATTACACGCAGTGGAACTTA
GTAGCTCAGCATCCAAACTTTGATAACATCACTCAGTTGTTCAGCTTCAA
CTACAAACCACTTACTCCATATGGGGGTGGCATAAATGATACGGCAATGT
TCTGGGGTGTAAAATTCTACAATGATTTGCTGATGCAAGCCGGCAAACTT
GGAAATGTGCAATCGGAACTGCTTCTCCGCAAGGACTCCCGGACTTTCAC
CTTCGATAAGGGGTGGGCCTTCCCACGCCGGGTGTACTTCAATGGTGATA
ATTGTGTCATGCCATCTCCTGAAAATTATCCATGGCTGCCGAATGCAAGC
CCTCTAACAAGACAACCATTGACACTCCCACTCTTGGTATTCTGGGTTGC
CTTGGCTGCTCTGTTGGCTTATGCATGATGAGTGGGATCAAGAGGTTTAG
CAAGCTTCAAGTTGATGTCAGATTCCATGAGGTGCACTGCAACAGGTCAT
TTATTCATTCAATTCCATGGTTGCACAGAAGAGATGAGGCGATGCCAAGA
AAAAAGTTGATATGTGTGTGTGTGTTTTTGTAAGTTAAAGGGCCAAAATG
TATTTCTTGTTTGGTATATAGCAGCCCTACAGCACTTTGGTGAACTTAGT
TACTGCAAATTAGGTAATTACAGTTGCACCTTTTGTATTTTATAGCAAAC
CCAGAATTTTTCATTGGATTATATGACTGCTCCACTTCTTGTAGTAAATG
CAAGGCTTCCCTGATAATGTTTTAAAGATTGGTCGAATAGAAGAGACAAT
GGTGATTGAGAT
>Sb01g007800_TCONS_00006774_CUFF.453.1
CCGCACTCGTGCGGAGTGGGGAAAATTCGCGGAAGAGTCGTGCTGGATTT
CGCCGCGCGGCTTTGGCAATGGCAACCTTTCCGTCTTTGCCCTTCCCCCG
CAGTCTCCGCCTTTCTCCCCGCTGGTGCTCTCGCAAGTACTCCTGGAAAC
GGCTCTCCCTCTCCCGAAGTCCAAATCCCAAATCCCAAATAAAAAAAAAG
GGAGGTGGATTTTCCATCCCGCGGCCGGTGCACGATCGATCCCCTTCCTT
TTGCTCTGCACCGCCTCCTCGGCTTGGTCGCGTCGCCTCGCGTCCACTCC
CCACCAACTCCGAACTCCTTCCCCCTCTTTCCCAAATCGAGCAGGCGGCG
GGGAGCCCGGCGGCTCGGTTTCTTGGGTCCCAGATTCAATCCCTCTCCGA
ATCTCGCCGCCGGCGTCGCTACCACGGATCGCCGTGGAACACCGAGGTTG
TCGCGGGTTTCGGCATGCTATAGTCGCCAGCCTGCAGCGGCGATCGTCTC
CGAGCCGGGCTAGCCATGTCGTGGGGGCGGTTCAGATTCACCCCTCACAG
CGGGCTCAGCCGGACGCGGTGGACGCGGGTCTTCCCCGCGCAGAAGTCCG
CGCCTTGCACCGTGGTGCTTAGCGATGAGGACGATGATGGTGACGATACC
TCCGACTCGGATGTTCTCATAATCGACGACGCAGCTGCGGGAGAATCAGC
TTCTGCGGCGGGACGTGGATCTCAAGCCAGGAAAGGGAACCACTCCTCCA
GTAACGTGATCAACATAGATGATGATGAAGACGAGGAAGATGGTACCAGA
GGGGATAAAGCAGGTCCCAGCATGTCCCGTGCTTCTGGGTCTCCAGCAGC
TATGACACCGGGTCGGGGTTCTCCACGGAACAGATATGGGATTGGGATGA
ATGGGATGGATTCCATGTCCGACAGCTCTGAGAGCGATCTTACTGAAGGA
TGGGACTCTTACACTGATGATGGCAGCTCTGATTGTGAGATTCTCGATGA
CACTTACACTGATGATGGCAGCTCTGATTGTGAGATTCTCGATGACACTG
GTACAGCACGTAAGATGTGGGAGACAGCTGCTTCCAGAAAAAAGCCAGCT
AACGGTGTCCATGAGTGTAAGGATGCTGGGACTACTGCATTTGAATCACG
TGCTGGGTTGGAGACACAACCAGGTAAAAACTCTGAGCATCTCTTTGGTG
CCGAATGCCATCCAGACGAGAGTATGTCTCGGTTTTGCAGCGCTGCAAGC
AAGTATGACTCTCAAAATAGTAGTAGCGGAACAAAGGAATGCCCTGGGCG
TGCTCAAAGTAGTGCTGGCAATGCAAATGGTTCCAATGGCCCTTCTGTGC
CAAATGCCGAAGATGTGCCAAATGATACCAGCAGGTCAAAGGATGGCCAT
GACCAATCTTCAGTGCCAAATGTCGAGAAATGTTCAATGGTTGGTTCTGA
AAAAGCTTCAGAAGGTGTTCAATCGCCTCGGCTGGATGAAAACTCTGCGT
GTAACTTTGCCTCTGCAAATAGGTTTTTTTCTGGGATCTCATCAACGAGC
AGGAAAGATGGAAGTCCTCCAATTTCTGTCAGCACTCCTGAAAAGGGGTA
AGGATTTGCTTCAAGATCCCGAGGACTTGGGGCTATTTGCTTCATTGATT
GGTGAACGTGAAAAACACAAAGAATCTGTTGAGTACAAGCGGGCAGCAGA
GGAGGAGTGGGCATCGAGACAGCGGCAATTACAAATACAGGCTGAGGAAG
CAAAGAAATTGCGAAAGAGAAAGAAAGCTGAAGCTCAACGATTGCTTGAC
ATGGAGAAGAGACAAAAGCAAAGACTGCAAGAAGTCCGTGAATCACAGAG
AAAGAATGAAGAAGCTATACAGCTTAAGGAGCAGTATCGGGGTGTAGTCA
GAAAGGAACTGGAAGATTTGGAAAGGAGACATTGGGATATGACTTCAATA
TTGCATGCGCTAGGCATCTCTGTTGAAGGTGGTGAGGTTAAAGCCTTCAA
GCAAGCTCTTCTGAAATTCCATCCCGACAGGGTATCAAGAAATGATATTT
ATCAACAAGTAAAAGCAGAGGAGACATTTAAGTTCATTTCGCGGCTGAAG
GAGAAGCTACCTCGGCTATCCTAATAGCCATCCCCAACTCAGTCTCTGTT
TTTACACATGCCTTAGTCGCATCCTCCTTTTAACCTGTAGGGTCAAGGTA
CAGAGTTGAGAGGATGTTTATTGGCGTTCTTAGAAGTAACTAGGGCTTAG
CTCTTTCGCTTGGGTTCGGTTTGGTAGGCATTCGTGTACCTGGATGGCGA
AACGGTTGTACATGACCGATGGCAGAAAGAACATTCTTTTTTAAGGCCAT
CTTTATTAATTTATCCTACAAAATACCACGGTGTCATCCTCTGGTTTTCA
GATATCTGCATTTTTTTTAGTGAAGGCGCCTAGGAGACATCAG
>Sb01g007800_TCONS_00006775_PAC:1950243
GCACCGCCTCCTCGGCTTGGTCGCGTCGCCTCGCGTCCACTCCCCACCAA
CTCCGAACTCCTTCCCCCTCTTTCCCAAATCGAGCAGGCGGCGGGGAGCC
CGGCGGCTCGGTTTCTTGGGTCCCAGATTCAATCCCTCTCCGAATCTCGC
CGCCGGCGTCGCTACCACGGATCGCCGTGGAACACCGAGGTTGTCGCGGG
TTTCGGCATGCTATAGTCGCCAGCCTGCAGCGGCGATCGTCTCCGAGCCG
GGCTAGCCATGTCGTGGGGGCGGTTCAGATTCACCCCTCACAGCGGGCTC
AGCCGGACGCGGTGGACGCGGGTCTTCCCCGCGCAGAAGTCCGCGCCTTG
CACCGTGGTGCTTAGCGATGAGGACGATGATGGTGACGATACCTCCGACT
CGGATGTTCTCATAATCGACGACGCAGCTGCGGGAGAATCAGCTTCTGCG
GCGGGACGTGGATCTCAAGCCAGGAAAGGGAACCACTCCTCCAGTAACGT
GATCAACATAGATGATGATGAAGACGAGGAAGATGGTACCAGAGGGGATA
AAGCAGGTCCCAGCATGTCCCGTGCTTCTGGGTCTCCAGCAGCTATGACA
CCGGGTCGGGGTTCTCCACGGAACAGATATGGGATTGGGATGAATGGGAT
GGATTCCATGTCCGACAGCTCTGAGAGCGATCTTACTGAAGGATGGGACT
CTTACACTGATGATGGCAGCTCTGATTGTGAGATTCTCGATGACACTTAC
ACTGATGATGGCAGCTCTGATTGTGAGATTCTCGATGACACTGGTACAGC
ACGTAAGATGTGGGAGACAGCTGCTTCCAGAAAAAAGCCAGCTAACGGTG
TCCATGAGTGTAAGGATGCTGGGACTACTGCATTTGAATCACGTGCTGGG
TTGGAGACACAACCAGGTAAAAACTCTGAGCATCTCTTTGGTGCCGAATG
CCATCCAGACGAGAGTATGTCTCGGTTTTGCAGCGCTGCAAGCAAGTATG
ACTCTCAAAATAGTAGTAGCGGAACAAAGGAATGCCCTGGGCGTGCTCAA
AGTAGTGCTGGCAATGCAAATGGTTCCAATGGCCCTTCTGTGCCAAATGC
CGAAGATGTGCCAAATGATACCAGCAGGTCAAAGGATGGCCATGACCAAT
CTTCAGTGCCAAATGTCGAGAAATGTTCAATGGTTGGTTCTGAAAAAGCT
TCAGAAGGTGTTCAATCGCCTCGGCTGGATGAAAACTCTGCGTGTAACTT
TGCCTCTGCAAATAGGTTTTTTTCTGGGATCTCATCAACGAGCAGGAAAG
ATGGAAGTCCTCCAATTTCTGTCAGCACTCCTGAAAAGGTTGATGAGAAA
ATACCTGATCAGTCGCCACCTGAAGCTTCCTTTAACACAAATATTTATTC
TGCTCAAGATAATGGTCCTGTCAGGGGTAAGGATTTGCTTCAAGATCCCG
AGGACTTGGGGCTATTTGCTTCATTGATTGGTGAACGTGAAAAACACAAA
GAATCTGTTGAGTACAAGCGGGCAGCAGAGGAGGAGTGGGCATCGAGACA
GCGGCAATTACAAATACAGGCTGAGGAAGCAAAGAAATTGCGAAAGAGAA
AGAAAGCTGAAGCTCAACGATTGCTTGACATGGAGAAGAGACAAAAGCAA
AGACTGCAAGAAGTCCGTGAATCACAGAGAAAGAATGAAGAAGCTATACA
GCTTAAGGAGCAGTATCGGGGTGTAGTCAGAAAGGAACTGGAAGATTTGG
AAAGGAGACATTGGGATATGACTTCAATATTGCATGCGCTAGGCATCTCT
GTTGAAGGTGGTGAGGTTAAAGCCTTCAAGCAAGCTCTTCTGAAATTCCA
TCCCGACAGGGTATCAAGAAATGATATTTATCAACAAGTAAAAGCAGAGG
AGACATTTAAGTTCATTTCGCGGCTGAAGGAGAAGCTACCTCGGCTATCC
TAATAGCCATCCCCAACTCAGTCTCTGTTTTTACACATGCCTTAGTCGCA
TCCTCCTTTTAACCTGTAGGGTCAAGGTACAGAGTTGAGAGGATGTTTAT
TGGCGTTCTTAGAAGTAACTAGGGCTTAGCTCTTTCGCTTGGGTTCGGTT
TGGTAGGCATTCGTGTACCTGGATGGCGAAACGGTTGTACATGACCGATG
GCAGAAAGAACATTCTTTTTTAAGGCCATCTTTATTAATTTATCCTACAA
AATAC
>Sb01g007850_TCONS_00006782_CUFF.459.1
CTGCTATTGCCTATATATGGAACTACAAGCAACCAGTGTTATTTCTGCCA
TCTAAACCAATTCCCAATTCCCCAATTGTGGTTCTTACCTGTCCAACACT
ATATGGAGATGAACACAGTAGAGTTCAACCTTGAGGAAGCTCTTAATACG
GTCCTAATGCAAGGCATTCCTTTGGGCAAGGAAAAGCGAATTTCTATTGA
ACGTGATTGGCCGGTGGAAATATCACGCATGTACCTTTACGGGGACAATT
TAAGGCTTCAGCAGGTCCTAGCAGACTATCTGGCATGCGCCCTTCAATTC
ACACAACCAGCTGAAGGACCTATCGTGCTCCAGGTCATTCCCAAGAAGGA
AAACATTGGGTCTGGCATGCAGATTGCTCATTTGGAGTTCAGGATTGTCC
ATCCAGCTCCAGGCGTCCCCGAGGCCCTGATACAGGAGATGTTCCGGCAC
AACCCAGAGGTGTCCAGGGAGGGCCTCGGCCTGTACATATGCCAGAAGCT
GGTGAAAACGATGAGTGGCACGGTACAGTACCTACGAGAAGCCGATACCT
CATCGTTCATCATCCTGATAGAGTTCCCAGTCGCCCAGCTCAGCAGCAAG
CGGTCCAAGCCTTCGACGAGTAAATTCTGACACTCATGCTCCTGGAACTG
CAGTGAGAGTTCGGCCGTGTCAAATTCTCGGGTGTAGTTGGTCAACTGAC
TGTGCAGTCTGAAACATCGGTTGGTCAGTTCTGGTATCTTAGCACGTCTG
TGTAACGCGGGTAGATTTGGTTGTTTGTATTTGGAGAGATATAAAGCTAG
CTGGCTAGGTGTAACGTAACTTCGACCGATAACTGTATGTGAATGATGAG
CTGTGAGGATGAATAAAAGCTTCACTTGTGTTCTCTATTGCTCTTCTGAA
AAGCCCTTCACTTGCGGTGTTAGCATACACATATACCCTGTGATTTGGAA
ACTATTGTGGATTCCTGAATTTTTGACTGTACACTCGGCATATCTTGAAG
CGATGGAATTGTTGAAG
>Sb01g007850_TCONS_00006783_PAC:1950249
CAATCCCCTCCCTCATCACGTCCTTCTCCCAGGCAAAGCCCCCTCTTTTT
GGGCGTATGCCCCCGCTGGCGCGCCTATGATTCCCGCCGATTCATCCGCC
CGCTCGGTCCAGCAACCCTTGCTGCTGCAGTGCTGCGGCTAGTTCGGTGG
CGGGGAAGGAGGAGGAGGAGGGATCTTGCAGTGGGGCGAAGCGGAGATGT
CGTCGCCGTTGAACAACCGGGGGACGTGCTCCCGGAGCAGCTCTGCGCGG
TCCAGGCACAGCGCGCGGGTGGTGGCGCAGACGCCCGTGGACGCGCAGCT
GCACGCCGAGTTCGAGAGCTCCCAGCGCAACTTCGACTACTCCTCGTCGG
TGAGCGCCGCCATCCGACCGTCGGTCAGCACCAGCACCGTCTCCACCTAC
CACCAGACCATGCAGCGGGGCCTCTACATCCAGCCCTTCGGCTGCCTGCT
CGCCGTCCACCCGGACACCTTCACGTTGCTCGCCTACAGCGAGAACGCGC
CCGAGATGCTCGACCTCACGCCACACGCGGTCCCCACCATCGACCAGCGG
GACGCGCTCGCCGTCGGCGCCGACGTGCGCACGCTCTTCCGCTCGCAGAG
CTCCGTCGCGCTGCACAAGGCCGCCACCTTCGGGGAGGTCAACCTGCTCA
ACCCCATCCTCGTGCATGCCAGGACGTCGGGGAAGCCCTTCTACGCCATA
TTGCACCGGATCGACGTCGGCCTTGTCATCGACCTTGAGCCGGTCAACCC
AGTTGACGTGCCAGTCACTGCTGCGGGTGCGCTTAAGTCGTACAAGCTCG
CCGCCAAGGCCATCTCCAGGCTGCAGTCGCTGCCCAGCGGGAACCTGTCG
CTGCTGTGCGATGTGCTTGTCCGTGAGGTGAGCGAGCTCACGGGCTATGA
CCGGGTCATGGCGTACAAGTTCCATGAGGATGAGCATGGTGAGGTCATTT
CCGAGTGCAGGAGGTCTGATCTGGAGCCGTATCTTGGCCTGCACTACCCA
GCCACCGACATCCCGCAGGCGTCCAGGTTCTTGTTTATGAAGAACAAAGT
GAGGATGATATGTGATTGCTCTGCCACTCTGGTGAAGATCATTCAGGATG
ATAGCCTAGCACAGCCTCTCAGCCTCTGTGGTTCCACCCTCAGGGCTTCC
CATGGTTGCCATGCACAGTACATGGCAAACATGGGTTCTGTTGCATCGCT
TGTGATGTCAGTGACTATAAGCAATGATGAGGAGGAAGATGTTGATACCG
GGAGTGACCAACAACCGAAAGGCAGGAAACTGTGGGGGCTGGTCGTCTGC
CATCATACAAGCCCGAGGTTCGTCCCTTTCCCACTAAGGTACGCTTGCGA
GTTTCTCTTGCAAGTATTTGGCATACAGCTAAACAAGGAGGTGGAATTGG
CTGCTCAGGCAAAGGAGAGGCACATCCTCAGAACGCAAACCCTTCTTTGT
GATATGCTCCTGCGGGATGCTCCTGTTGGGATATTTACCCAGTCACCTAA
TGTGATGGATCTAGTAAAGTGCGATGGAGCTGCATTGTATTACCAGAACC
AGCTTTTGTTGCTCGGATCAACACCCTCCGAGTCAGAGATAAAGAGCATT
GCCACATGGCTGCAGGAGAACCATGATGGTTCAACTGGGCTGAGTACTGA
CAGCTTAGTGGAAGCAGGTTATCCTGGTGCTGCTGCACTTCGTGAAGTTG
TGTGTGGCATGGCGGCTATAAAGATCTCTTCCAAAGATTTTATCTTCTGG
TTCCGATCGCACACAACAAAGGAGATCAAGTGGGGTGGGGCTAAGCATGA
ACCGGTTGACGCAGATGACAATGGCAGGAAGATGCATCCACGATCTTCAT
TCAAGGCCTTCTTGGAGGTGGTTAAATGGAGAAGTGTTCCCTGGGAGGAT
GTTGAAATGGATGCTATTCATTCTTTGCAGTTAATATTACGTGGCTCCCT
GCAAGATGAAGATGCCAACAGAAACAATGTAAGGTCCATTGTAAAAGCTC
CACCTGATGATACGAAGAAGATACAGGGGCTACTTGAACTAAGAACAGTT
ACAAACGAGATGGTCCGCTTAATTGAGACAGCAACCGCCCCTGTCTTGGC
TGTCGACATTGCCGGTAACATAAATGGATGGAACAATAAAGCTGCAGAAC
TAACAGGGTTACCTGTAATGGAAGCCATAGGGAGGCCTCTGATAGATCTT
GTTGTTGTTGATTCTATTGAAGTGGTTAAGCGGATTTTGGACTCAGCTTT
ACAAGGAATTGAAGAGCAAAATCTGGAAATCAAGCTTAAAGCATTCCATG
AACAGGAATGCAATGGTCCAATAATCTTGATGGTTAACTCCTGCTGTAGT
CGGGACCTTTCAGAGAAAGTCATTGGAGTTTGCTTTGTAGGACAAGATTT
GACCACGCAGAAGATGATTATGGATAAGTATACTAGGATACAAGGAGACT
ATGTTGCCATAGTAAAGAACCCCAGTGAGCTCATCCCTCCCATATTTATG
ATCAATGATCTTGGTTCCTGCTTAGAGTGGAATAAAGCTATGCAGAAGAT
TACCGGTATACAGAGGGAAGATGTGATAGATAAGTTGTTAATTGGGGAGG
TCTTCACCCTTCATGATTATGGCTGTAGGGTGAAAGATCATGCTACTCTA
ACGAAACTTAGCATACTGATGAATGCAGTGATTTCTGGTCAGGATCCTGA
GAAGCTCCTTTTTGGTTTCTTCGACACAGATGGGAAGTATATTGAATCCT
TGCTGACAGTGAACAAGAGAATAAATGCTGAGGGTAAGATCACTGGCGCT
ATTTGCTTTCTGCATGTGGCCAGTCCAGAGCTTCAGCATGCTCTCCAGGT
GCAGAAAATGTCTGAACAAGCTGCCACAAACAGTTTTAAGGAATTAACTT
ACATTCATCAAGAATTAAGGAACCCACTCAATGGCATGCAATTTACTTGC
AACTTATTGGAGCCTTCCGAATTGACAGAGGAGCAGAGGAAACTTCTTTC
ATCTAATATTCTCTGTCAGGACCAGCTGAAAAAGATTTTACATGACACTG
ATCTTGAAAGCATTGAACAGTGCTATATGGAGATGAACACAGTAGAGTTC
AACCTTGAGGAAGCTCTTAATACGGTCCTAATGCAAGGCATTCCTTTGGG
CAAGGAAAAGCGAATTTCTATTGAACGTGATTGGCCGGTGGAAATATCAC
GCATGTACCTTTACGGGGACAATTTAAGGCTTCAGCAGGTCCTAGCAGAC
TATCTGGCATGCGCCCTTCAATTCACACAACCAGCTGAAGGACCTATCGT
GCTCCAGGTCATTCCCAAGAAGGAAAACATTGGGTCTGGCATGCAGATTG
CTCATTTGGAGTTCAGGATTGTCCATCCAGCTCCAGGCGTCCCCGAGGCC
CTGATACAGGAGATGTTCCGGCACAACCCAGAGGTGTCCAGGGAGGGCCT
CGGCCTGTACATATGCCAGAAGCTGGTGAAAACGATGAGTGGCACGGTAC
AGTACCTACGAGAAGCCGATACCTCATCGTTCATCATCCTGATAGAGTTC
CCAGTCGCCCAGCTCAGCAGCAAGCGGTCCAAGCCTTCGACGAGTAAATT
CTGACACTCATGCTCCTGGAACTGCAGTGAGAGTTCGGCCGTGTCAAATT
CTCGGGTGTAGTTGGTCAACTGACTGTGCAGTCTGAAACATCGGTTGGTC
AGTTCTGGTATCTTAGCACGTCTGTGTAACGCGGGTAGATTTGGTTGTTT
GTATTTGGAGAGATATAAAGCTAGCTGGCTAGGTGTAACGTAACTTCGAC
CGATAACTGTATGTGAATGATGAGCTGTGAGGATGAATAAAAGCTTCACT
TGTGTTCTCTATTGCTCTTCTGAAAAGCCCTTCACTTGCGGTGT
>Sb01g007950_TCONS_00000912_CUFF.467.1
ATTTCAGCCCGCACTCGCATCGCCTGTGCCCCGCTTCGGCGAGGTCCTCC
CCGCGCCACGGCTACGCCCCACCCTCCCTGAGCTCCTGCCCCCACTCCGA
CGAGCAGATCTGGCGACCTCCTCAACTCCAGCGATCAGATCTGGCGGTGG
CATGACAGATCTGGCGAGGTCGAAGCGGAGGAGGGTCTCGGGGTCGGGCG
GGGACGCGACGGACTCCATTTCAGCCGCCATCGGGGGAGCTGGAGAGGGA
GGGGGCAAGAAGGCGCTCTACCACTGCAACTACTGCAACAAGGACATCTC
CGGGAAGATACGGATCAAATGCTCCAAGTGCCCTGACTTCGACCTCTGCG
TGGAGTGCTTCTCTGTTGGCGCTGAAGTTACCCCACACCGCAGCAACCAT
CCATACAGAGTCATGGACAACCTGTCTTTCCCACTTATTTGCCCAGACTG
GAATGCAGATGAAGAAATTCTCCTCCTTGAGGGAATTGAAATGTATGGTC
TGGGAAACTGGCTTGAAGTGGCAGAACATGTTGGTACCAAGTCTAAGTTA
CAGTGTATTGATCATTACACAACAGCATACATGAACTCACCTTGTTATCC
CCTCCCGGATATGTCTCATGTTAATGGCAAGAACAGGAAGGAGCTTCTAG
CTATGGCTAAAGTGCAGGGTGAGAGTAAAAAAGGGACTTCACTGTTATCT
GGAGAACTGACTCCTAAGGCTGAATCTCCATTTTCTCCCTCCAGGGTCAA
GGTGGAAGATGCACTTGGAGAAGGTCCAGCAGGTCGATCACCTTCACACA
TAGCTGTTGGTGCAAATAAAAAGGCTTCAAATGTGGGACAGATTAAAGAT
GGTGCTAATGTGTCAAAAATCGAAGATGGTCATGTCGATAGAAGCGTTGG
TGTGAAGAAGCCCAGATATTCTGCAGATGAAGGCCCTTCGTTGACTGAAC
TGAGTGGATACAATGCAAAGAGACATGAGTTTGACCCAGAGTATGATAAT
GATGCCGAACAAGCGCTTGCTGAGATGGAATTTAAAGAAACTGATTCGGA
AACCGATCGTGAACTGAAACTCCGTGTTCTTCGTATTTATCTGTCCAGGC
TTGAAGAAAGAAAAAGGAGAAAGGAGTTCATATTGGAAAGAAATTTATTG
TTCCCTAATCCCTTGGAGAAAGATCTTACAAATGAAGACAGGGAAGTTTA
CCATCGCTATAAGGTCTTCATGCGTTTTCTTTCCAAGGAGGAACATGAAG
CCCTCATTAGGAGTGTCATTGAGGAGCGAAAAATTCGGAGGAGAATTCAA
GAACTCCAGGAATGTCGCTCTGCTGGGTGCCGCACACTGGCTGAAGCAAA
GATACACATAGAACAAAAGAGGAAAAAAGAATACGAGCTGAATGCCCAAA
AAGCTAAGGAGAGCAGCCTTATTGCAAATAATAAATCGGTACAGAAGATG
AATCGATCTATGAAAATTGAGTCTGATGGGAATTTGGATCCAAAGAAAGG
TGGTGCTGGCTTGGATTCTCCTAAAACTACAGGACTTACAAGTGTTAAGC
AGTGGGATGACTGGGATATAGTTGGTCTTCCTGGGGCAGAGCTATTAAGT
GCTAGCGAAAAGCTTCTATGTTGTCAGAACAGATTGCTACCTAGTCATTA
CCTTAGAATGCAGGAGGTGTTGATGCAGGAGATATTCAAGGGTAGTGTCT
TAAAGAAGGAAGATGCCCATGTCTTATTTAAGGTTGATCCTACCAAAGTA
GATAGTGTTTATGATATGGTAACGAAAAAGCTGGGCAACCATGAGGAGGC
TCCAACTGTCTAGCTTATGCTTTTGAGCTTGCCTGCTGTGACATGCCGAA
GAAAACAAATCTTGGTTTCGCCCCCTTTGCAGCGCATCTGAACCATAGCT
GAAGGTGGAACTGTACTAAATCGAATTGGCCATAGTTTACAGAAATTCAT
ATCAGTTGTCAGAAGCACAATAAGGCATTCCAGCCAAGTTGTAAAATTAT
TCCCGCCCGACCAGAATGTGTAGCATGAGTTATTCATTTCTGTTCTGCCA
TTGTCGTGTACTGTTGCAGTTGTGGTAGTGCCTTGTTGTAGTAGGTATAG
GTGCCTGAGTTTATATGTATCATCGTGTATGTACCATTGGTCGCTCTATT
TTATGCCATTGTACCAACCCCAGACATTGATTATTACAATTCATCTTGCA
GCCAAATTCTTGTCTCTAATGGAAAGCTTGGCCTTCGTCTTTGTTTTCG
>Sb01g007950_TCONS_00000913_PAC:1950264
CCTCCTCCTCCTCTCTCTCTCGATGGTCGTCTTCTCCACGACACCTCAAC
CCCAATCGGAACCCGGACCCAGATCTCCGAAAAATCCCCAATAACAATCT
GCGGTCCGCCGTTGTGATTACACCTTCCAATCCGATCCCAAGTCTGTTCG
ATGCGAATAGCAGCGGCGATTTAGCGAACCGCGCGTTCGCTAGGGTTAGG
GTTTCGAGGGTTTGCGCTAGGGTTTGGGCGCAGGATGGGGCGGTCGAGAG
GGGTGCCGAATTCCGGTGACGATGACACCGGACACAGGTCGAAGCGGAGG
AGGGTCTCGGGGTCGGGCGGGGACGCGACGGACTCCATTTCAGCCGCCAT
CGGGGGAGCTGGAGAGGGAGGGGGCAAGAAGGCGCTCTACCACTGCAACT
ACTGCAACAAGGACATCTCCGGGAAGATACGGATCAAATGCTCCAAGTGC
CCTGACTTCGACCTCTGCGTGGAGTGCTTCTCTGTTGGCGCTGAAGTTAC
CCCACACCGCAGCAACCATCCATACAGAGTCATGGACAACCTGTCTTTCC
CACTTATTTGCCCAGACTGGAATGCAGATGAAGAAATTCTCCTCCTTGAG
GGAATTGAAATGTATGGTCTGGGAAACTGGCTTGAAGTGGCAGAACATGT
TGGTACCAAGTCTAAGTTACAGTGTATTGATCATTACACAACAGCATACA
TGAACTCACCTTGTTATCCCCTCCCGGATATGTCTCATGTTAATGGCAAG
AACAGGAAGGAGCTTCTAGCTATGGCTAAAGTGCAGGGTGAGAGTAAAAA
AGGGACTTCACTGTTATCTGGAGAACTGACTCCTAAGGCTGAATCTCCAT
TTTCTCCCTCCAGGGTCAAGGTGGAAGATGCACTTGGAGAAGGTCCAGCA
GGTCGATCACCTTCACACATAGCTGTTGGTGCAAATAAAAAGGCTTCAAA
TGTGGGACAGATTAAAGATGGTGCTAATGTGTCAAAAATCGAAGATGGTC
ATGTCGATAGAAGCGTTGGTGTGAAGAAGCCCAGATATTCTGCAGATGAA
GGCCCTTCGTTGACTGAACTGAGTGGATACAATGCAAAGAGACATGAGTT
TGACCCAGAGTATGATAATGATGCCGAACAAGCGCTTGCTGAGATGGAAT
TTAAAGAAACTGATTCGGAAACCGATCGTGAACTGAAACTCCGTGTTCTT
CGTATTTATCTGTCCAGGCTTGAAGAAAGAAAAAGGAGAAAGGAGTTCAT
ATTGGAAAGAAATTTATTGTTCCCTAATCCCTTGGAGAAAGATCTTACAA
ATGAAGACAGGGAAGTTTACCATCGCTATAAGGTCTTCATGCGTTTTCTT
TCCAAGGAGGAACATGAAGCCCTCATTAGGAGTGTCATTGAGGAGCGAAA
AATTCGGAGGAGAATTCAAGAACTCCAGGAATGTCGCTCTGCTGGGTGCC
GCACACTGGCTGAAGCAAAGATACACATAGAACAAAAGAGGAAAAAAGAA
TACGAGCTGAATGCCCAAAAAGCTAAGGAGAGCAGCCTTATTGCAAATAA
TAAATCGGTACAGAAGATGAATCGATCTATGAAAATTGAGTCTGATGGGA
ATTTGGATCCAAAGAAAGGTGGTGCTGGCTTGGATTCTCCTAAAACTACA
GGACTTACAAGTGTTAAGCAGTGGGATGACTGGGATATAGTTGGTCTTCC
TGGGGCAGAGCTATTAAGTGCTAGCGAAAAGCTTCTATGTTGTCAGAACA
GATTGCTACCTAGTCATTACCTTAGAATGCAGGAGGTGTTGATGCAGGAG
ATATTCAAGGGTAGTGTCTTAAAGAAGGAAGATGCCCATGTCTTATTTAA
GGTTGATCCTACCAAAGTAGATAGTGTTTATGATATGGTAACGAAAAAGC
TGGGCAACCATGAGGAGGCTCCAACTGTCTAGCTTATGCTTTTGAGCTTG
CCTGCTGTGACATGCCGAAGAAAACAAATCTTGGTTTCGCCCCCTTTGCA
GCGCATCTGAACCATAGCTGAAGGTGGAACTGTACTAAATCGAATTGGCC
ATAGTTTACAGAAATTCATATCAGTTGTCAGAAGCACAATAAGGCATTCC
AGCCAAGTTGTAAAATTATTCCCGCCCGACCAGAATGTGTAGCATGAGTT
ATTCATTTCTGTTCTGCCATTGTCGTGTACTGTTGCAGTTGTGGTAGTGC
CTTGTTGTAGTAGGTATAGGTGCCTGAGTTTATATGTATCATCGTGTATG
TACCATTGGTCGCTCTATTTTATGCCATTGTACCAACCCCAGACATTGAT
TATTACAATTCATCTTGCAGCCAAATTCTTGTCTCT
>Sb01g007960_TCONS_00000914_CUFF.466.1
GTTTTTTAGAAATACAATTTCCTGACACTTCTCCGATACATATCGCCATA
TCGGTCGCGTATGGGCCGCCTATTCGTATCGGATACGTATCCCATACGGG
ATACTCCCCCCTAGCTGGTGTATCGCGGTATAACATAGTACAAAAGCCCC
GGCAGCCGCGGCGCGACGAAGTGGTGATCCGTCCCTCACTGAGCGCGCCG
TGCCATTCCCACCACTAAAGCTCTTGCGCGCGGCGGAGAAACCCAAGTGA
AGCCCCCGCGAGGCGAGAGCGAGGAGAGGGAAAGGGGGGAGAGGCGAGGT
AGCGGACTAGCGGGATGGCGTCCCCGGGGTTGGTGGCCGCGGCGCTGCTG
GTGGCGGCGCTGGCGGCGTTCTGCGGCACGGACCCGCTGCGGATGGGCAG
CATGGTGGACTTCCCGGGGTTCGAGGCGCACTTCGTCCACCTACCCGATC
CCGCCGAGATGCCGCCGCACGCGGACGAACGGGAGCGGCTCCGTGGGGCC
GAGGTGCGGTTCCGCGGCGAGGTGCAGGGCCCCGAGAGCGTCGCCTTCGA
CCCGCAGGGCCGCGGGCCGTACACGGGCGTCGCCGACGGCCGGGTCGTCT
TCTGGGACGGCGAGAGGTGGGTCCCCTTCGCGACGGCCTCCCCGCGTTGG
ACGCAGGAGCTCTGCGGCGGGCCCAAGGCCTCGCCGCTGGAGTACCTCCC
CAATGAGCACATCTGCGGCCGTCCGCTCGGGCTCCGTTTCGATAAGAAGA
CCGGGGACCTGTACATCGCCGACGCCTACTTCGGCCTGCTCAAGGTCGGC
CCCGAGGGCGGGCTGGCCACGCCGCTCGCAACGGAGGCCGAGGGCGTGCG
CCTCAACTTCACCAACGACCTCGACCTCGACGACGAGGGCAACGTCTACT
TCACCGACTCCAGCATCCACTACCAGAGACGGTCTGTGATGCCATGCCCT
CGCTCTCTTCCCTCTGCTTTGCTTGGTTGGTTGTATGCTCACTTGATTCT
TACAGACTATGGGGTTGGTGATCGTAAACATCACAGTCCTGTAACTGGAT
TAGAAGGTCGTCAGCTTGGATTATTTCACTTTGTTTACCTTCACTCCTAA
TTGATGTGGCAACAGACATTTATTTATGTGCTATAAAAGATACTCACCTG
TCACGTGTATTTTTTATATAAAAATTAGACATTATGCTATGATCTGTCAG
GTCTCTTCAGGACAGCATGTTTCCCATCAGGGAGTAGAATCACATGCTTT
CCTACAAAACAATGAAGAAACTGAAGAGGGGCAATATAAAAACCTAATCT
TCACTGAAGAGGGACAATATAAAAACCTAAAACGGATCAATTCTTTCTTT
GAGGGCTACAGTCCTACTCTGATGTACTAAATCCATTCCAAACTATAACA
CAATTTTAACTTTTCTAGATACAATGCTTTTACTATGTATCTAGACATAC
TCCCTGTATCCCAAAATAATTGTCATTCTCACTTCTCGAGAAACAACTTT
GATTAAATATATATTGAAAAATATTAATACTTATGATATATAATTAGTAT
CATCGAAAAGATCTTTAAATCTAGTTTTTAACAAATTTATTTGGAGATAC
AAACGTTGTACATATTTTCTATAAATATAGTCAAACTTGCGACACGGAAA
CCCAAAACGACAGTTATTTTGGGACGGAGTGAGTAGTGTTTATCTATGGC
AAATGCAACGTATCTAGAAAAGTCAAAACGTTTTATAATTTGGAACGGAG
GGAGTAACTTTTACTTGTTCTGGTGTCATAGAAGGTTCTCCAACAGCTCT
ACTTCGATGTATAACACCTGTTTTAGTAACTCTGCTTTTCACTGTTATGC
CTTGTTTAGTTCCAAAATTTTTGGCAAAATGAGCACTGTAGCAATTTCGT
TTGTACTTGACAAATATTGTTCAATCATGGACTAACTAGGCTCGAAAGAT
TCGACTCGTCAATTCCGACTAAACTGTGCAATTAGTTTTTATTTTTATCT
ATATTTAATACTCCATGCATACGTCTAAAGATTCGATGTGACGGGGAATC
TGAAAAATTTTGCAAAATTTTTGGGGAACTAAACAAGGCCGGTCTCCTCA
ATTTGCAAACAGGTTTGCTAGATCCAAGTGACCTTGGATCTTGCAAGACC
TAGATATCTTATCAGTAATCATTCCATTTTCAGGAATTTCATGCAGTTAG
TTTTCTCTGGGGATCCCTCTGGGAGACTTCTGAAATATAACCCACAGACA
AAGGAAACGACTGTACTGCATCGCAACCTCCAATTTCCCAATGGTGTGTC
CATGAGCAAGGATGGCTCATTCTTCGTTTTCTGTGAAGGATCACGAGGCA
GGTTGAGCAGGTACTGGTTGAAAGGTGAGAAGGCAGGCACTGTGGATCTT
TTCGCTATCTTGCCTGGATTCCCAGACAATGTGAGGACGAATGAGAAGGG
CGAGTTTTGGGTGGCGATCCACTGCAGGCGAAGCCTGTATGCGCGGCTCA
TGAGCCGCTATGTCAAGATGAGGAAGTTTTTTCTCAGCCTCCCGATCCCG
GCCAAGTACCACTACCTGATGCAGATCGGTGGCAAGCTGCACGCGGTGAT
CATAAAGTACAGCCCCGAGGGCCAGGTGCTTGACATCTTGGAGGACACCA
AGGGAGAGGTGGTGAGAGCTGTCAGCGAAGTGGAGGAGAAGGACGGCAAG
CTCTGGATAGGGTCCGTCCTGATGCCGTTCATCGCTGTCTTTGACCTGGC
GAAGGCGTCTTAGCCGCCTCAGTTTGATTGGAAATATTGTTGAATATGGA
GTCCATGGTTACTCGCTGTACGCTTCTCTGAGATGATCAGCGATCCCAAT
AATTTGGTCCTGAAGCAACCTGGAGCTGTATAATGCTCCAGCTTCTTTTA
ATTGCAAATGTAAGTTGTTGACATGTTCTCTAGATTGTGACTAGAACTAT
GTACGAACACCTCCTGCTTCTGAATCCAGAATTACCAGATGTGCTTCTTG
AGTTTTGTTTTAAAATAAAAAAATT
>Sb01g007960_TCONS_00000915_PAC:1950265
TGGTGTATCGCGGTATAACATAGTACAAAAGCCCCGGCAGCCGCGGCGCG
ACGAAGTGGTGATCCGTCCCTCACTGAGCGCGCCGTGCCATTCCCACCAC
TAAAGCTCTTGCGCGCGGCGGAGAAACCCAAGTGAAGCCCCCGCGAGGCG
AGAGCGAGGAGAGGGAAAGGGGGGAGAGGCGAGGTAGCGGACTAGCGGGA
TGGCGTCCCCGGGGTTGGTGGCCGCGGCGCTGCTGGTGGCGGCGCTGGCG
GCGTTCTGCGGCACGGACCCGCTGCGGATGGGCAGCATGGTGGACTTCCC
GGGGTTCGAGGCGCACTTCGTCCACCTACCCGATCCCGCCGAGATGCCGC
CGCACGCGGACGAACGGGAGCGGCTCCGTGGGGCCGAGGTGCGGTTCCGC
GGCGAGGTGCAGGGCCCCGAGAGCGTCGCCTTCGACCCGCAGGGCCGCGG
GCCGTACACGGGCGTCGCCGACGGCCGGGTCGTCTTCTGGGACGGCGAGA
GGTGGGTCCCCTTCGCGACGGCCTCCCCGCGTTGGACGCAGGAGCTCTGC
GGCGGGCCCAAGGCCTCGCCGCTGGAGTACCTCCCCAATGAGCACATCTG
CGGCCGTCCGCTCGGGCTCCGTTTCGATAAGAAGACCGGGGACCTGTACA
TCGCCGACGCCTACTTCGGCCTGCTCAAGGTCGGCCCCGAGGGCGGGCTG
GCCACGCCGCTCGCAACGGAGGCCGAGGGCGTGCGCCTCAACTTCACCAA
CGACCTCGACCTCGACGACGAGGGCAACGTCTACTTCACCGACTCCAGCA
TCCACTACCAGAGACGGAATTTCATGCAGTTAGTTTTCTCTGGGGATCCC
TCTGGGAGACTTCTGAAATATAACCCACAGACAAAGGAAACGACTGTACT
GCATCGCAACCTCCAATTTCCCAATGGTGTGTCCATGAGCAAGGATGGCT
CATTCTTCGTTTTCTGTGAAGGATCACGAGGCAGGTTGAGCAGGTACTGG
TTGAAAGGTGAGAAGGCAGGCACTGTGGATCTTTTCGCTATCTTGCCTGG
ATTCCCAGACAATGTGAGGACGAATGAGAAGGGCGAGTTTTGGGTGGCGA
TCCACTGCAGGCGAAGCCTGTATGCGCGGCTCATGAGCCGCTATGTCAAG
ATGAGGAAGTTTTTTCTCAGCCTCCCGATCCCGGCCAAGTACCACTACCT
GATGCAGATCGGTGGCAAGCTGCACGCGGTGATCATAAAGTACAGCCCCG
AGGGCCAGGTGCTTGACATCTTGGAGGACACCAAGGGAGAGGTGGTGAGA
GCTGTCAGCGAAGTGGAGGAGAAGGACGGCAAGCTCTGGATAGGGTCCGT
CCTGATGCCGTTCATCGCTGTCTTTGACCTGGCGAAGGCGTCTTAGCCGC
CTCAGTTTGATTGGAAATATTGTTGAATATGGAGTCCATGGTTACTCGCT
GTACGCTTCTCTGAGATGATCAGCGATCCCAATAATTTGGTCCTGAAGCA
ACCTGGAGCTGTATAATGCTCCAGCTTCTTTTAATTGCAAATGTAAGTTG
TTGACATGTTCTCTAGATTGTGACTAGAACTATGTACGAACACCTCCTGC
TTCTGAATCCAGAATTACCAGATGTGCTTCTTGAGTTTTGTTTT
>Sb01g008390_TCONS_00000967_CUFF.512.1
CACATGGCCACGCAACGAGCACGACCCCGTTACCCACGCGATTACACGAT
TTTCAGGGTCCTTTATTGCAAAAACAAGCATCACCTCCGTTGCCATCTCG
CTCCCGTGACCCACCCCGTCGCGTTTCGGCTTGGCTTCCTTCTCCCGACG
ACCGCCGTGCAGGAGCGGAGCTCCCGCCGCTTCTCTTTTCCCCTTCCGAG
AGGCCCGAGTCCTGATCCCACGCTCAGGGAGGTGGTATTTGGAGATTAGC
GATGGCGAGGTGGCGGCCGGCGGTGCTGCTGGTAGTGGCTCTGGCGGCGG
TTTTGTCGGCGGCGTGGCGGGCGGATGCGCTATCGGTGACGGTAACCGAC
ACCGAGTGCATCCACGAGTTCGTGCCCTACGAGGGTGACACAGTGTCCGG
GAACTTCGTCGTCGTCGACCACGACATCTTCTGGAGCTCCGACCACCCAG
GCATCGACCTCACGGTAACGTCACCAGGTGGCAACACTGTGCACACATTG
AAGGGAAAATCTGGTGACAAATTTGAGTTTAAAGCTCCGAGGGGTGGCAT
GTACAAGTTCTGCTTCCATAACCCATATGGAGCGCCTGAAACTGTTTCTT
TCTACATTCATGTTGGGCACATACCCAATGAGCACAATCTGGCGAAAGAT
GAGCACTTGGATCCTATCAACGTCAAAATCGCGGAGCTGAAGGAAGCATT
AGAATCTGTCACCGCCGAGCAGAAGTACCTAAAAGCACGCGAAGCTCGTC
ACCGACACACTAATGAGAGTACCAGAAAGCGTGTCATGTTCTATACAATG
GCAGAGTACATAGCTTTCATGGCAGCTAGCGCGTTGCAAGTCCTCTACAT
CCGCCGCTTGTTCAGTAAAAATGTGGGATACAACAGAGTGTAGGATACAA
CTCTACTTCAAAGGCGACATTGCAAGCACCACATGGCCGGAACGGGAAAC
ATTCTCTGCCAATTTGACAAATTGTAGCTCTGCACCCTCTCTTTTTTCTT
CTTCTTTTGTTAGATTATGAGAAACACTTTTTAATTTATATCATCGTGTA
CTTTTAGCAACACTTGTGATATGTTAAGTGCATTTGATGCTGAACATAGT
CCATAATTAATCTTCAGAGGATTGTTATGAAAGTTAGTATTGTTCTGCTA
CCGATTTGATTGTTAATCCTGTGATGTCTATAAGAACAGTTATGTCTCCA
TGCCACTCTTAGGAGCAGAAGAGTGTTACATCTGACAGTAGGACCGTGGT
GACATTGTGGGTTAATTTTGTTTCGTGGCACCATTTCACGCCTTAGAAGC
CCTGTTTGGATCCATAGAACTAACAACTAGTTGACTAATTTTTAGTCCCT
AAACATTCAAACAGGTGGACTAAGGCGGACTAACTGTTATTCTACTAGTT
ATGAACTAGTTATTAGTTCACTAGTTGTTAGTCATAGTCATCCAAACAGG
CACTTAGATTGAACATAACAAGTTGTTTAATGGAAAACGTGTGTGTGTGT
GTGTGTGTGTACCTAAACTCTGAACAGAATTCCACCTCGCACTTGCAGTG
CACATTTCCGGGCATCTGGCACATAATTAGTGTTTTTAACTATATAAAAA
AATGAAAAATTGGAGAGGCAATGGGAATGGCATCCGTAGCATGGTCGACA
CAACTGTGCTAATTTAGTTTATAGTATTCTTCAATAAGAATAGGGGTTCA
AATTAGTGACTCTAAGGTGGCGTCTTCAAAATGGGTTTCCACCACACTTA
TTTTGAAAAAACTGTACAATTTGTTGAACCAAACTGGGTCACCAACTCGC
ACCTCTTGTATGAAAAATCAAGAGATCGAAACCAAGCTGAACAATAATGT
GGTCAAATAAAACTGTGCAATTCACAGCTATACCAAGCCACAATGCCACA
TCACAGGCAGCAGCATCACCATGCCCCAGTTTCGAC
>Sb01g008390_TCONS_00000968_PAC:1950321
TTGGCTTCCTTCTCCCGACGACCGCCGTGCAGGAGCGGAGCTCCCGCCGC
TTCTCTTTTCCCCTTCCGAGAGGCCCGAGTCCTGATCCCACGCTCAGGGA
GGTGGTATTTGGAGATTAGCGATGGCGAGGTGGCGGCCGGCGGTGCTGCT
GGTAGTGGCTCTGGCGGCGGTTTTGTCGGCGGCGTGGCGGGCGGATGCGC
TATCGGTGACGGTAACCGACACCGAGTGCATCCACGAGTTCGTGCCCTAC
GAGGGTGACACAGTGTCCGGGAACTTCGTCGTCGTCGACCACGACATCTT
CTGGAGCTCCGACCACCCAGGCATCGACCTCACGGTAACGTCACCAGGTG
GCAACACTGTGCACACATTGAAGGGAAAATCTGGTGACAAATTTGAGTTT
AAAGCTCCGAGGGGTGGCATGTACAAGTTCTGCTTCCATAACCCATATGG
AGCGCCTGAAACTGTTTCTTTCTACATTCATGTTGGGCACATACCCAATG
AGCACAATCTGGCGAAAGATGAGCACTTGGATCCTATCAACGTCAAAATC
GCGGAGCTGAAGGAAGCATTAGAATCTGTCACCGCCGAGCAGAAGTACCT
AAAAGCACGCGAAGCTCGTCACCGACACACTAATGAGAGTACCAGAAAGC
GTGTCATGTTCTATACAATGGCAGAGTACATAGCTTTCATGGCAGCTAGC
GCGTTGCAAGTCCTCTACATCCGCCGCTTGTTCAGTAAAAATGTGGGATA
CAACAGAGTGTAGGATACAACTCTACTTCAAAGGCGACATTGCAAGCACC
ACATGGCCGGAACGGGAAACATTCTCTGCCAATTTGACAAATTGTAGCTC
TGCACCCTCTCTTTTTTCTTCTTCTTTTGTTAGATTATGAGAAACACTTT
TTAATTTATATCATCGTGTACTTTTAGCAACACTTGTGATATGTTAAGTG
CATTTGATGCTGAACATAGTCCATAATTAATCTTCAGAGGATTGTTATGA
AAGTTAGTATTGTTCTGCTACCGATTTGATTGTTAATCCTGTGATGTC
>Sb01g008420_TCONS_00000974_PAC:1950327
CAGAGCGAATCCTTTGCCGTAGCATAGCAAACAGCCAAGGGAGAGTGGGG
AGACTAGCGAAAGAGGACAGCGCACGGAAAGCGAGGAGAGGGGAAACAGA
GAGGTCGCATCGGACGGCGGCGAGATGCTGGCGGTGTTCGATCCCACGGT
GGCCAAGTGCCCGGAGGGCCTCCGCAGCCCGCCGGTCGCCGGATCGGCCG
CTGCAGCAGCAGCCAACCAGAACCCCCTCGTCCCAAGGTTGTTTGGTGCT
GTGAATGACATCTTCTGCCTGTTCCAAGGGCACATTGAGAACATTGCCAA
CCTGAAGCAGCATTATGGCCTGAGCAAGACTGCGAATGAGGTGACTATCC
TCATAGAGGCCTACAGGACCCTGAGGGACAGGGGTCCAGTCCCAGCCAGC
CAGGTTGTGAGAGACCTCAGTGGGAAGTTTGCGTTCATCCTGTATGACAC
CCTGTCGAAGTCCACCTTTGTCGCTGCTGACGCTGATGGCAGTATCCCTT
TCTTCTGGGGTGTCGATTCTGAGAACCACCTTGTGTTTTCTGACGATGCT
GGGCTCCTCAAGACAGGCTGCGGCAACTCGTATGCGCCATTCCCCAAAGG
TTGCTTCTACACCACCTCCGGTGGGCTGCAGAGCTTCGAGCACCCGCTGC
ACGAGGTCAAGGCGGTGCCGCGCGTGGACAGCCAAGGCCAGATGTGCGGC
TCCACCTTCAAGGTCGACAGCGAGAGCAAGAAGAAGCAGGACGCCAGCAT
CCCCCGTGTCGGCAGTGCCGCCGACTGGTCCAACCAGTTCTGATCGTCTG
GCTTTGTTCACCATCTTTTTGGTACCCATTACCCCGGCTGCCTACTACGA
GGTGCCGAGCTGTGTATCTGATGGATCCATGAGACGATTTCTGCCACGTT
TCTTTCACACTTGTCGAACGTCGTGAGATTCTCACATCGCGTTTATCTAC
GCTATCGTGTAACTGATATACTAATCATACGGAGTGTTCCAGGTGGTGGT
AGATGTACTGCAGAATCTATCTCCCGTATGTTTCAATAAAGCTCAATAAG
AGGCTCGATTTGGTTCTGTGGATTTGTGATGCTAATAAGAGTATTACTTT
TGAGTCGG
>Sb01g008420_TCONS_00000973_PAC:1950326
CAGAGCGAATCCTTTGCCGTAGCATAGCAAACAGCCAAGGGAGAGTGGGG
AGACTAGCGAAAGAGGACAGCGCACGGAAAGCGAGGAGAGGGGAAACAGA
GAGGTCGCATCGGACGGCGGCGAGATGCTGGCGGTGTTCGATCCCACGGT
GGCCAAGTGCCCGGAGGGCCTCCGCAGCCCGCCGGTCGCCGGATCGGCCG
CTGCAGCAGCAGGCGGAGCCGGCGCGGGCGCGCTGATGAAGGGCTTCTCC
GACTCGCACGACGGCGCCGTCACCGTCAGCCTGGGCCCCTCCGGCGCGCT
GGCCTACTCGGCAGCCAACCAGAACCCCCTCGTCCCAAGGTTGTTTGGTG
CTGTGAATGACATCTTCTGCCTGTTCCAAGGGCACATTGAGAACATTGCC
AACCTGAAGCAGCATTATGGCCTGAGCAAGACTGCGAATGAGGTGACTAT
CCTCATAGAGGCCTACAGGACCCTGAGGGACAGGGGTCCAGTCCCAGCCA
GCCAGGTTGTGAGAGACCTCAGTGGGAAGTTTGCGTTCATCCTGTATGAC
ACCCTGTCGAAGTCCACCTTTGTCGCTGCTGACGCTGATGGCAGTATCCC
TTTCTTCTGGGGTGTCGATTCTGAGAACCACCTTGTGTTTTCTGACGATG
CTGGGCTCCTCAAGACAGGCTGCGGCAACTCGTATGCGCCATTCCCCAAA
GGTTGCTTCTACACCACCTCCGGTGGGCTGCAGAGCTTCGAGCACCCGCT
GCACGAGGTCAAGGCGGTGCCGCGCGTGGACAGCCAAGGCCAGATGTGCG
GCTCCACCTTCAAGGTCGACAGCGAGAGCAAGAAGAAGCAGGACGCCAGC
ATCCCCCGTGTCGGCAGTGCCGCCGACTGGTCCAACCAGTTCTGATCGTC
TGGCTTTGTTCACCATCTTTTTGGTACCCATTACCCCGGCTGCCTACTAC
GAGGTGCCGAGCTGTGTATCTGATGGATCCATGAGACGATTTCTGCCACG
TTTCTTTCACACTTGTCGAACGTCGTGAGATTCTCACATCGCGTTTATCT
ACGCTATCGTGTAACTGATATACTAATCATACGGAGTGTTCCAGGTGGTG
GTAGATGTACTGCAGAATCTATCTCCCGTATGTTTCAATAAAGCTCAATA
AGAGGCTCGATTTGGTTCTGTGGATTTGTGATGCTAATAAGAGTATTACT
TTTGAGTCGG
>Sb01g008480_TCONS_00000981_PAC:1950335
ATGCTCTAACTAACTGCTATCGTAAGTTGCAACCCCACTTCCATCTCCCT
CTCTCTCTCTCTCTCTCTCTCTCTCTCTCTCTCTCTCTCTCTCTCTCTCT
CTCTCTCTCTCCTCCTGCCATCACCCTAGAATAGGAGTATTTACCTCCAC
TTTCTCTCTCTCCCTCTCTCTCTCTTCCATCCTCCTCCCTCCCTCTATAT
ATACACATCTCCACCCTGTTCCTGGGTCCTCTCTCCCACCCACTGCAACC
CCAAATCTCCCCTTCCTCACAAACGCGCAGCAGAGGGGCCGAGACCCAAG
AAGAAGAAGAAGAAAGCAGAAGCAGCGACAGCGAGCAAGCAGAAGCTTAG
CTAGCGTGGAGGTGCCCAAGGCGAGAGGGACAACGACGGCCGCGACAGGC
TAGCTAGCAACCAGCTGCTAGCTCCTGCGGAGCCGAAGCCGATGGCTGGC
GCCGACGTCGACGTCGGGACGGAGCTCCGGCTCGGCCTGCCGGGAGGAGG
CGCCGAGGCGGCCAAGGCCGCGAAGAGGGGCTTCGAGGACACCATCGACC
TCAAGCTGAAGCTGCCCACCGCCGGCATGGAGGAAGCTGCCGCCGCCAAG
CCGGAGCCGGCAGCCGAGAAGGCCAAGAGGCCCGCCGAGGCGCCGGCAGC
TGATGCCGAGAAGCCACCTGCACCCAAGGCACAAGCTGTGGGTTGGCCAC
CAGTCCGATCATACCGCAGGAACGTCATGACCGTCCAGTCTGTGAAGAGC
AAGAAGGAAGAGGAACCTGAGAAGCAGCAGTCGGCCGCTGCCAACGCCAG
CGGCAACAGCTCCGCCTTCGTGAAGGTCAGCATGGACGGCGCGCCCTACC
TGCGCAAGGTGGACCTGAAGATGTACAACAGCTACAAGGACCTCTCTATT
GCTCTGAAGAAGATGTTCAGCACCTTCACCACATCTGGGAACAACATGAA
TGAGGGGAAATTGGTTGATCCAGTCAGCGGTGCTGATGTGGTCACTACTT
ACGAAGACAAGGACGGCGACTGGATGCTTGTTGGTGACGTCCCATGGGAG
ATGTTTGTCGAGTCATGCAAGCGTCTGAGGATCATGAAGAGTTCTGAAGC
CATAGGTCTTGCACCAAGAACGAAGGACAAGTGCAAGAACAAGAGCTGAA
GAAGATGCAGCGTTAAAGATGCTGCCCATTGTGTCAAAAGAATGGTGCCC
TTGCAGTGTGCTGCGGTTTTTCTAGAAATATAATGTGTTTTAATTACTAG
TTGGAGGGAGACCTGTCTTGTTCAATTTGTTCATGGACCAGAAGCAATAA
TCTATCTGTGTGTGGCTGGATTGGTGTTATGTGATGTCCCCTACCGTGTG
TCCCAGAATCTACTTGGTGATTTTATTCCAGTGTTGTTAATCAAGCTTGT
GTGATTGTTAAGTAAAGGGCATCAATGAGACTATTATTATTATGGTACCT
TGTAAGTTAACCTGTTTGTTAATTGTCAATACAATATTTGGC
>Sb01g008480_TCONS_00000982_CUFF.503.2
CTTAACCAAATCACATTGTCATTATACACATTATTAGCAGAAAGCTGAGC
TGGTGCAAACAAGAATTATAAATTAAACATGCATGATCTTGGCTGGAATC
TCGATGGATCTTCCAGTTAGCATAGTAAAGAATATCTATTTCAAGCTATG
ACTAGAGCAATTGTTACCCACAAAATCAAGTGATAGTTAACTAGAACTCC
GTGTTGCATATCAGGGCACAAGCTGTGGGTTGGCCACCAGTCCGATCATA
CCGCAGGAACGTCATGACCGTCCAGTCTGTGAAGAGCAAGAAGGAAGAGG
AACCTGAGAAGCAGCAGTCGGCCGCTGCCAACGCCAGCGGCAACAGCTCC
GCCTTCGTGAAGGTCAGCATGGACGGCGCGCCCTACCTGCGCAAGGTGGA
CCTGAAGATGTACAACAGCTACAAGGACCTCTCTATTGCTCTGAAGAAGA
TGTTCAGCACCTTCACCACATCTGGGAACAACATGAATGAGGGGAAATTG
GTTGATCCAGTCAGCGGTGCTGATGTGGTCACTACTTACGAAGACAAGGA
CGGCGACTGGATGCTTGTTGGTGACGTCCCATGGGAGATGTTTGTCGAGT
CATGCAAGCGTCTGAGGATCATGAAGAGTTCTGAAGCCATAGGTCTTGCA
CCAAGAACGAAGGACAAGTGCAAGAACAAGAGCTGAAGAAGATGCAGCGT
TAAAGATGCTGCCCATTGTGTCAAAAGAATGGTGCCCTTGCAGTGTGCTG
CGGTTTTTCTAGAAATATAATGTGTTTTAATTACTAGTTGGAGGGAGACC
TGTCTTGTTCAATTTGTTCATGGACCAGAAGCAATAATCTATCTGTGTGT
GGCTGGATTGGTGTTATGTGATGTCCCCTACCGTGTGTCCCAGAATCTAC
TTGGTGATTTTATTCCAGTGTTGTTAATCAAGCTTGTGTGATTGTTAAGT
AAAGGGCATCAATGAGACTATTATTATTATGGTACCTTGTAAGTTAACCT
GTTTGTTAATTGTCAATACAATATTTGGC
>Sb01g008610_TCONS_00006900_CUFF.517.1
CTGCATCCCTACTCGTGCGTTCTGTCTGCGGTCTGCCTGTCTCGCCCCCT
CTCGCTCTCGGCCGCCGCCGCCGCCGCCCTAAGCCAGGTGCTGAGGCTTT
AGTTGGTCTCTTCGCCGGCGACGAGCACCCACCAGGGTTAGCTAACCAAG
AGAAGGAGAGTGATAGGAGGAAGAAAGAGTAACGGGAACAATGGCGGCAG
ACTCTGGCGCTCGCAGGCAGCCAACCTTCACCAAGGTCGATCAGCTGCGC
CCTGGAACCCACGGCCACAACCTCATCGTCAAGGTTGTTGACTCCAAGAT
GGTCGTCCAGAGAGGCCGCGACGGAGGGCCCCAGGGAAGGCAGATGAGGA
TTGCCGAGTGCTTGGTTGGCGATGAAACCGGCATCATTGTCTTCACTGCA
AGAAACGATCAAGGTTCTCCCAATTCTTTCCACATCCCCAGTCAATACCT
TACACTGTCAATTTTATAACATATTACTGTTTGTGTATGCTGCTAGTACT
AATCCAGTCAATTTAACAACATATTACTGTTTGCAAGTGGGACTAGTGCT
AATCTTTCTAGTCTTGTGGTGGTTCATCTCAGTGTCTCCTGTTCTGTCTG
ATGTTACAATCTCAACTTTCCATGCTTTTGGTCAGATTTTGCTAAGTTAG
CTTCCAAAGTTCATAAGTTTTTTTTGCTGGTACAGATCAACAGCACTATG
TAAGTTGAATTCCTCATCTGTTGCATGTTCTGTTCTACCTTACTATGCTG
ATAGCAGTAACCATATCAGTCCGACCTTGCTTCTAATCTGCTCAAACTTA
CTGGTTCCTTGGCCTGAATTTACATACTGTCAGAATCCTACATACCCATA
CCTTTGTTTTTAGTGAAATGCTAAGATGGATGTCATGTTCTTTATCATTA
CCATTATCACTCCAGTCTCCAGGCATGCATACAACTTTTTTTTCAGCGAT
TCATTGATACTCATTCAATTATAAATATCACTAGTTGGAATCTCCTTAGT
GAGTATTTAGTTTATACTGTTGGTGATCATCTTCAGTCTTGACATACCTA
CATGATGTAACTGTGCTTGCCTAATATAATTTGACTTTGCATCAGGGGAC
AAGTCTCATGTACATGATTCACTCTTTACTGAAGCACTCAGTTTTCTTAA
GTTTGAGTGTGGTTCCTTGTGCTTCTGTGCGTTGTACATATTGAAAAGTA
AATGTAGAAATGATGGCTGAAGATGGTGTTTTCATTGGCTTGGCAAACTA
CAGGAAAATGTTTTCCTAAAAATGAAATAACAAAAAATTGCTGCATGTGG
CACGCATGGTTTTGTCACGAAGGCCATTGATAGTTGTGATGTGGTTGCAA
CATCTTGCTATTCACCTTTATCATGGCTCTTATCTGATCCCAATCCAAAG
CATTGGATCTAATTGACCTCCATCAGAGTCAACCTATCAGAACAATAAAT
TTTCCTTTTTGTGCAGTGGATGTAATGAAGCCTGGAACAACTGTTGAACT
GAGGAATGCAAAGATTGACATGTTCAAGGGTTCAATGCGGCTTGCAGTGG
ACAAGTGGGGAATTGTGAAAGCTGCTGAAAGCTCAGCTGAGTTCACAGTC
AAGGAGGACAACAACCTGTCCTTAATTGAGTTTGAGCTGGTGACCGTGGT
GGAGTGAAAACCTTCCTTTGCTTAAGGAGTATTGGTTGTATGCTATGTCG
TTGAACCTATTCATCGTCACCAATCAATAAGGAATCATGGTTGATGTTCT
CCTCTGCATCGGAAGGTGGATGTTTAGTTATCAAAGCCAGTGAGTTATGG
AACAATCGAAGATGAGTAACATAGCTGAGATAGATTGTCGTAATGCTTTG
AGTTGCTTATTTGCTGCACATTACTTACTGTGCGTCGTGGCTACTTTTGT
TTTGTTTTTGCGATGACTCGATTGCTATTGAATAATAAATTGGTGTTGTG
AGGTGAAAAATGTCATGCCTGCTATACTGGTGGATTTTTGCCATGTGGTA
AAAGATTTTGTCCTGTGGTACATATAGGGATGCAATCTGCAGCAGCGGCT
GTTAGGTTGATATTTGTTTGCTACAGTTGATGCTTATGCTTCAACTAACG
CCATTTGCCTATTTGTTTGAGGTGAT
>Sb01g008610_TCONS_00006901_PAC:1950349
CCTACTCGTGCGTTCTGTCTGCGGTCTGCCTGTCTCGCCCCCTCTCGCTC
TCGGCCGCCGCCGCCGCCGCCCTAAGCCAGGTGCTGAGGCTTTAGTTGGT
CTCTTCGCCGGCGACGAGCACCCACCAGGGTTAGCTAACCAAGAGAAGGA
GAGTGATAGGAGGAAGAAAGAGTAACGGGAACAATGGCGGCAGACTCTGG
CGCTCGCAGGCAGCCAACCTTCACCAAGGTCGATCAGCTGCGCCCTGGAA
CCCACGGCCACAACCTCATCGTCAAGGTTGTTGACTCCAAGATGGTCGTC
CAGAGAGGCCGCGACGGAGGGCCCCAGGGAAGGCAGATGAGGATTGCCGA
GTGCTTGGTTGGCGATGAAACCGGCATCATTGTCTTCACTGCAAGAAACG
ATCAAGTGGATGTAATGAAGCCTGGAACAACTGTTGAACTGAGGAATGCA
AAGATTGACATGTTCAAGGGTTCAATGCGGCTTGCAGTGGACAAGTGGGG
AATTGTGAAAGCTGCTGAAAGCTCAGCTGAGTTCACAGTCAAGGAGGACA
ACAACCTGTCCTTAATTGAGTTTGAGCTGGTGACCGTGGTGGAGTGAAAA
CCTTCCTTTGCTTAAGGAGTATTGGTTGTATGCTATGTCGTTGAACCTAT
TCATCGTCACCAATCAATAAGGAATCATGGTTGATGTTCTCCTCTGCATC
GGAAGGTGGATGTTTAGTTATCAAAGCCAGTGAGTTATGGAACAATCGAA
GATGAGTAACATAGCTGAGATAGATTGTCGTAATGCTTTGAGTTGCTTAT
TTGCTGCACATTACTTACTGTGCGTCGTGGCTACTTTTGTTTTGTTTTTG
CGATGACTCGATTGCTATTGAATAATAAATTGGTGTTGTGAGGTG
>Sb01g008690_TCONS_00006914_PAC:1950361
ACCCCATAAAAAGCTACCAATTCCACTGCCTCCCAAACTCGCGAGCGAGT
CGAGGCTCCAACCCACAGCACATCACAGGAGGAGGAGGAGGTGGACGCGC
CCGCCACCGCCCACCATGGCCATGGCGACGGCCCTCCGCAAGCTCTCCGC
CAACGCGCTGCGCCGCCAGCCGCTCTCCCGCATGACGCCGCTCCACTACA
TGGCGTCCCTTCCGGCGACAGAGGAGAGATCCGGAATCACCTGGCCGAAG
CAGCTGAACGCGCCGCTCGAAGAGGTCGACCCCGAGATTTTTGACATTAT
CGAGCACGAGAAGGCCCGCCAATGGAAGGGGCTGGAGCTCATCCCGTCAG
AGAATTTCACGTCGGTGTCAGTGATGCAGGCAGTTGGTTCCGTCATGACC
AACAAGTACAGCGAGGGGTACCCTGGCGCAAGATACTACGGTGGAAATGA
ATTTATTGATATGGCTGAATCCTTGTGTCAGAAACGTGCTTTGGAGGCTT
TCCGTTTGGACCCAGCGAAGTGGGGAGTGAATGTGCAACCTCTATCCGGT
TCGCCTGCCAATTTCCAAGTATACACTGCGCTCTTGAAGCCACATGAAAG
GATAATGGCTTTGGATCTTCCTCACGGTGGACATCTTTCTCATGGTTACC
AGACTGACACTAAGAAGATATCTGCAACCTCGATATTCTTTGAGACAATG
CCTTACAGATTGGATGAAAGCACTGGATTGATTGATTATGATCAGTTGGA
GAAAAGCGCTATTCTTTTCAGGCCAAAGTTGATAGTTGCTGGTGCTAGTG
CATATGCTCGGCTATACGATTATGACCGTATGCGGAAGATATGCAACAAG
CAGAAGGCAGTACTTCTAGCAGACATGGCACATATCAGTGGGCTTGTTGC
AGCTGGTGTTATTCCATCTCCTTTTGATTATGCAGATGTAGTGACTACCA
CTACTCACAAATCACTCCGTGGGCCACGTGGAGCCATGATCTTTTATAGG
AAGGGGTTGAAAGAAATAAATAAGCAAGGGAAAGAGGTTATGTATGATTT
TGAGGACAAGATCAATGCTGCCGTCTTTCCTGGTCTGCAAGGTGGGCCTC
ATAATCATACCATTACTGGCTTGGCTGTTGCGCTTAAACAGGCAACTACT
CCAGAGTACAGAGCTTACCAAGAGCAAGTTATCACTAACTGTGCTAAATT
TGCGCAGAGCCTGACTGCAAAAGGATATGAACTCGTCTCCGGTGGGACTG
ACAACCATTTAGTTCTGGTGAATCTCAAGAATAAGGGGATAGATGGTTCG
AGGGTGGAGAAGGTTTTAGAAAGCGTGCATATTGCAGCAAACAAGAACAC
AGTTCCTGGTGATGTTTCGGCTATGGTACCAGGAGGCATCAGGATGGGAA
CCCCAGCTCTTACGTCCAGAGGATTTGTTGAGGAAGATTTCGCTAAGGTT
GCTGACTTCTTCGATGCAGCAGTGAATCTGGCTGTGAAGATTAAGGCTGC
AACGACAGGTGGAACAAAGCTGAAGGACTTTGTTGCTACTTTGCAATCTG
ATAGCATCCAAGCTGAGATTGCAAAGCTTCGCCATGATGTGGAGGAATAT
GCAAAACAGTTCCCAACAATTGGATTTGAGAAGGAGACCATGAAATACAA
GAACTGATATCTGAATGGCAAGGTATGCTCCATCTTTGCCCAGTTGAGTC
ATTATGCATGCATTTTTTTAGTATGCAGCAACTCGGTTGTGAAAGGGGGG
CACCAGAGCAGGAACCCTTGTCTTCTTACTTGGCTGAGCGCTTCCCTCTT
GATCCCTTGGCAGAAGAGATTGGGGTCACTTGACAGACCATTTTTTCCTT
CTTTTCTTGCAGCAAGCAACCGTTGCAAGATGCCACGACGATTATTGGGA
GTTTAAATGGGGGAAGATCATGTAAACATAAACTCATGGTGTGATGGCAT
CTTATGTTAAAAAGAGATATTGGCAATTTACAGCATGTGGAACTTTCGTC
AATGGCTCATATTGTAGATACATACCGTGAGATCCTATACTGATGCTATA
TATTGACCCCTTTCTGGACAACTGCATTTCTATATGCGTACATCCTTTTG
CGTTAAAAAAAATGCGTACATCCTGACACACACCTCACTCCCATCACCAC
TCACACGCACACGCCACCCCGCCCCTAACACACACAAATTTTTCCTACCT
CTGTCCCTGGCCCGTGTGTGGTTTGTTAGGCCACCTCCAAAAGGTTAGCA
ATAAAGAGCTAGCATATTGCTCCAGTCTGGACCTCAAAGCAAAGAAGATG
ATCGAAGAAGATGCGAGTCTCCTGCACAGTCTGGACCTCAAACGGACTAG
ACGATCAATCACATCCTGGTGAATTGCGTCTCTGGTATGCCGTGCTACAC
AGGTGTGGTTCTTGCAAATGCATCAGCCATCCTAGGATGAGGATTGAGGA
GTCCTTCCAGGCTTGGTGGCGTAGAGCTTCTCGTCAAACAGACAAGACAA
CAAGAAAAAACTGTGGAATTCGGCGTATGTACTCAGATCGTTTTTATCTA
TCTTT
>Sb01g008690_TCONS_00006913_PAC:1950360
ACCCCATAAAAAGCTACCAATTCCACTGCCTCCCAAACTCGCGAGCGAGT
CGAGGCTCCAACCCACAGCACATCACAGGAGGAGGAGGAGGTGGACGCGC
CCGCCACCGCCCACCATGGCCATGGCGACGGCCCTCCGCAAGCTCTCCGC
CAACGCGCTGCGCCGCCAGCCGCTCTCCCGCATGACGCCGCTCCACTACA
TGGCGTCCCTTCCGGCGACAGAGGAGAGATCCGGAATCACCTGGCCGAAG
CAGCTGAACGCGCCGCTCGAAGAGGTCGACCCCGAGATTTTTGACATTAT
CGAGCACGAGAAGGCCCGCCAATGGAAGGGGCTGGAGCTCATCCCGTCAG
AGAATTTCACGTCGGTGTCAGTGATGCAGGCAGTTGGTTCCGTCATGACC
AACAAGTACAGCGAGGGGTACCCTGGCGCAAGATACTACGGTGGAAATGA
ATTTATTGATATGGCTGAATCCTTGTGTCAGAAACGTGCTTTGGAGGCTT
TCCGTTTGGACCCAGCGAAGTGGGGAGTGAATGTGCAACCTCTATCCGGT
TCGCCTGCCAATTTCCAAGTATACACTGCGCTCTTGAAGCCACATGAAAG
GATAATGGCTTTGGATCTTCCTCACGGTGGACATCTTTCTCATGGTTACC
AGACTGACACTAAGAAGATATCTGCAACCTCGATATTCTTTGAGACAATG
CCTTACAGATTGGATGAAAGCACTGGATTGATTGATTATGATCAGTTGGA
GAAAAGCGCTATTCTTTTCAGGCCAAAGTTGATAGTTGCTGGTGCTAGTG
CATATGCTCGGCTATACGATTATGACCGTATGCGGAAGATATGCAACAAG
CAGAAGGCAGTACTTCTAGCAGACATGGCACATATCAGTGGGCTTGTTGC
AGCTGGTGTTATTCCATCTCCTTTTGATTATGCAGATGTAGTGACTACCA
CTACTCACAAATCACTCCGTGGGCCACGTGGAGCCATGATCTTTTATAGG
AAGGGGTTGAAAGAAATAAATAAGCAAGGGAAAGAGGTTATGTATGATTT
TGAGGACAAGATCAATGCTGCCGTCTTTCCTGGTCTGCAAGGTGGGCCTC
ATAATCATACCATTACTGGCTTGGCTGTTGCGCTTAAACAGGCAACTACT
CCAGAGTACAGAGCTTACCAAGAGCAAGTTATCACTAACTGTGCTAAATT
TGCGCAGAGCCTGACTGCAAAAGGATATGAACTCGTCTCCGGTGGGACTG
ACAACCATTTAGTTCTGGTGAATCTCAAGAATAAGGGGATAGATGGTTCG
AGGGTGGAGAAGGTTTTAGAAAGCGTGCATATTGCAGCAAACAAGAACAC
AGTTCCTGGTGATGTTTCGGCTATGGTACCAGGAGGCATCAGGATGGGAA
CCCCAGCTCTTACGTCCAGAGGATTTGTTGAGGAAGATTTCGCTAAGGTT
GCTGACTTCTTCGATGCAGCAGTGAATCTGGCTGTGAAGATTAAGGCTGC
AACGACAGGTGGAACAAAGCTGAAGGACTTTGTTGCTACTTTGCAATCTG
ATAGCATCCAAGCTGAGATTGCAAAGCTTCGCCATGATGTGGAGGAATAT
GCAAAACAGTTCCCAACAATTGGATTTGAGAAGGAGACCATGAAATACAA
GAACTGATATCTGAATGGCAAGCAAGCAACCGTTGCAAGATGCCACGACG
ATTATTGGGAGTTTAAATGGGGGAAGATCATGTAAACATAAACTCATGGT
GTGATGGCATCTTATGTTAAAAAGAGATATTGGCAATTTACAGCATGTGG
AACTTTCGTCAATGGCTCATATTGTAGATACATACCGTGAGATCCTATAC
TGATGCTATATATTGACCCCTTTCTGGACAACTGCATTTCTATATGCGTA
CATCCTTTTGCGTTAAAAAAAATGCGTACATCCTGACACACACCTCACTC
CCATCACCACTCACACGCACACGCCACCCCGCCCCTAACACACACAAATT
TTTCCTACCTCTGTCCCTGGCCCGTGTGTGGTTTGTTAGGCCACCTCCAA
AAGGTTAGCAATAAAGAGCTAGCATATTGCTCCAGTCTGGACCTCAAAGC
AAAGAAGATGATCGAAGAAGATGCGAGTCTCCTGCACAGTCTGGACCTCA
AACGGACTAGACGATCAATCACATCCTGGTGAATTGCGTCTCTGGTATGC
CGTGCTACACAGGTGTGGTTCTTGCAAATGCATCAGCCATCCTAGGATGA
GGATTGAGGAGTCCTTCCAGGCTTGGTGGCGTAGAGCTTCTCGTCAAACA
GACAAGACAACAAGAAAAAACTGTGGAATTCGGCGTATGTACTCAGATCG
TTTTTATCTATCTTT
>Sb01g008720_TCONS_00000992_PAC:1950365
AGTGTTAGATCCGTCCGCAGCGAGGAGTGAATCCCACGGCACGCGCCATG
TCCGACGAGTCGCCGCCGCCGCCAGCGCCGCCAGCGCAGGCGGACGAGAA
GAGCCAGCCCGCCGAGCAGGCGGCAGGCAGCTGGGGCGGATGGGGCCTCT
CCATCTTCTCAGAGATCTCCCGCAGCGCGGTGGAGGTTGCTAAGAGTGCC
ATCGCTGACATTCAGCAACCGCCGGAGCAGGAGACAGGACCCGGTACCGG
TAGTGGCGAGAAGGATCAAGAGAAGGAACCGGAGGGGGAGGGGGAGGAGG
AGGAGCGACGCAAGGCGGCTCTGGACAAGCTAGAGAAGGCCAGCGAGGAC
TCAATCCTGGGCCAGGGGCTGAAGGCCTTTGATAGCTCGGTGGAAACCAT
CACCACTGGTACTTGGCAAGCTCTTGGGACCGCATGGAAGAGTGGCTCGC
TATTTGTTCAAAAATTGGAAAATTCAGCTTCAAGCTTGGCTGAAACCATT
CAGCAAGGAGAACTGCCTGCCAAAGCATCTGCGATAGCGCCAACCATTTT
AGAGACAGGGAAGTCATTTACAGCAAAAGGAATGGAAGTGCTTGAACGTG
TTGGAAAGGAAACAATGGATTTTATTGTCGAAGAAACTGGTATGGAAGTT
GATAAAGGTAATAACGGTGAAGGTGACCAGCAGACTGAAGAGGAACAGTT
TGAAGAAGCCTCATTTGACAGATGCTTCTATATTTATGGAGGACCTGATC
AATTAGAGGAGCTGGAAGCATTATCAAGCCACTATGCATTATTGTTTAAT
AGGAAAAAGGGAAAACTTAATACTGAGCAGAAAACATTATATGATGGAAA
GCTTAAAGAAATACAACAGATTTTTAGTCTTAGCACCAATGTTGACGAAG
ATGGACCAGAATCTGACAAAGGGAAGAAGATTGAATCGGCTAACACTGAT
GCTGATGCTGAGATGAAGAAGCTATGTGAATCCAGTGTTAGCAAGGCTGC
TAAGATGGCTGCAGGGTTCACCACTGCCTTGGGTGGGCTTTCTCCAAATG
AGATTATCAAACGAACCACTAATAGGCTTGAGACCATTCATTCAGAGGGT
GTTCATAGATTATCAGAGATGTGCTGCCTTGCAGTTTCTCAGCTTCTGGT
GCTAGGAAAGTCAGTAATATCTTCTGCCAATAAATCAAAGAGTGAAGACG
ATGAAAATGATGTTAAGATTGATTGGCCTGAAGATCCCATTTCAAAAGCT
AAAATAATCAGATGGAAGGTGCAATCCATCTCTGTGGATATGGAAAAGGT
GTCTACTAGTTTTGCTACAGGTATCTCGGATGTTGCTGAAGCTTATGCTG
CAGCTATGCAAAGTGCTCTCGCTGGCAAGCAGGATGACCTCCCAAATCAA
AAGTCTTTGCAAGAGAGGTTAAGTCCATATCCATCCATCTTAACTCCGAT
CAGACCAGTGCTGTCAGCAAGCTACAAGATGCTCTGCAGTACCTGGCCTA
CGTCGTCGTATGCGCTTCAATGCCAAGTGTGTAATTGTGGTGTGTTTCCT
GTGCTGAGCATTGCCTCAATTGTTAGTCATTTATGTACATTTGCCTACGG
GTTCCCTTCAGGGCTGCAGAATTAGGGCCTCTAGCTATCATCGTACCACA
TTAGGACGTGTTGGTTAGTTGTGATGGTTGTACTCCATTGCACTTGGAAA
GTTGTTGCTCTCTCTGTTTTTCCTCTGAGAACAATGAATTACTGATGTTT
AATATACATACAAGTGAACTGATGTGTTCAGTTTACAGC
>Sb01g008720_TCONS_00000993_CUFF.522.2
AGTGTTAGATCCGTCCGCAGCGAGGAGTGAATCCCACGGCACGCGCCATG
TCCGACGAGTCGCCGCCGCCGCCAGCGCCGCCAGCGCAGGCGGACGAGAA
GAGCCAGCCCGCCGAGCAGGCGGCAGGCAGCTGGGGCGGATGGGGCCTCT
CCATCTTCTCAGAGATCTCCCGCAGCGCGGTGGAGGTTGCTAAGAGTGCC
ATCGCTGACATTCAGCAACCGCCGGAGCAGGAGACAGGACCCGGTACCGG
TAGTGGCGAGAAGGATCAAGAGAAGGAACCGGAGGGGGAGGGGGAGGAGG
AGGAGCGACGCAAGGCGGCTCTGGACAAGCTAGAGAAGGCCAGCGAGGAC
TCAATCCTGGGCCAGGGGCTGAAGGCCTTTGATAGCTCGGTGGAAACCAT
CACCACTGGTACTTGGCAAGCTCTTGGGACCGCATGGAAGAGTGGCTCGC
TATTTGTTCAAAAATTGGAAAATTCAGCTTCAAGCTTGGCTGAAACCATT
CAGCAAGGAGAACTGCCTGCCAAAGCATCTGCGATAGCGCCAACCATTTT
AGAGCAAAAGGAATGGAAGTGCTTGAACGTGTTGGAAAGGAAACAATGGA
TTTTATTGTCGAAGAAACTGGTATGGAAGTTGATAAAGGTAATAACGGTG
AAGGTGACCAGCAGACTGAAGAGGAACAGTTTGAAGAAGCCTCATTTGAC
AGATGCTTCTATATTTATGGAGGACCTGATCAATTAGAGGAGCTGGAAGC
ATTATCAAGCCACTATGCATTATTGTTTAATAGGAAAAAGGGAAAACTTA
ATACTGAGCAGAAAACATTATATGATGGAAAGCTTAAAGAAATACAACAG
ATTTTTAGTCTTAGCACCAATGTTGACGAAGATGGACCAGAATCTGACAA
AGGGAAGAAGATTGAATCGGCTAACACTGATGCTGATGCTGAGATGAAGA
AGCTATGTGAATCCAGTGTTAGCAAGGCTGCTAAGATGGCTGCAGGGTTC
ACCACTGCCTTGGGTGGGCTTTCTCCAAATGAGATTATCAAACGAACCAC
TAATAGGCTTGAGACCATTCATTCAGAGGGTGTTCATAGATTATCAGAGA
TGTGCTGCCTTGCAGTTTCTCAGCTTCTGGTGCTAGGAAAGTCAGTAATA
TCTTCTGCCAATAAATCAAAGAGTGAAGACGATGAAAATGATGTTAAGAT
TGATTGGCCTGAAGATCCCATTTCAAAAGCTAAAATAATCAGATGGAAGG
TGCAATCCATCTCTGTGGATATGGAAAAGGTGTCTACTAGTTTTGCTACA
GGTATCTCGGATGTTGCTGAAGCTTATGCTGCAGCTATGCAAAGTGCTCT
CGCTGGCAAGCAGGATGACCTCCCAAATCAAAAGTCTTTGCAAGAGAGGT
TAAGTCCATATCCATCCATCTTAACTCCGATCAGACCAGTGCTGTCAGCA
AGCTACAAGATGCTCTGCAGTACCTGGCCTACGTCGTCGTATGCGCTTCA
ATGCCAAGTGTGTAATTGTGGTGTGTTTCCTGTGCTGAGCATTGCCTCAA
TTGTTAGTCATTTATGTACATTTGCCTACGGGTTCCCTTCAGGGCTGCAG
AATTAGGGCCTCTAGCTATCATCGTACCACATTAGGACGTGTTGGTTAGT
TGTGATGGTTGTACTCCATTGCACTTGGAAAGTTGTTGCTCTCTCTGTTT
TTCCTCTGAGAACAATGAATTACTGATGTTTAATATACATACAAGTGAAC
TGATGTGTTCAGTTTACAGCTGATGGCTTACTGCCC
>Sb01g008800_TCONS_00001010_PAC:1950381
ACGTCGCTTTAATTAGCGCTCATCACCCCCCGCCACCCTCGCCTCCCAGT
GTAACAAGTGTCCTTCCTCCTCCGGCGTCCTCCTCTGCCCTCCTCCAGTC
CCACCACCCCCAACTCCTCCGGCTTCACTGCGGCGCGGGGCTTCGCTCCG
GATCGGCTCGAGCAGAAGAAAATGCAACGGGCAGTGCAAGCCGTCAGGTC
ACATGGCAGTGTGCTTAAATACGCTGTTCTACAACACATCAGCGCTCCCA
AACCAGCAATGCTTCCTGCTGTCTTTTCTCGTTTCATGTCAGTTTCATCT
GCTCGCCTAGAGGATAGTGGATTTGAAACTGCCACTGTATCAGATGTCTT
GAAGTCTAAAGGGAAGAGTGCTGATGGATCTTGGCTCTGGTGCACCACAG
AGGATACTGTCTATGATGCTGTCAAATCGATGACGCAGCACAACGTGGGA
GCTTTGGTGGTTGTCAAACCTGGAGAGGCTAAATCAATTGCTGGCATTGT
CACTGAGAGAGATTATCTAAGGAAAATCATAGTGCAGGGAAGATCTTCCA
AGTCAACTAAGGTTGGCGACATCATGACCGAGGAGAACAAACTGATCACA
GTGAACCCCAACACCAAAGTCCTGCAAGCAATGCAGCTGATGACAGACAA
CCGCATCAGACACATCCCGGTGATTGACGGCACAGGGATGCTGGGGATGG
TCTCCATCGGCGACGTCGTGCGCGCGGTGGTCGCCGAGCACAGGGAGGAG
CTGAACCGGCTCAACGACTACATCCAGGGAGGCTACTAGGACGACTGTCA
TGTGCAGCGACGCAACCCCCAGTGAAGTCCGCCTTTGTGAAATCCAATAA
CAAGGAACAATGATGATGACGAAATATGCTGTGTTTCCGTGGACAATGCT
GTTAAGTTGGCCAAGGTTTTCCTTTCTTTTTTTCCCCCGCGTGTTCTATG
TGTATATTGCCAAAGGCATGCGTGAGCAATGCGCCCGGTGCCGTGCTGGG
GCGCAGAGACGATCTGAATATCTGATGGTGGAAACACCGGAAATAAAAAG
CGTGCCGCCGTGTGCTTCCTTTGAAGGAATGAAAGATGTTCGTGTTATGA
ATTGTTTATTGTTGTATGTACGTCGTCTGCTGGCTGCTGCTGCTGTTGGG
GAGTCTGTAAATGCGTCTGATATGGGTTTATGCAGACTTTCAGAATCATA
ATGTATATTGGTCACGCGAGCCAATGTTTGCCTGGTTGACCCTCAAGTTT
AATAGTTCAGCCTGTTCGGGGATTTGCCTGGTTGACCCTCAAGCCTAAAG
TTGAATAGTTCAG
>Sb01g008800_TCONS_00001011_PAC:1950380
CAAGTGTCCTTCCTCCTCCGGCGTCCTCCTCTGCCCTCCTCCAGTCCCAC
CACCCCCAACTCCTCCGGCTTCACTGCGGCGCGGGGCTTCGCTCCGGATC
GGCTCGAGCAGAAAATGCAACGGGCAGTGCAAGCCGTCAGGTCACATGGC
AGTGTGCTTAAATACGCTGTTCTACAACACATCAGCGCTCCCAAACCAGC
AATGCTTCCTGCTGTCTTTTCTCGTTTCATGTCAGTTTCATCTGCTCGCC
TAGAGGATAGTGGATTTGAAACTGCCACTGTATCAGATGTCTTGAAGTCT
AAAGGGAAGAGTGCTGATGGATCTTGGCTCTGGTGCACCACAGAGGATAC
TGTCTATGATGCTGTCAAATCGATGACGCAGCACAACGTGGGAGCTTTGG
TGGTTGTCAAACCTGGAGAGGCTAAATCAATTGCTGGCATTGTCACTGAG
AGAGATTATCTAAGGAAAATCATAGTGCAGGGAAGATCTTCCAAGTCAAC
TAAGGTTGGCGACATCATGACCGAGGAGAACAAACTGATCACAGTGAACC
CCAACACCAAAGTCCTGCAAGCAATGCAGCTGATGACAGACAACCGCATC
AGACACATCCCGGTGATTGACGGCACAGGGATGCTGGGGATGGTCTCCAT
CGGCGACGTCGTGCGCGCGGTGGTCGCCGAGCACAGGGAGGAGCTGAACC
GGCTCAACGACTACATCCAGGGAGGCTACTAGGACGACTGTCATGTGCAG
CGACGCAACCCCCAGTGAAGTCCGCCTTTGTGAAATCCAATAACAAGGAA
CAATGATGATGACGAAATATGCTGTGTTTCCGTGGACAATGCTGTTAAGT
TGGCCAAGGTTTTCCTTTCTTTTTTTCCCCCGCGTGTTCTATGTGTATAT
TGCCAAAGGCATGCGTGAGCAATGCGCCCGGTGCCGTGCTGGGGCGCAGA
GACGATCTGAATATCTGATGGTGGAAACACCGGAAATAAAAAGCGTGCCG
CCGTGTGCTTCCTTTGAAGGAATGAAAGATGTTCGTGTTATGAATTGTTT
ATTGTTGTATGTACGTCGTCTGCTGGCTGCTGCTGCTGTTGGGGAGTCTG
TAAATGCGTCTGATATGGGTTTATGCAGACTTTCAGAATCATAATGTATA
TTGGTCACGCGAGCCAATGTTTGCCTGGTTGACCCTCAAGTTTAATAGTT
CAGCCTGTTCGGGGATTTGCCTGGTTGACCCTCAAGCCTAAAGTTGAATA
GTTCAG
>Sb01g008830_TCONS_00006934_PAC:1950384
CAGCACTCTGGCAGATATTACCCCCCCAGCTGCTCTACCCCCGTTGGCTG
CTTCTTCTCCCCACCCTCGCCTCAACTTCTCTGCCGTTCCCTCCGATCAC
CAGCTGCTTGTGCTGCTGCTGAGCCAAGGGTAGCGATGAACATCTTGAAC
CAGCCCATCAACCCAGGCGGCCACCCGGTGTTCCCGGCGGCCAAGGAGAG
CGGGCATCTCACGCCGGCGTCGGTGCGCTTCGACGGCGTGCCGGCGGCGC
AGCCGAGCACGGCGGCCGCGGGCCGGCCGAGGTGGCAGGCGCAGACGCTG
CGCCGGGCCAGCAGCTACGTCGGCGCCGAACACGACGGGACCACCCCCAC
CGCGTCCGTCCCGGTCCCGGTCCCGGTCCAGGCCGCGGCCCTGGCGCCCG
TCCCGTTCAAGCCGATCACGCTCGACTTCCTGCGGTCGCTCGTGGACACG
AACTGCAGCATGACCCCCGTCGCCCCGGACGCCGAGGCCTGCGCCCCGCC
GCCGCCGAAGATGGTCGCACTCCGGGTGGTGGTGACCTCCGCCGTGGAGC
TGGACGCGCGCCAGACCGAGCTCATCGCGCGCAAGATGCGCCGCCTCACC
GGGTTCGTCAACCTCAAGGTCGAGAACGTCGTGGACACGTCCCTCATCGC
CGGATTCGTCATCTGCTACGGCACCGACGACTCGCACGTCATTGATCTCA
GCGTCAAGAGCCAGCTCGCCGCGCTCAAGAACCGTGTCGACTCCATCGAC
CAGACCGTCCATGCCCACGGACACCCACACCACTGCTGAACGATCCTAAG
ATTCCAACACCTGATGCACTGGAGCAAGGCGCGCCATCGCTACCCCGTGC
TACAGCTTACTATACAAGCCTATCTCCATGATGATTATGAGACTACCATA
TACAGAACCGAGCGCCATGGCAACAACAGTTTTCCTATCTAAAGTTGTTG
TAAATGGCAAGAAAACTTAGATGTTACCTTCTTCCTGAGCCTATATGCGT
TCTATTGCTAAAAAACAAACGTTGTTGTATATATCATCCATGCGGAAACA
GCGGCTTCTATGGTGTAAAGTTTATATGCTATTGCAAGCTTGAAGTTTGT
GTATGACGGATCAGGGCTGCAGCGCTGTAATGGACTCCATGACCATGAGA
AAGATGGTTAAATGAGACTGTGTTAATAAGGATCAAAGAAATGGTATTTT
TGTGAGATGC
>Sb01g008830_TCONS_00006935_CUFF.529.2
GTCCAAAACCGTGACGCGCCCGTCGCGCGCGTGGAACAGACAGTGGATAG
GAGGCGGGCGCGCGCGGGGCTCGTGATGGAAGAATGACCGGTGACCACCA
CATGGGGATTGGCGGACGCGGCACCGGCACGCAGATTTCCCCGGATGGGG
CGTGTGCGGCTGCCGGGGCCGCATCGTGTGCACGCCAAATTCTCCCGTCC
TCTTCCCCCCTCCTCGACACCAGCTTAGCCAGGGCCAGGCTACGCAGCAG
CTGCTACCTTATCCCCACCCGCTGGCAGCACTCTGGCAGATATTACCCCC
CCAGCTGCTCTACCCCCGTTGGCTGCTTCTTCTCCCCACCCTCGCCTCAA
CTTCTCTGCCGTTCCCTCCGATCACCAGCTGCTTGTGCTGCTGCTGAGCC
AAGCGATGAACATCTTGAACCAGCCCATCAACCCAGGCGGCCACCCGGTG
TTCCCGGCGGCCAAGGAGAGCGGGCATCTCACGCCGGCGTCGGTGCGCTT
CGACGGCGTGCCGGCGGCGCAGCCGAGCACGGCGGCCGCGGGCCGGCCGA
GGTGGCAGGCGCAGACGCTGCGCCGGGCCAGCAGCTACGTCGGCGCCGAA
CACGACGGGACCACCCCCACCGCGTCCGTCCCGGTCCCGGTCCCGGTCCA
GGCCGCGGCCCTGGCGCCCGTCCCGTTCAAGCCGATCACGCTCGACTTCC
TGCGGTCGCTCGTGGACACGAACTGCAGCATGACCCCCGTCGCCCCGGAC
GCCGAGGCCTGCGCCCCGCCGCCGCCGAAGATGGTCGCACTCCGGGTGGT
GGTGACCTCCGCCGTGGAGCTGGACGCGCGCCAGACCGAGCTCATCGCGC
GCAAGATGCGCCGCCTCACCGGGTTCGTCAACCTCAAGGTCGAGAACGTC
GTGGACACGTCCCTCATCGCCGGATTCGTCATCTGCTACGGCACCGACGA
CTCGCACGTCATTGATCTCAGCGTCAAGAGCCAGCTCGCCGCGCTCAAGA
ACCGTGTCGACTCCATCGACCAGACCGTCCATGCCCACGGACACCCACAC
CACTGCTGAACGATCCTAAGATTCCAACACCTGATGCACTGGAGCAAGGC
GCGCCATCGCTACCCCGTGCTACAGCTTACTATACAAGCCTATCTCCATG
ATGATTATGAGACTACCATATACAGAACCGAGCGCCATGGCAACAACAGT
TTTCCTATCTAAAGTTGTTGTAAATGGCAAGAAAACTTAGATGTTACCTT
CTTCCTGAGCCTATATGCGTTCTATTGCTAAAAAACAAACGTTGTTGTAT
ATATCATCCATGCGGAAACAGCGGCTTCTATGGTGTAAAGTTTATATGCT
ATTGCAAGCTTGAAGTTTGTGTATGACGGATCAGGGCTGCAGCGCTGTAA
TGGACTCCATGACCATGAGAAAGATGGTTAAATGAGACTGTGTTAATAAG
GATCAAAGAAATGGTATTTTTGTGAGATGC
>Sb01g009130_TCONS_00006976_PAC:1950419
ATGGGCATAGCGGCGCCACCGTACCAGCAGACCATCACCACGTACGTGAG
CCAACCCACCAAGAGCAGCGCAGCGATCTCCGCCTCCGCCCGGGCGGCTA
CCGCGACGTCTATGTCCCACTCCCAGGGATTCCACCACCAGGCCAGCAGC
GGCGTCTACGGCTACTCCTCTGATGGCTTCGACCGCCCGGACTCCAGCCA
CCACCAGCAGGATCACCATCAGCAGCAGCACGAGCACGTGGCGCAGCAGA
GCCGCCGCGACAAGCTGAGGGTGCAGGCCGGCTTCGACCCGGCCGCCGCC
GCCGGGCACGGCCTGCTCCCTATCGACGGCGGCGACGACCATGGCGGCCC
CGGGTCCATATACGAGCAAGCGGCGGCGGCCGCCGGGGCCTCCAACATGC
TCTCCGAGATGTTCAACTTCCCCGCGCCGCCTTCGGGTCCCTCCGCCACC
GAGCTGCTGGCCAGCCAGATGAGCGCCAACTACCGCTTCGGGCTACGGCA
ACAGCAGCAGGCCGGGCCCGGAGGGGTGGCCGGCTTGTCCGGCGGCGACG
GCGGTTGGTTCGGGACCGGCGCGGCGGGTCGTGCTGGCTTGGTCCTCGGT
GGGGCCAGCATGGGCTCGTTAGGTGAAACGTCGTCCCCGAAGCAGCAGCA
AGCAGGCAGCATGGCTGGCCTGGCCACCGACCCGGCCGCCGCGATGCAGC
TCTTCCTCATGAACCCACAGCAGCAGCAGCAGCAGTCTAGATCGTCGCCG
ACGTCGCCGCCGCCGTCGGACGTGCAGCACCACGAGGCGTTCCAGGCGTT
CGGCGCCGCCGCCGGGGCCGCGTTCGGTGGCGCCGGGACCGGCGTCGTGG
AAGGCCAGGGTCTGTCCCTCTCGCTGTCGCCGTCGCTACAGCAGCTGGAG
ATGGCGAAGCAGGCCGAGGAGCTGAGGGTCCGGGACGGCGTGCTCTACTT
CAACCGGCAGCAACAGCAGCAGGGCCCGACGTCGGTGCAGCAGCAGCAGC
TGCCGATGGCATTGCACGGCCAGGTCGGCGCGCTGGGGCAGCAGCTGCAC
GTCGGATACGGCCCCGCGGGCGTCGCGGGCGTGCTGCGCAACTCCAAGTA
CACCCGCGCGGCGCAGGAGCTCCTGGAGGAGTTCTGCAGCGTCGGGCGCG
GGCAGATCAAGGGCGGCGCGCGGGGCGGGCGTGGGGCCTCGGCGTCCAAC
CCTAACGCCAGCAATAAGCAGGGCGGCGCCTCCAGCTCCGGCGCCGCGCA
GTCGCCGTCGTCCGCGTCCAAGGAGCCCCCTCAACTGTCCCCCGCCGACC
GGTTCGAGCACCAGCGCAAGAAGGCCAAGCTCATCTCCATGCTCGACGAG
GTGGACCGTCGGTACAACCACTACTGCGACCAGATGCAGATGGTGGTGAA
CTTCTTCGACTCGGTGATGGGGTTCGGCGCGGCGACGCCGTACACGGCGC
TGGCGCAGAAGGCCATGTCGCGGCACTTCCGGTGCCTCAAGGACGCCATC
GCGGCGCAGCTGCGGACCACGTGCGAGCTGCTCGGGGAGAAGGACGCCGG
CACCAGCTCCGGGCTCACCAAGGGCGAGACCCCGCGGCTGCGCGCCATCG
ACCAGAGCCTCCGGCAGCAGCGCGCCTTCCACCACATGGGAATGATGGAG
CAGGAGGCCTGGAGGCCCCAGCGCGGCCTCCCCGAACGCTCCGTCAACAT
CCTCCGATCCTGGCTCTTCGAGCACTTCCTGCACCCGTACCCGAGCGACG
CCGATAAGCACCTGTTGGCGAGGCAGACCGGGCTGTCCAGGAACCAGGTC
TCCAACTGGTTCATCAACGCCCGTGTCCGGCTATGGAAGCCCATGATCGA
GGAGATGTATCAGCAGGAGTGCAGGGAGCTCGAGGGTTCCTCGGCCGGCG
GCGGGGGCGGCCCCGAGTCCGGCAACGACCCCTCCGGCGCCGACGACTCG
CACTCTCCGACCACCACCGGCGCAGCGCAGCTCCCGCAACAGCAACAGCA
GCACGGCACAATGCCCGGAGTGATGATGCCCCACAAGCCCGACCCGAGCG
CCGCGGGTCCTTCGGCTGCGGACGCGGCGTTCGTCGGGATCGACCCGGTG
GAGCTCCTCGGCGGCGACGCGCACGTGGGCGGTGGCGCGGACGACCTGTA
CGGGCGGTTCGAGCCCGGGGTGAGGGTGCGGTACGGGCCCGCTGCGGCAG
GCGCGGCCGCCGGCGACGTGTCTCTGACGCTAGGCCTGCAGCACGCCGGC
GCCGGCAACGCCGGGCCCGACAGCACCGGGCGGTTCTCCTTGAGAGACTA
CAGCGGTTGTTGATGCTTACATACATGCATCGCTACATCACCTTTCATGG
CTCATGCATGCATGCGCACAATCATGCATTTGGAAGAGTACGGATCGAGG
AAAGAGAGAGAGAAACAGTAAAAACAGAGAAGAGAGAGAGAGGGTGCTAG
ACAGAGAGAGATGAGCATCTAGAAAGAGAAAATTTGCATGGTGCCTGGAG
GTGATGAATGGGATGGGATATATGAAAATGAGATCATCAAAACCGCCTCC
TGCTTCTCGTCGTCCTTCTTCCCAGATGATTCTTAATTTACTTAGCTAGC
ACATTAATTCCTTTTGTTAGGCATTATTGTTGGGGGGTTAAGGATAATTA
ATTTGTATACAGCAAAGGAAGATAGGAAGTGTATAATTGTTTAGTCACAC
TTTTTTGCTTCTCTGTTTTGCATTTGCCCGTTTTTGTTCTGGTGTACCAA
TTTTCCTTGTACTCATTTTCCATTCCCTCTCTGTAAACTAAACATAAGAG
ACACATACATACATGCATACGTAAATACATACTCCCTCCATC
>Sb01g009130_TCONS_00006977_CUFF.551.2
CGCGGGGCATAAAAAGAAAAAGAGGATCCCAAAGGAGGAATAGAGAGGGA
GAGATAGTATAGGCAGCGCTGGGACGAGGGCCGCAGCGACAGCGACGTCT
TCCTCCCTCTGGCCTCTGGGATTTTGAGCTGCTCAGCTCTCGCCCCCGTC
CAATTCCAATATCTGCAGCAGCAGCAGCAGCAGCAGCAGCCGCGGCGGCA
GGAGCAGGAGGGGATCAGCAGCGGAATAGCCGCGCCAGCAGAGCACCGGA
AGGCGAGGAAAAGGAGCTCGGTTTTTTTATATACCAACCGGCCACCACCC
GCCCTGCGCGCTACTACTACTCGTAGCTACTGGCTAGCTGCTTGCCTTCC
CCTTTGCGTCGTCGCGCTCTTCGCCGTCCCCTTTCAGAATCGGAAGGCGA
TTGCACAAGGCTGCTGCGCGCGTGCTCGGCCGCCGTCCGCCCGAGACCCG
ACCGGACAAAGAGGGGAGGAGAAAAAAAAATATAGAGTTAGTCACACACA
GCAGCACAGGAGGACGGGGAGAGGGATTGAGAGAGATAAAGAGATTTCGG
GAGACAAGGAGAGAGAGAGACAGAGATGGCGGAGAGGAGGAGGAGGAGCA
GCCGCTGCTCTCGGAGGCAGCACCCCTTTCACTCCCGCACCCAGATAACG
ATGTGCTAGTTCCGGCCTCTTAGGTTAAGGAAGGTGGAGGTTGTGGCCGG
GATCCCGCCGACGATGATGACAGTGGCGCCGCCGGCATGGGCATAGCGGC
GCCACCGTACCAGCAGACCATCACCACGTACGTGAGCCAACCCACCAAGA
GCAGCGCAGCGATCTCCGCCTCCGCCCGGGCGGCTACCGCGACGTCTATG
TCCCACTCCCAGGGATTCCACCACCAGGCCAGCAGCGGCGTCTACGGCTA
CTCCTCTGATGGCTTCGACCGCCCGGACTCCAGCCACCACCAGCAGGATC
ACCATCAGCAGCAGCACGAGCACGTGGCGCAGCAGAGCCGCCGCGACAAG
CTGAGGGTGCAGGCCGGCTTCGACCCGGCCGCCGCCGCCGGGCACGGCCT
GCTCCCTATCGACGGCGGCGACGACCATGGCGGCCCCGGGTCCATATACG
AGCAAGCGGCGGCGGCCGCCGGGGCCTCCAACATGCTCTCCGAGATGTTC
AACTTCCCCGCGCCGCCTTCGGGTCCCTCCGCCACCGAGCTGCTGGCCAG
CCAGATGAGCGCCAACTACCGCTTCGGGCTACGGCAACAGCAGCAGGCCG
GGCCCGGAGGGGTGGCCGGCTTGTCCGGCGGCGACGGCGGTTGGTTCGGG
ACCGGCGCGGCGGGTCGTGCTGGCTTGGTCCTCGGTGGGGCCAGCATGGG
CTCGTTAGGTGAAACGTCGTCCCCGAAGCAGCAGCAAGCAGGCAGCATGG
CTGGCCTGGCCACCGACCCGGCCGCCGCGATGCAGCTCTTCCTCATGAAC
CCACAGCAGCAGCAGCAGCAGTCTAGATCGTCGCCGACGTCGCCGCCGCC
GTCGGACGTGCAGCACCACGAGGCGTTCCAGGCGTTCGGCGCCGCCGCCG
GGGCCGCGTTCGGTGGCGCCGGGACCGGCGTCGTGGAAGGCCAGGGTCTG
TCCCTCTCGCTGTCGCCGTCGCTACAGCAGCTGGAGATGGCGAAGCAGGC
CGAGGAGCTGAGGGTCCGGGACGGCGTGCTCTACTTCAACCGGCAGCAAC
AGCAGCAGGGCCCGACGTCGGTGCAGCAGCAGCAGCTGCCGATGGCATTG
CACGGCCAGGTCGGCGCGCTGGGGCAGCAGCTGCACGTCGGATACGGCCC
CGCGGGCGTCGCGGGCGTGCTGCGCAACTCCAAGTACACCCGCGCGGCGC
AGGAGCTCCTGGAGGAGTTCTGCAGCGTCGGGCGCGGGCAGATCAAGGGC
GGCGCGCGGGGCGGGCGTGGGGCCTCGGCGTCCAACCCTAACGCCAGCAA
TAAGCAGGGCGGCGCCTCCAGCTCCGGCGCCGCGCAGTCGCCGTCGTCCG
CGTCCAAGGAGCCCCCTCAACTGTCCCCCGCCGACCGGTTCGAGCACCAG
CGCAAGAAGGCCAAGCTCATCTCCATGCTCGACGAGGTGGACCGTCGGTA
CAACCACTACTGCGACCAGATGCAGATGGTGGTGAACTTCTTCGACTCGG
TGATGGGGTTCGGCGCGGCGACGCCGTACACGGCGCTGGCGCAGAAGGCC
ATGTCGCGGCACTTCCGGTGCCTCAAGGACGCCATCGCGGCGCAGCTGCG
GACCACGTGCGAGCTGCTCGGGGAGAAGGACGCCGGCACCAGCTCCGGGC
TCACCAAGGGCGAGACCCCGCGGCTGCGCGCCATCGACCAGAGCCTCCGG
CAGCAGCGCGCCTTCCACCACATGGGAATGATGGAGCAGGAGGCCTGGAG
GCCCCAGCGCGGCCTCCCCGAACGCTCCGTCAACATCCTCCGATCCTGGC
TCTTCGAGCACTTCCTGCACCCGTACCCGAGCGACGCCGATAAGCACCTG
TTGGCGAGGCAGACCGGGCTGTCCAGGAACCAGGTCTCCAACTGGTTCAT
CAACGCCCGTGTCCGGCTATGGAAGCCCATGATCGAGGAGATGTATCAGC
AGGAGTGCAGGGAGCTCGAGGGTTCCTCGGCCGGCGGCGGGGGCGGCCCC
GAGTCCGGCAACGACCCCTCCGGCGCCGACGACTCGCACTCTCCGACCAC
CACCGGCGCAGCGCAGCTCCCGCAACAGCAACAGCAGCACGGCACAATGC
CCGGAGTGATGATGCCCCACAAGCCCGACCCGAGCGCCGCGGGTCCTTCG
GCTGCGGACGCGGCGTTCGTCGGGATCGACCCGGTGGAGCTCCTCGGCGG
CGACGCGCACGTGGGCGGTGGCGCGGACGACCTGTACGGGCGGTTCGAGC
CCGGGGTGAGGGTGCGGTACGGGCCCGCTGCGGCAGGCGCGGCCGCCGGC
GACGTGTCTCTGACGCTAGGCCTGCAGCACGCCGGCGCCGGCAACGCCGG
GCCCGACAGCACCGGGCGGTTCTCCTTGAGAGACTACAGCGGTTGTTGAT
GCTTACATACATGCATCGCTACATCACCTTTCATGGCTCATGCATGCATG
CGCACAATCATGCATTTGGAAGAGTACGGATCGAGGAAAGAGAGAGAGAA
ACAGTAAAAACAGAGAAGAGAGAGAGAGGGTGCTAGACAGAGAGAGATGA
GCATCTAGAAAGAGAAAATTTGCATGGTGCCTGGAGGTGATGAATGGGAT
GGGATATATGAAAATGAGATCATCAAAACCGCCTCCTGCTTCTCGTCGTC
CTTCTTCCCAGATGATTCTTAATTTACTTAGCTAGCACATTAATTCCTTT
TGTTAGGCATTATTGTTGGGGGGTTAAGGATAATTAATTTGTATACAGCA
AAGGAAGATAGGAAGTGTATAATTGTTTAGTCACACTTTTTTGCTTCTCT
GTTTTGCATTTGCCCGTTTTTGTTCTGGTGTACCAATTTTCCTTGTACTC
ATTTTCCATTCCCTCTCTGTAAACTAAACATAAGAGACACATACATACAT
GCATACGTAAATACATACTCCCTCCATC
>Sb01g009220_TCONS_00006984_PAC:1950429
ACCGCCGCCCGCTACCCAAGCTCGCACCATCCAACCACCTCCGGCCCGCC
AAACCCGGACCAGATCTGGTACGTGCCGCCCCTCGATTTGGCGCGCTCGA
TCCGGCCTCGTGCAGTCGTGCTGGAGATATGCCAGACTCGAGCTCAAATC
TGGTAGATTCCACTGACGCGAGGTTGTAGCCACGAATCCCGGGCGCCGCG
ATGCAGGCCCGTGTGGCGTCCATGGAGGACGTGAAGGAGGCGCGGCAGGC
GGCGGGGCAGGGGAGGGTGCTGCCCACGGGGATGCTCAAGGTGTTCCTGG
GGTTCCTGCTGCTGGGCGTGGGCCTGTCCGCCGTCGGCATGTACATGGCG
CGGCACGCGGTGGCGGCGGTCGCGCCATCGCTGTTCCGGCCGTGCCTGGG
CGGCTCCTCCGCGGAGGAGGAGCCCGAGGGGCTGGAGCGGTGGACGCGGC
CCCCAGCGCGCGTAGAGCACGCGATGACGGACGAGGAGCTGCTCTGGCGC
GCGTCGTTCGCGCCGCGGGTGCGCGGGTACCCGTTCCGCCGCGTGCCCAA
AGTGGCCTTCATGTTTCTCACGCGAGGCCCGTTGCCGCTGGCGCCGCTCT
GGGAGCGTTTCTTCCGTGGGCACGAGGGGCGCTACTCCATCTACGTGCAC
GCATTGCCATCCTACCATGCCAACTTCACCTCTGAATCCGTCTTCTACCG
GCGACAAATTCCCAGTAAGGTCGCAGAATGGGGTCAGATGACCATGTGTG
ATGCTGAGAGACGCCTACTTGCCAACGCTTTGCTGGATATATCCAACGAA
TGGTTTGTGCTTGTGTCTGAGTCGTGCATTCCCATATTTGATTTCAACAC
AACATACAGATACTTCCAGAATTCGAACCGAAGCTTTCTCATGGCGTTTG
ATGATCATGGACCATATGGACGGGGAAGATACAACTGGAATATGACCCCC
GAGGTTGAACTTGACCAATGGCGCAAAGGTTCACAGTGGTTCGAAGTACA
CAGAGAACTTGCCATTGAAATTGTGAAGGACACAGTCTACTATCCAAAAT
TCAAGGAGTTCTGCAGGCCCCATTGTTATGTTGATGAGCACTATTTCCCT
ACAATGCTGACGATTGAAGCTCCGAACAGCCTGGCTAACAGAAGTGTTAC
TTGGGTGGATTGGTCAAGAGGTGGTGCACATCCAGCCACGTTTGGCAGGG
GTGATATCACAGAGGAATTCCTGAGGAGGGTCCAAAAGGGACGGACATGT
CTATACAATAACCAGAACTCAACGATGTGCTTCTTGTTTGCACGGAAGTT
TGCTCCAAGTGCATTGGAGCCCTTGTTAGAGCTAGCGCCTACTGTGCTCG
GTTTTGGTTGACGACTAGTGTGTTTGAAGAGTCTGTAATTTTGATATTAT
TAGATCATTATAGGATTACACGCTTGGAGGCATGGCTCAGATTGATGGAT
GGAATCGTGGAAACGTACACAGTGCCCCCTCCGCTTGTGCATTATACACA
AACCTGTATTGTTTTGTATAGTAAACTGACCCTGGATCAGGAAGGAATTT
TCTCTAGGATCATTATGACTACCCTGTATTTTCTTGGTTTATTTGAAGAT
AATATACTGTAAATTTCTATTTCTATTAAGATAAAACTT
>Sb01g009220_TCONS_00006985_CUFF.547.2
CCGTGACGGTACACGTCCCCTGAGGTCCTGACCCCGAGGCGTCCCCCACT
CCAACCCCACCAACACACCAGCACCGCCGCCCGCTACCCAAGCTCGCACC
ATCCAACCACCTCCGGCCCGCCAAACCCGGACCAGATCTGGTACGTGCCG
CCCCTCGATTTGGCGCGCTCGATCCGGCCTCGTGCAGTCGTGCTGGAGAT
ATGCCAGACTCGAGCTCAAATCTGGTAGATTCCACTGACGCGAGGTTGTA
GCCACGAATCCCGGGCGCCGCGATGCAGGCCCGTGTGGCGTCCATGGAGG
ACGTGAAGGAGGCGCGGCAGGCGGCGGGGCAGGGGAGGGTGCTGCCCACG
GGGATGCTCAAGGTGTTCCTGGGGTTCCTGCTGCTGGGCGTGGGCCTGTC
CGCCGTCGGCATGTACATGGCGCGGCACGCGGTGGCGGCGGTCGCGCCAT
CGCTGTTCCGGCCGTGCCTGGGCGGCTCCTCCGCGGAGGAGGAGCCCGAG
GGGCTGGAGCGGTGGACGCGGCCCCCAGCGCGCGTAGAGCACGCGATGAC
GGACGAGGAGCTGCTCTGGCGCGCGTCGTTCGCGCCGCGGGTGCGCGGGT
ACCCGTTCCGCCGCGTGCCCAAAGTGGCCTTCATGTTTCTCACGCGAGGC
CCGTTGCCGCTGGCGCCGCTCTGGGAGCGTTTCTTCCGTGGGCACGAGGG
GCGCTACTCCATCTACGTGCACGCATTGCCATCCTACCATGCCAACTTCA
CCTCTGAATCCGTCTTCTACCGGCGACAAATTCCCAGTCGCAGAATGGGG
TCAGATGACCATGTGTGATGCTGAGAGACGCCTACTTGCCAACGCTTTGC
TGGATATATCCAACGAATGGTTTGTGCTTGTGTCTGAGTCGTGCATTCCC
ATATTTGATTTCAACACAACATACAGATACTTCCAGAATTCGAACCGAAG
CTTTCTCATGGCGTTTGATGATCATGGACCATATGGACGGGGAAGATACA
ACTGGAATATGACCCCCGAGGTTGAACTTGACCAATGGCGCAAAGGTTCA
CAGTGGTTCGAAGTACACAGAGAACTTGCCATTGAAATTGTGAAGGACAC
AGTCTACTATCCAAAATTCAAGGAGTTCTGCAGGCCCCATTGTTATGTTG
ATGAGCACTATTTCCCTACAATGCTGACGATTGAAGCTCCGAACAGCCTG
GCTAACAGAAGTGTTACTTGGGTGGATTGGTCAAGAGGTGGTGCACATCC
AGCCACGTTTGGCAGGGGTGATATCACAGAGGAATTCCTGAGGAGGGTCC
AAAAGGGACGGACATGTCTATACAATAACCAGAACTCAACGATGTGCTTC
TTGTTTGCACGGAAGTTTGCTCCAAGTGCATTGGAGCCCTTGTTAGAGCT
AGCGCCTACTGTGCTCGGTTTTGGTTGACGACTAGTGTGTTTGAAGAGTC
TGTAATTTTGATATTATTAGATCATTATAGGATTACACGCTTGGAGGCAT
GGCTCAGATTGATGGATGGAATCGTGGAAACGTACACAGTGCCCCCTCCG
CTTGTGCATTATACACAAACCTGTATTGTTTTGTATAGTAAACTGACCCT
GGATCAGGAAGGAATTTTCTCTAGGATCATTATGACTACCCTGTATTTTC
TTGGTTTATTTGAAGATAATATACTGTAAATTTCTATTTCTATTAAGATA
AAACTT
>Sb01g009280_TCONS_00001070_PAC:1950437
AACCTTTTGCTAAAAAAAAAGGCAAGAAAAATCCCCACCCGAGCTGTGGA
AAGACCGAGCTCTCGCGTGTCGCGTGTCGGTCTCTCCCTCTCGCCGGTGC
CGCTTCGATCGCCGCCGCGCCGGCGCCGCTCCGGCCGCCTCTTCGTCGTC
GCCTCTCCGGCCGCCTCCTCCTCGCCGCCGCTCCGGAAGCCTCCTCGTCG
TCGTCCCCGCCGCGTCCGCGACATCGTCGTCCTCACTCAGCCATCCACTG
CACTCCGGCAGACCTGTTCACTTTGACATTCCAACAAAGGGCACCTTGCT
AGTCTCCCAGATCGTTTCCTAACAATGAGGACACATGAACGAGCTGCCAA
TTTGGCTCTTGCTGGACTGAGCTTGGCGCCACTTGTGGTCAACGTAAACC
CAAATGTGAATGTGGTATTGACAGCATGCCTTACTGTCTATGTGGGTTGC
TACCGTTCTGTCAAGCCAACTCCACCCTCTGAGACCATGTCCAAGGAGCA
TGCTATGCGGTTCCCCTTTGTTGGAAGTGCTATGCTTTTATCACTGTTCC
TTCTATTCAAGTTTCTCTCAAAAGACTTGGTCAATGCTGTGCTCACTGCC
TACTTTTTCATTCTAGGCATTGTTGCTCTCTCTGCAACACTGCTTCCTTC
TATAAAACGTTTTCTTCCAAAAGAGTGGAATGATAATCTCATCGTCTGGC
AGGCTCCACTTATCCGCTGGGCTCCGTTTATCCACTCGCTCTCAGTGGAG
TTCACAAAGTCCCAGATTGTTGCTTCAATACCTGGATTTTTCTTTTGCTT
GTGGTATGCGTCAAAGAAGCATTGGCTTGCAAACAATGTTCTGGGATTGG
CTTTCTGTATTCAGGGGATTGAGATGCTGTCATTGGGATCATTTAAAATT
GGAGCCATTCTCTTGGGTGGACTTTTTGTGTATGACATTTTCTGGGTGTT
CTTCACTCCAGTTATGGTTAGTGTGGCTAAATCTTTTGATGCTCCGATAA
AGCTTCTGTTTCCAACTGCAGACGCTGCACGTCCATTCTCCATGCTTGGC
CTTGGTGACATTGTAATACCTGGTATATTTGTTGCACTTGCCTTGCGCTT
TGATGTCTCAAGAGGTATCAAGAACCGTTACTTCAACGGTGCATTTTTGG
GATACGCTGTGGGTATGACAGTGACCATCATTGTAATGAACTGGTTTCAA
GCTGCACAGCCTGCTCTACTATACCTCGTTCCTTGTGTGATTGGTTTCGT
TGCTGTTCCCAGTCTGTGGTATGGAGAAGTGAAACAGCTGCTTGAGTTTG
ATGAGTCAAAAGTTGAGGCTGAGGAAGGTGGTGTAGAAGAAGAGCAAGAT
GATAATAGTTCCAAAGGCAACAAAAAGGTGGACTAGCATTCTAGCAGGAT
TTAGTTCCAGAGGTAAAAGGACAGGACGACAGTTTTCGTGTATGGTCGTC
TGACAGCTAAATGGGCTTGATGACCTCTAATACCGGGTTGGCTTACTTAA
GGACTTAGAAATGGTTCAACATGACACAAGTTTTTTTTTTCGCTCCGCGG
ATTATTTGGCCTGGACTGGAGAGTGGAAGATGAGGGGGGAAATGATGATG
TTACTTGCGATGCCCTGACGTGCTCCTGATTCATTGAGGAATTCACCAGA
ACTCT
>Sb01g009280_TCONS_00001069_PAC:1950436
AACCTTTTGCTAAAAAAAAAGGCAAGAAAAATCCCCACCCGAGCTGTGGA
AAGACCGAGCTCTCGCGTGTCGCGTGTCGGTCTCTCCCTCTCGCCGGTGC
CGCTTCGATCGCCGCCGCGCCGGCGCCGCTCCGGCCGCCTCTTCGTCGTC
GCCTCTCCGGCCGCCTCCTCCTCGCCGCCGCTCCGGAAGCCTCCTCGTCG
TCGTCCCCGCCGCGTCCGCGACATCGTCGTCCTCACTCAGCCATCCACTG
CACTCCGGCAGACCTGGTAGAATCCGCTCCATTCACTTTGACATTCCAAC
AAAGGGCACCTTGCTAGTCTCCCAGATCGTTTCCTAACAATGAGGACACA
TGAACGAGCTGCCAATTTGGCTCTTGCTGGACTGAGCTTGGCGCCACTTG
TGGTCAACGTAAACCCAAATGTGAATGTGGTATTGACAGCATGCCTTACT
GTCTATGTGGGTTGCTACCGTTCTGTCAAGCCAACTCCACCCTCTGAGAC
CATGTCCAAGGAGCATGCTATGCGGTTCCCCTTTGTTGGAAGTGCTATGC
TTTTATCACTGTTCCTTCTATTCAAGTTTCTCTCAAAAGACTTGGTCAAT
GCTGTGCTCACTGCCTACTTTTTCATTCTAGGCATTGTTGCTCTCTCTGC
AACACTGCTTCCTTCTATAAAACGTTTTCTTCCAAAAGAGTGGAATGATA
ATCTCATCGTCTGGCAGGCTCCACTTATCCGCTGGGCTCCGTTTATCCAC
TCGCTCTCAGTGGAGTTCACAAAGTCCCAGATTGTTGCTTCAATACCTGG
ATTTTTCTTTTGCTTGTGGTATGCGTCAAAGAAGCATTGGCTTGCAAACA
ATGTTCTGGGATTGGCTTTCTGTATTCAGGGGATTGAGATGCTGTCATTG
GGATCATTTAAAATTGGAGCCATTCTCTTGGGTGGACTTTTTGTGTATGA
CATTTTCTGGGTGTTCTTCACTCCAGTTATGGTTAGTGTGGCTAAATCTT
TTGATGCTCCGATAAAGCTTCTGTTTCCAACTGCAGACGCTGCACGTCCA
TTCTCCATGCTTGGCCTTGGTGACATTGTAATACCTGGTATATTTGTTGC
ACTTGCCTTGCGCTTTGATGTCTCAAGAGGTATCAAGAACCGTTACTTCA
ACGGTGCATTTTTGGGATACGCTGTGGGTATGACAGTGACCATCATTGTA
ATGAACTGGTTTCAAGCTGCACAGCCTGCTCTACTATACCTCGTTCCTTG
TGTGATTGGTTTCGTTGCTGTTCCCAGTCTGTGGTATGGAGAAGTGAAAC
AGCTGCTTGAGTTTGATGAGTCAAAAGTTGAGGCTGAGGAAGGTGGTGTA
GAAGAAGAGCAAGATGATAATAGTTCCAAAGGCAACAAAAAGGTGGACTA
GCATTCTAGCAGGATTTAGTTCCAGAGGTAAAAGGACAGGACGACAGTTT
TCGTGTATGGTCGTCTGACAGCTAAATGGGCTTGATGACCTCTAATACCG
GGTTGGCTTACTTAAGGACTTAGAAATGGTTCAACATGACACAAGTTTTT
TTTTTCGCTCCGCGGATTATTTGGCCTGGACTGGAGAGTGGAAGATGAGG
GGGGAAATGATGATGTTACTTGCGATGCCCTGACGTGCTCCTGATTCATT
GAGGAATTCACCAGAACTCT
>Sb01g009340_TCONS_00001074_PAC:1950443
ATGGCGACGGCGATCTCGCTCCCGTGCACGCCGGTGATCACTCCCCGCGC
GTGCAACTGCAACCCCCGCCGGCTTGTCCACGTGTCGGCGGCGCGCGGCT
CTCGCACGCGCGGAGGCGGGCGCGTCGGTCTCCGCTCCCCGACGGTCCCC
GCCGCAGCGGGAGCCTCGGCCTCCTCCCCCGGCTTGGCTTCAGACACCGG
TGGCGCGCCCGCGTGGGACGCTCTTGGCGGCGTCTCCGTCGTCGCCGCGG
GAACAGGCAACGCTGTGGCGCTGACGGACCTATGGGACTCCACCGAGGGG
GTGGCCGTGGTTGCGCTGCTGAGGCATTTCGGGTGCTTCTGCTGCTGGGA
GCTGGCCTCTGTTCTCAAGGACTCCATAGCGAAGTTCGACTCGGCGGGGG
CTAAACTGATCGCCATCGGCGTCGGAACACCAGAGAAAGCTCGCATTCTC
GCCGACCGGCTGCCATTTCCTCTGGACTCCTTGTACGCAGATCCCGAGCG
CAAGGCTTACAACGTGCTTGGACTGTACCATGGTTTGGGTCGGACGTTGT
TCAACCCAGCTAGTGCAAAGATATATTCAAGGCTCGACTACATCAAGGAG
GCGACCAAGAACTACACGCTGGAAGCCACGCCCGCCGACCTCACCGGCGT
CCTGCAGCAGGGTGGAATGTTCGTGTTCAGAGGGAAGGAGTTGCTATACT
CATGGAGAGACGAAGGCACCGGCGATCATGCTCCTCTGGACGACGTGCTC
AGCGCCTGCCGCAAAATTCCAGTCGTTTGACCTGTATTGTCATCCGGACT
CTGCCTGTGTCTGACTGTCTGTGTATATGTATGTGCCCGATAGGCTGATG
CTATAGCTAGACTGAAACCCTGGTTTCGTTCATCCATCAAATGCAGTATT
GCCGC
>Sb01g009340_TCONS_00001075_CUFF.554.2
ATGGCGACGGCGATCTCGCTCCCGTGCACGCCGGTGATCACTCCCCGCGC
GTGCAACTGCAACCCCCGCCGGCTTGTCCACGTGTCGGCGGCGCGCGGCT
CTCGCACGCGCGGAGGCGGGCGCGTCGGTCTCCGCTCCCCGACGGTCCCC
GCCGCAGCGGGAGCCTCGGCCTCCTCCCCCGGCTTGGCTTCAGACACCGG
TGGCGCGCCCGCGTGGGACGCTCTTGGCGGCGTCTCCGTCGTCGCCGCGG
GAACAGGCAACGCTGTGGCGCTGACGGACCTATGGGACTCCACCGAGCTG
GGAGCTGGCCTCTGTTCTCAAGGACTCCATAGCGAAGTTCGACTCGGCGG
GGGCTAAACTGATCGCCATCGGCGTCGGAACACCAGAGAAAGCTCGCATT
CTCGCCGACCGGCTGCCATTTCCTCTGGACTCCTTGTACGCAGATCCCGA
GCGCAAGGCTTACAACGTGCTTGGACTGTACCATGGTTTGGGTCGGACGT
TGTTCAACCCAGCTAGTGCAAAGATATATTCAAGGCTCGACTACATCAAG
GAGGCGACCAAGAACTACACGCTGGAAGCCACGCCCGCCGACCTCACCGG
CGTCCTGCAGCAGGGTGGAATGTTCGTGTTCAGAGGGAAGGAGTTGCTAT
ACTCATGGAGAGACGAAGGCACCGGCGATCATGCTCCTCTGGACGACGTG
CTCAGCGCCTGCCGCAAAATTCCAGTCGTTTGACCTGTATTGTCATCCGG
ACTCTGCCTGTGTCTGACTGTCTGTGTATATGTATGTGCCCGATAGGCTG
ATGCTATAGCTAGACTGAAACCCTGGTTTCGTTCATCCATCAAATGCAGT
ATTGCCGCTATTCCAGGGAATCGAAACAGATACTGTATATACTAGAATCA
AATCGAGTTGAGAATTGAGAAGCGAATAGAGAAATACGTCTCCTTGCAC
>Sb01g009390_TCONS_00006999_PAC:1950448
AGCAGGGCACCACTCGCCCGCTCCAGCAGTCCAGCTCCTCCGACGCGCGA
CCAGACGCTCGCCCTCGCCAGTCCCAGTCGCCATACCCAGAGGCCCAGAC
CCCGTCCGGCGCCCGCCGATTCGACGCGAGTACGCGACGCGCCGCGCCGG
CCGCCGGCGGCTTCCCCAGATCCACGCGCCGCTCGGCGACCCGGCCGCTC
GGAGCTCGCTCCGGCCGTCCGCCCGCAGCCCGCCAAAAATCATCCTCGGA
TCGGAATCAGCGGAGCGACGGCGGAGATGGGCGCGGATTGCCGGTACGAG
CTGGCGCAGGCGGCGTACGTCAAGCTGGCGCTGCACGCACTGAAGCACCC
AGCGACCGCCGTCAACGGCCTCCTCGTCGGCCGCCTCGTCGAGCCTTCGT
CCTCACCGGCCGTCGTCTCGGTCATCGACGCCGTGCCGCTGTCTCACCAC
CCGCACCACCTGCCGCTGCTCCCCACGCTCGAGCTCGCGCTCACCCTCGT
CGAGGACCACTTCGCAACCCAGGGCGAAGGCCTCGCCGTCGTCGGATACT
ACCACGCCAACCCGCGCTGCGACGACACCGACCTCCCGCCAGTTGCCAAG
CGCGTCGGGGACCATATCTTCAGATACTTCCCCCGCTCCGCCGTGTTGTT
GGTCGATAACAAGAAGCTGGAGGAGGCCGTCAAGGGGAAGTCTCGTGACC
CGGTGGCTCAGTTATACACCAGGGATTCATCAAAAAGTTGGCGTCAGGCT
GGATCAGATGGAAGCAGTCAGCTTGTTCTGAAAGAACCTTCTACCAATGT
TGTCCTAGCTGATCATGTTACAACAAAGAAATGGGAGAAAATTGTTGATT
TTGACGACCACCTTGATGATATTAGCAAGGATTGGTTGAACCCAGGCCTG
CTTGACTGAATTTTCACGATTGATCTCTCTATACTGTATTGGAACTTTGC
TAGAAATGAGGTGGTGAAGCTCGTCCTGCTGTACTCTGGACTTTGCTCAG
TCGCAATGATTTATAAGCATGTATTTCAGTAAACAAGTGATTTTGTAACA
GTTACAGTTCGAAATGCTAAAATTGACGTTGAGATGACATTTGAGTAGAT
TTATCCCTGCGGCATATTATTACGACTTGTCAAAGGAAACTTCATCACAT
ATAAATTTAAGAGGCTGTTTGGATCCTTTCAT
>Sb01g009390_TCONS_00007000_PAC:1950449
AGCAGGGCACCACTCGCCCGCTCCAGCAGTCCAGCTCCTCCGACGCGCGA
CCAGACGCTCGCCCTCGCCAGTCCCAGTCGCCATACCCAGAGGCCCAGAC
CCCGTCCGGCGCCCGCCGATTCGACGCGAGTACGCGACGCGCCGCGCCGG
CCGCCGGCGGCTTCCCCAGATCCACGCGCCGCTCGGCGACCCGGCCGCTC
GGAGCTCGCTCCGGCCGTCCGCCCGCAGCCCGCCAAAAATCATCCTCGGA
TCGGAATCAGCGGAGCGACGGCGGAGATGGGCGCGGATTGCCGGTACGAG
CTGGCGCAGGCGGCGTACGTCAAGCTGGCGCTGCACGCACTGAAGCACCC
AGCGACCGCCGTCAACGGCCTCCTCGTCGGCCGCCTCGTCGAGCCTTCGT
CCTCACCGGCCGTCGTCTCGGTCATCGACGCCGTGCCGCTGTCTCACCAC
CCGCACCACCTGCCGCTGCTCCCCACGCTCGAGCTCGCGCTCACCCTCGT
CGAGGACCACTTCGCAACCCAGGGCGAAGGCCTCGCCGTCGTCGGATACT
ACCACGCCAACCCGCGCTGCGACGACACCGACCTCCCGCCAGTTGCCAAG
CGCGTCGGGGACCATATCTTCAGATACTTCCCCCGCTCCGCCGTGTTGTT
GGTCGATAACAAGAAGCTGGAGGAGGCCGTCAAGGGGAAGTCTCGTGACC
CGGTGGCTCAGGCACGTTTCCAAATCTTTCTCAAATATACCTTCAAGACT
TTCTAATTGGCACCAAGCGACCAGCAGTGCTAAGGCAGACACAGTACCCT
CGTATTAATAGTGTTCTATGTTTATCGAGATGTTAGAATTTACAGTGAGT
TTGCAAGGGGTAGCGAAACTATAATTTGTTATTTTATTTTAGACGGATGG
GCCACAGATCTGTTCCATTTTCCATTGAAACCAACTTCACGGCTGTTGTT
AAAACTTGGGAAGCTCTCCAAAATAATACAGACTTGCATAGAGTAGTGTT
GATTTGAGCAAAGCTGGGACGATTATCATTTTGATATCTGTTTTTTTTTT
CATTTATTTTAACTGAAACTATATTAGAGTTGGTTGCGGTATTGTTGTAG
TGAAACCACATGATATTGTATTGATACAAGAGATTAACA
>Sb01g009470_TCONS_00007013_PAC:1950464
AACTTTTCAGCCCAGCTCAATCTACATCGCTGTCCAAGCTAAAAAGGCCC
AACTGAGAAAGGCAGCGAGTGCCGGCCGAGTAGAACTCTGGCCTGCATCC
TAGTCCGGCTGCCGCATCCGGGCAGCTCCGGGCTCCGGCGGTTCCCCGCT
GCCGTCCTCCGTCTGGTCCCGACTGCGCTAGTGCTCCGCCTCATGGGGGC
GTCCGAATCTCTCCTGTCCAGGCAGCAGCTGCAGCAGCTGCGGCCGCAGT
GGGCGGATGAGATCACGACGGTGTCCGAGGGCCGGCGCGACGACGCCGAC
GCCGATCCCCTCGTCCGCCGCATCCGGTCTCTCACCATAGCTCCGCCGCT
ATTGAGCTCTCAATCTGAAGCGGAGGCAGAGAGCAGCCTCACCGATATCC
TCGTCCGGAAGCCCTCTATCTCCTCAGCCACCTCTGGAAATCTGAACCCA
AATGTCCTAGCTGAGCTTTTTTCCTTGTACCGCGAATGGCAAGAAGAGAA
TGCCAAGAAAATTAGCCGAAAGCAGGAGGAAATAGAAAACAAGATAGAAA
CAGCTGATGCATTGGCAGTTAAGCTTCTCCAGCGGTTCAACTATTCTCTT
ACTTCCATGAGATCCACCTCCCACAATCTTGCTGAAGTTCATCCGCTGCA
GATCGAAGTTGGTGAGTTGAAGGGCAGCTTAACTGAAGTTATAAGTAACT
GCGACGCACTGTGCAAGAGAATTGCTGCAGAAGGACCGGAAAGCCTACGA
TCATCTGTTCAACCTTTCATTCCTGCTAGAGCAGAGGCAGAAGGAAGCGG
TTCACTTGACCCAAAACAGGAGTCGTGAATCGTACAATCTAACTGCTGGC
AGCATGTGCAAAGAAACTTCAGAGGATGGTTAGTAGGTCCTGGATAAATG
CAGTATATATACATACATGTTTCCAAATGTCTGAAATTCTGTCTGTCTTG
TTGTAGTATCTAGAGTCATGACCGTGTCTGTGCACAGCACCGTCTCTGCG
TGCGGTGCGGCACTAATTTTTACATCAGATGAAGCTCGGACTTTTTACCT
GGTGTCTGAAATTCATCATCTTTTTATTCTATCAGATAATCTCGGACCTT
TTACCTGGCTCT
>Sb01g009470_TCONS_00007012_PAC:1950463
AACTTTTCAGCCCAGCTCAATCTACATCGCTGTCCAAGCTAAAAAGGCCC
AACTGAGAAAGGCAGCGAGTGCCGGCCGAGTAGAACTCTGGCCTGCATCC
TAGTCCGGCTGCCGCATCCGGGCAGCTCCGGGCTCCGGCGGTTCCCCGCT
GCCGTCCTCCGTCTGGTCCCGACTGCGCTAGTGCTCCGCCTCATGGGGGC
GTCCGAATCTCTCCTGTCCAGGCAGCAGCTGCAGCAGCTGCGGCCGCAGT
GGGCGGATGAGATCACGACGGTGTCCGAGGGCCGGCGCGACGACGCCGAC
GCCGATCCCCTCGTCCGCCGCATCCGGTCTCTCACCATAGCTCCGCCGCT
ATTGAGCTCTCAATCTGAAGCGGAGGCAGAGAGCAGCCTCACCGATATCC
TCGTCCGGAAGCCCTCTATCTCCTCAGCCACCTCTGGAAATCTGAACCCA
AATGTCCTAGCTGAGCTTTTTTCCTTGTACCGCGAATGGCAAGAAGAGAA
TGCCAAGAAAATTAGCCGAAAGCAGGAGGAAATAGAAAACAAGATAGAAA
CAGCTGATGCATTGGCAGTTAAGCTTCTCCAGCGGTTCAACTATTCTCTT
ACTTCCATGAGATCCACCTCCCACAATCTTGCTGAAGTTCATCCGCTGCA
GATCGAAGTTGGTGAGTTGAAGGGCAGCTTAACTGAAGTTATAAGTAACT
GCGACGCACTGTGCAAGAGAATTGCTGCAGAAGGACCGGAAAGCCTACGA
TCATCTGTTCAACCTTTCATTCCTGCTAGAGCAGAGGCAGAAGGAAGCGG
TTCACTTGACCCAAAACAGGAGTCGTGAATCGTACAATCTAACTGCTGGC
AGCATGTGCAAAGAAACTTCAGAGGATGTATCTAGAGTCATGACCGTGTC
TGTGCACAGCACCGTCTCTGCGTGCGGTGCGGCACTAATTTTTACATCAG
ATGAAGCTCGGACTTTTTACCTGGTGTCTGAAATTCATCATCTTTTTATT
CTATCAGATAATCTCGGACCTTTTACCTGGCTCT
>Sb01g009900_TCONS_00001146_CUFF.592.1
AAAAGGTGTCTGACGCACTGCTCGCTTGAATTTACGCATGGTTAACGAAC
AAACTGTCTCCTACAGTTATCTTGCAGTCTCGCCGTCTCCTACAGAAAGT
CCTCTTCGCCCACGTTCACGCAGGTGCCCTCCTCTTCTCCTACGCTAACT
ACCCCGCATCCCGACTCCAATTCCGGCACCAACCCTAGCTCCCGAAGAGG
CAGAGGTGCCCAATATCAACGGACCACCGGAACAGCAACAGTAGCGGGGC
GCCGGTGCCGTTTCCTTCACTCATTCCGCCCCTGAGACGTACCCAGATCT
ACAAGCTACTCCAGTCGACTTCCATAAATTCGACTCCCGCGATTCCACCT
TGGAGTTGGACCGGCCGTTTTTGCTTCCTCGCCGAAAACAGAATATCCGA
TCAGGCGTAGTGTTCTTAGGCTTCGCTGCCCCTACTACGTCTTCGCCGGG
ATCGGTCCATGGCCGGCGCCGAGCGCGCGGAGGCGGTCGCTCTGGAGGAA
GGGCTCCTCGCTCCGGAGGAATCCAACCAAGTAGTATACACTGGAGATGG
ATCAGTCGACTTTTCGGGAAATCCTGTTGTCAAGGAAACAACGGGTAGAT
GGAAGGCATGTCCATTCATATTAGGTAATGAATGCTGTGAACGACTGGCC
TATTATGGCATCTCCACGAACCTTGTCACTTACTTGACAAAAAAGCTACA
TGCTGGCAATGCCTCTGCTGCTAGCAATGTGACTACATGGCAGGGAACTT
GCTACTTGACTCCGCTTATTGGGGCAATCCTGGCTGATGCATACTGGGGG
AGGTATTGGACGATTGCAACATTCTCCACAGTATACTTCATCGGGATGTC
AATACTGACTCTTTCAGCATCAGTTCCTATGCTCATGCCTCCATCTTGTG
AAGGATCCTTTTGCCCACAAGCAAGCCCTTTTCAGTATACTGTATTTTTC
CTTGGTCTTTATCTGATTGCCCTGGGTACTGGTGGAATTAAGCCTTGTGT
CTCATCCTTTGGAGCGGATCAATTTGATGATACAGATCCAGCTGAGCGAA
TCCAGAAGGGTTCTTTCTTTAATTGGTTCTATTTTTCAATAAACATTGGT
GCTCTCATATCAAGCAGCTTTCTGGTTTGGGTGCAAGACAATGTAGGATG
GGGACTGGGCTTTGGCATTCCGACTGTATTCATGGGGCTGGCAATCATAA
GTTTCTTCTCTGGCACATCACTTTATAGGTTCCAAAAACCAGGAGGTAGT
CCTATTACACGAGTATGCCAGGTGATTGTTGCCTCTTTGCGCAAGTGGAA
TGTGCCTGCCCCAGAGGACAGCTCTCTCTTGTATGAGCTACCTAATGGGG
TATCAACAATTGAGGGGAGTCGGCAAATAGAGCACACAGATGAACTCAGA
TGTTTAGACAAGGCTGCTACAGTTACCGAAGTTGATGTGAAAATGGCTGA
CTTCAGCAACCCATGGCGGATATGCACTGTCACCCAGGTGGAAGAACTGA
AGATACTAGTAAGGATGTTCCCTGTCTGGGCAACAACAATAGTGTTTTCT
GCTGTATATGCTCAAATGTCGACAATGTTCGTGGAACAAGGGATGGTGCT
TGACCCATCGTTGGGTTCTTTCAAGATTCCTCCAGCTTCACTGTCTACCT
TTGACACCCTAAGTGTCATCGTATGTGTCCCGATGTACGATTACATTGTG
GTTCCAATAGCCAGGAGATTCACCGGCAACGAGAGGGGCTTTACAGAGTT
GCAGAGGATGGGCATTGGCCTGGTCATTTCCATCCTTGCTATGTCGGTCG
CTGCAATCCTCGAAATCAAGCGGCTAGCAGTTGCCAGGGAAGCACACCTG
GTGGATCAGAATGTCCCGGTCCCACTGAGCATATTCTGGCAAATCCCTCA
GTATTTCCTGATTGGTCTAGCAGAGATTTTCACATTCATCGGAGCGCTTG
AGTTCTTTTATGACCAGTCACCAGACGCCATGAGGAGCCTCTGCAGTGCA
CTTAATCTTCTCACTACTGCGGGTGGGAACTATCTCAGCACGTTCATTTT
GACAATGGTCGCGTACTTTACTACGAGGGGAGGTAACCCTGGATGGATTC
CTGACAACTTGAACGAAGGGCATCTTGATTACTTCTTCTGGCTCCTTGCT
GGCCTCAGTTTTCTGAACCTGATTGTATATGTCATCTGTGCTGGCAAATA
CAAGGGCAAGAAGGCAGCTTGAGTTGTGAAGGTCAGGAACTGGACGGCTC
GCCATGTTTCCTTGGACACTTATTAACTTCAACAATCTGTATATATGTTT
CCCACATTCACTCTAGCTGAAGCAACGATCTGTAATTGTTGGGAAGCTTT
TATTTCTCATTTTACTGTACTAAATTGATTTTACATTCGTACTTCCACTT
TCTGTATATATTGCTGAATATATGGACATCTCACTTTTCGCATGCCTCTA
CTCTCCTATCAAGGATTTAATTTGATTGCTGTCCTTTTTCCTAGATATAT
G
>Sb01g009900_TCONS_00001147_PAC:1950524
ATCCCGACTCCAATTCCGGCACCAACCCTAGCTCCCGAAGAGGCAGAGGT
GCCCAATATCAACGGACCACCGGAACAGCAACAGTAGCGGGGCGCCGGTG
CCGTTTCCTTCACTCATTCCGCCCCTGAGACGTACCCAGATCTACAAGCT
ACTCCAGTCGACTTCCATAAATTCGACTCCCGCGATTCCACCTTGGAGTT
GGACCGGCCGTTTTTGCTTCCTCGCCGAAAACAGAATATCCGATCAGGCG
TAGTGTTCTTAGGCTTCGCTGCCCCTACTACGTCTTCGCCGGGATCGGTC
CATGGCCGGCGCCGAGCGCGCGGAGGCGGTCGCTCTGGAGGAAGGGCTCC
TCGCTCCGGAGGAATCCAACCAAGTAGTATACACTGGAGATGGATCAGTC
GACTTTTCGGGAAATCCTGTTGTCAAGGAAACAACGGGTAGATGGAAGGC
ATGTCCATTCATATTAGGTAATGAATGCTGTGAACGACTGGCCTATTATG
GCATCTCCACGAACCTTGTCACTTACTTGACAAAAAAGCTACATGCTGGC
AATGCCTCTGCTGCTAGCAATGTGACTACATGGCAGGGAACTTGCTACTT
GACTCCGCTTATTGGGGCAATCCTGGCTGATGCATACTGGGGGAGGTATT
GGACGATTGCAACATTCTCCACAGTATACTTCATCGGGATGTCAATACTG
ACTCTTTCAGCATCAGTTCCTATGCTCATGCCTCCATCTTGTGAAGGATC
CTTTTGCCCACAAGCAAGCCCTTTTCAGTATACTGTATTTTTCCTTGGTC
TTTATCTGATTGCCCTGGGTACTGGTGGAATTAAGCCTTGTGTCTCATCC
TTTGGAGCGGATCAATTTGATGATACAGATCCAGCTGAGCGAATCCAGAA
GGGTTCTTTCTTTAATTGGTTCTATTTTTCAATAAACATTGGTGCTCTCA
TATCAAGCAGCTTTCTGGTTTGGGTGCAAGACAATGTAGGATGGGGACTG
GGCTTTGGCATTCCGACTGTATTCATGGGGCTGGCAATCATAAGTTTCTT
CTCTGGCACATCACTTTATAGGTTCCAAAAACCAGGAGGTAGTCCTATTA
CACGAGTATGCCAGGTGATTGTTGCCTCTTTGCGCAAGTGGAATGTGCCT
GCCCCAGAGGACAGCTCTCTCTTGTATGAGCTACCTAATGGGGTATCAAC
AATTGAGGGGAGTCGGCAAATAGAGCACACAGATGAACTCAGATGTTTAG
ACAAGGCTGCTACAGTTACCGAAGTTGATGTGAAAATGGCTGACTTCAGC
AACCCATGGCGGATATGCACTGTCACCCAGGTGGAAGAACTGAAGATACT
AGTAAGGATGTTCCCTGTCTGGGCAACAACAATAGTGTTTTCTGCTGTAT
ATGCTCAAATGTCGACAATGTTCGTGGAACAAGGGATGGTGCTTGACCCA
TCGTTGGGTTCTTTCAAGATTCCTCCAGCTTCACTGTCTACCTTTGACAC
CCTAAGTGTCATCGTATGTGTCCCGATGTACGATTACATTGTGGTTCCAA
TAGCCAGGAGATTCACCGGCAACGAGAGGGGCTTTACAGAGTTGCAGAGG
ATGGGCATTGGCCTGGTCATTTCCATCCTTGCTATGTCGGTCGCTGCAAT
CCTCGAAATCAAGCGGCTAGCAGTTGCCAGGGAAGCACACCTGGTGGATC
AGAATGTCCCGGTCCCACTGAGCATATTCTGGCAAATCCCTCAGTATTTC
CTGATTGGTCTAGCAGAGATTTTCACATTCATCGGAGCGCTTGAGTTCTT
TTATGACCAGTCACCAGACGCCATGAGGAGCCTCTGCAGTGCACTTAATC
TTCTCACTACTGCGGGTGGGAACTATCTCAGCACGTTCATTTTGACAATG
GTCGCGTACTTTACTACGAGGGGAGGTAACCCTGGATGGATTCCTGACAA
CTTGAACGAAGGGCATCTTGATTACTTCTTCTGGCTCCTTGCTGGCCTCA
GTTTTCTGAACCTGATTGTATATGTCATCTGTGCTGGCAAATACAAGGGC
AAGAAGGCAGCTTGAGTTGTGAAGGTCAGGAACTGGACGGCTCGCCATGT
TTCCTTGGACACTTATTAACTTCAACAATCTGTATATATGTTTCCCACAT
TCACTCTAGCTGAAGCAACGATCTGTAATTGTTGGGAAGCTTTTATTTCT
CATTTTACTGTACTAAATTGATTTTACATTCGTACTTCCACTTTCTGTAT
ATATTGCTGAATATATGGACATCTCACTTTTCGC
>Sb01g010010_TCONS_00001178_PAC:1950541
TCCGTTGCATTCGCGCAGCAAAAAGAGGAAAAAGGAAAGAAGAAAGAGTA
CAACGCGGCGGCGACACCACCGCCCGCCGCCTCCCGCCGCGATGGCGATG
CGTCCGCTCGCCAGGCTCCGCCACCAACTTTCCCCCTCCCTCCTCCGCTT
CCATGGCCCTCGGAATGGGTGGCCCCCCGCCTCCGACGCCGCCTTCCTCT
GGCGCGGGCTCGCCTCGTCATCACCTTCCGCGGCCGCTGCTGCGGCGGGT
CGGGAGAAGAGGTCGAGACGGACTCTGGGGTACCTGCTCGGCGTTGCGGT
CGCCATGGTCGGCGCCTCGTACGCTGCCGTCCCGCTGTACCGTCGCTTCT
GCCAGGCTACCGGCTACGGCGGCACCGTCCAAATACGCGAGAGTGTGGAG
CAGAAGATCTCACGGCATGCTCGAGACGGAACTACAACATCGCGAGAAAT
AATTGTTCAATTTAATGCTGATGTTGCTGATGGAATGCCGTGGAGGTTCA
TCCCTACACAGAGAGAGGTCAGAGTTAAACCGGGTGAAAGTGCTCTGGCT
TTTTATACTGCTGAGAATCGCAGTTCAGCCCCAATTACTGGTGTATCCAC
ATATAATGTTGCTCCTATGAAGGCTGCGATTTACTTCAATAAGATACAAT
GTTTCTGCTTTGAGGAGCAAACACTTCTTCCTGGAGAACAGATTGACATG
CCAGTATTCTTCTATATCGATCCTGAGTTTGAGACAGACCCCAAAATGGA
CGGGGTGAACAATATTGTTCTTTCGTACACATTCTTCAAGGTGAACGATA
GTTAG
>Sb01g010010_TCONS_00001179_CUFF.602.2
CTTAAATGCAACAGAGATGGCCTTTGAAATACGACGCCCTTATGATTTAA
CAAAGTAAATCTCCCTTTTTCCCCGCTGCTTATTTTACATGCTTAGAGCT
TATGCACTGATGATATCTGTATTTCTGATGATGTGCTTTTTTAGAGTTTT
ATTGTTGTTCTTGCACTTTGTTTTTTCCATTCTTTTAGAATCAAGGCATT
GATTTTGCTTGTAGAGAAATAATTGTTCAATTTAATGCTGATGTTGCTGA
TGGAATGCCGTGGAGGTTCATCCCTACACAGAGAGAGGTCAGAGTTAAAC
CGGGTGAAAGTGCTCTGGCTTTTTATACTGCTGAGAATCGCAGTTCAGCC
CCAATTACTGGTGTATCCACATATAATGTTGCTCCTATGAAGGCTGCGAT
TTACTTCAATAAGATACAATGTTTCTGCTTTGAGGAGCAAACACTTCTTC
CTGGAGAACAGATTGACATGCCAGTATTCTTCTATATCGATCCTGAGTTT
GAGACAGACCCCAAAATGGACGGGGTGAACAATATTGTTCTTTCGTACAC
ATTCTTCAAGGTGAACGATAGTTAGAAAACTTGCCAACAACATTGTTGTA
TTAGGAAAATAACACTTGAACAGTCCATATGCAGATATGCTGAGAGATAG
CATCTCATGTAACACCAAGAGAGGATTTTTTTTTTCTTTGGTGTAGTTAG
GTCACATTTGTTTGTGGAGAATTTTGCAAATAATCTGTAACGTGCACCCG
AGGGCCAACGCGATCAAAGTGGATATCAGTTTTCATATGCAATCTCAAGA
TTGTGAAGTGATTGCATTTCGTCGTGAATCAGTGGGCTAGG
>Sb01g010050_TCONS_00007104_PAC:1950551
ATCAGCAACGAACTCAGAAGTCTCCAACCAACCACCGCATACAATCCCCA
ATCCCGCGTCCCCGAACCCTCGAGTTCTCACGGGCTCCGGCCAGATTCGT
GCAGTCTAAGCTTCGAATCGACGCATGGAGGCAGCAGTAGCCGCGGCGCT
CAGGTCGCCCACCGCCGCCGGCCCCTCGCGGCGGTCCGCGGCCCCGGGCC
CCAGCTCGCTCCCCTTTGACCGGAGTCTCTGCCACCGTCATCGTCGATCG
CGCCGCTCAGGATGGAATCACCGGCGGGGCAGCTACTCTCGCAAATCCTC
CACACGCACCCGCACCTACTGTCTGCCGCCGCCGAGCAGCAGCTCGAGCA
GCTCCAGACCGACCGCGAGGCCGAGAAGGAGAAGGAGAAGGAGAGCGAGG
CTGGCGACAAGTCGACCCCGACAGGTGGCGACCTCGTGCTGTACAGGCGT
ATTGCAGAAGTAAAGGAGAAGGAACGGAGAAGGACTTTGGAGGAGATACT
CTATGCTCTGGTTGTTCAGAAGTTTGTTGAAGCTGATGTTTCTTTGGTTC
CAGCACTCTCACACTCCATCGATTCTTCTGGAAGAGTTGATCAGTGGACA
GAAACTGTGGAAGAGAAGCTTCAACGTTTACACTCGCCCGAGGCCTATGA
AATGATCGAGAATCATCTCTCTCTCATTCTGGGGCAGCGTCAAGGTGATG
CCACTATTGCAGCCATAAGTAAGCTCCGAGTTGGCCAGGTCTATGCTGCA
TCTGTGATGTATGGTTATTTCCTGAAGAGAGTTGATCAGAGGTTTCAGCT
TGAGAAGACAATGAAGAGCCTCCCTTGGGGATCGGAAGAGGAAGATAGTG
CTTTGAATCAAGTTATGACGACCGACTCGATGCCTTCAGCTCGGGTTTCT
AGCTCTCATCCAGAGATGGGCTCATGGACTGCACCCGACTTCAACGCAGG
AGGGCCTAGCCAATCTATCAAGCCTTCCCGCCTTAGGTCGTATGTCATGT
CATTTGATTCAGATACGCTTCAGAGGTATGCAACAGTCAGGTCAAAGGAG
GCCTTTGGCATCATTGAGAAGCACACAGAAGCACTATTTGGGAAACCAGA
GATTGTAATCACACCTGAAGGCGCAGTTGATTCCTCCAAGGATGAGCATA
TTAGGATAAGCTTTTCTGGGCTGAGAAGGCTGATCCTAGAGGCTGTTACT
TTCGGGTCGTTCCTCTGGGACGTTGAGAGCTTTGTGGATTCCAGGTACCA
TTTCGTGACCAACTAAGATGGTCATCCTAACTGAAGAACGATTCATGGTT
TACGCATCTGGTCTGAATGTCTATGGGCTTCGGAAAGACTGTTGTACAAT
GATGTTAGACTGTTACCACACCCCTTACTGTACACGATGGTATCAATGAT
TTGCCCAGTTTTATGGCATCACAGTATTGTAAAGACCAAATGTCATTAGC
CGTTAGGTTCTATTAACATCTGTGCTGCCCGGGGTGCGTAGCAATGTATT
TTTTCACTATCCCCGCTGCAAATTGTAAGAAGAATTCTAGGCTGCTAGGC
AACCCTTCAGCAAACCTATTATTCTCGTTGCAGATTGCATGTTGATTTGA
GTTCTCTCTTCTTGGGAGCACGGCCATTTCGTA
>Sb01g010050_TCONS_00007103_PAC:1950550
ATCAGCAACGAACTCAGAAGTCTCCAACCAACCACCGCATACAATCCCCA
ATCCCGCGTCCCCGAACCCTCGAGTTCTCACGGGCTCCGGCCAGATTCGT
GCAGTCTAAGCTTCGAATCGACGCATGGAGGCAGCAGTAGCCGCGGCGCT
CAGGTCGCCCACCGCCGCCGGCCCCTCGCGGCGGTCCGCGGCCCCGGGCC
CCAGCTCGCTCCCCTTTGACCGGAGGCGCAGCTTCGCCTTTGGCTCCATC
AAGGGTCTCGGGCGGCAGCAGCTCACGTCTAGGACTAGGAGGCGAAGCAG
TGTGGTCAGGGCCTCCTGGTCCCCCTCGGAGTCTCTGCCACCGTCATCGT
CGATCGCGCCGCTCAGGATGGAATCACCGGCGGGGCAGCTACTCTCGCAA
ATCCTCCACACGCACCCGCACCTACTGTCTGCCGCCGCCGAGCAGCAGCT
CGAGCAGCTCCAGACCGACCGCGAGGCCGAGAAGGAGAAGGAGAAGGAGA
GCGAGGCTGGCGACAAGTCGACCCCGACAGGTGGCGACCTCGTGCTGTAC
AGGCGTATTGCAGAAGTAAAGGAGAAGGAACGGAGAAGGACTTTGGAGGA
GATACTCTATGCTCTGGTTGTTCAGAAGTTTGTTGAAGCTGATGTTTCTT
TGGTTCCAGCACTCTCACACTCCATCGATTCTTCTGGAAGAGTTGATCAG
TGGACAGAAACTGTGGAAGAGAAGCTTCAACGTTTACACTCGCCCGAGGC
CTATGAAATGATCGAGAATCATCTCTCTCTCATTCTGGGGCAGCGTCAAG
GTGATGCCACTATTGCAGCCATAAGTAAGCTCCGAGTTGGCCAGGTCTAT
GCTGCATCTGTGATGTATGGTTATTTCCTGAAGAGAGTTGATCAGAGGTT
TCAGCTTGAGAAGACAATGAAGAGCCTCCCTTGGGGATCGGAAGAGGAAG
ATAGTGCTTTGAATCAAGTTATGACGACCGACTCGATGCCTTCAGCTCGG
GTTTCTAGCTCTCATCCAGAGATGGGCTCATGGACTGCACCCGACTTCAA
CGCAGGAGGGCCTAGCCAATCTATCAAGCCTTCCCGCCTTAGGTCGTATG
TCATGTCATTTGATTCAGATACGCTTCAGAGGTATGCAACAGTCAGGTCA
AAGGAGGCCTTTGGCATCATTGAGAAGCACACAGAAGCACTATTTGGGAA
ACCAGAGATTGTAATCACACCTGAAGGCGCAGTTGATTCCTCCAAGGATG
AGCATATTAGGATAAGCTTTTCTGGGCTGAGAAGGCTGATCCTAGAGGCT
GTTACTTTCGGGTCGTTCCTCTGGGACGTTGAGAGCTTTGTGGATTCCAG
GTACCATTTCGTGACCAACTAAGATGGTCATCCTAACTGAAGAACGATTC
ATGGTTTACGCATCTGGTCTGAATGTCTATGGGCTTCGGAAAGACTGTTG
TACAATGATGTTAGACTGTTACCACACCCCTTACTGTACACGATGGTATC
AATGATTTGCCCAGTTTTATGGCATCACAGTATTGTAAAGACCAAATGTC
ATTAGCCGTTAGGTTCTATTAACATCTGTGCTGCCCGGGGTGCGTAGCAA
TGTATTTTTTCACTATCCCCGCTGCAAATTGTAAGAAGAATTCTAGGCTG
CTAGGCAACCCTTCAGCAAACCTATTATTCTCGTTGCAGATTGCATGTTG
ATTTGAGTTCTCTCTTCTTGGGAGCACGGCCATTTCGTA
>Sb01g010300_TCONS_00007142_CUFF.620.1
CTTCCCTGCAGAGCAGTTCCTTTCTTGCTGTCTTCTCTACTCCTCAGTCG
CCACTCGGACGGACCTTGGCGTCCCACCGAAGACGACCTCACGCGGGGGC
GGGGCTTGCTATATTCCTTCTCCTCCCTGCTCGGTTTAGCACGGCCGCTT
CCAGCACGCATCCTCCTCTCTCTCCCCGTCTCAAGAGGTCGCAGGGGGCA
GCGTCGAAGCTGGAGGAAGCGGACGGGTTCGCCATGGGGTCCGAGGGATC
CTCGGGTCCGGTTGTCGTTCCCAGAAACTTTAGGCTGCTAGAAGAACTAG
AACGTGGTGAGAAGGGCATTGGTGATGGTACTGTGAGCTATGGGATGGAT
GATGCTGATGACATATATATGCGGTCCTGGACAGGAACTATCATTGGTCC
TCCCAACACTGTTCACGAGGGACGAATCTATCAATTAAAGCTATTTTGTG
ATACGGATTATCCAGATAAACCACCGACTGTTCGATTCCAGACTCGGATC
AATATGACATGTGTGAACCAAGAAACTGGATTGGTTGATCCAAGTCTATT
TCCTATGCTTGGAAACTGGGAAAGGGAACATACAATGGAGGACATCCTGG
TTAGCTTAAAAAGGGAAATGTCAACTCCTCAGAATCGCAGGCTGTACCAA
CCTCATGAAGGTAATGAGGATCAAAGAGTAGAGCAGAAAGGGCTGTCTGT
TAGATGTGTCATCATGTAATCTATGTGCATTGCAATGTACAGCATTGAAT
TGAGTAGCGAGATGCCAAGTCTGTTCTGCTGGGTAATCTGTCAAGGGCTC
TAGACCTGGTATTTTCTTGAGGAAACACCGTGTGGTATCACAATCACAGC
CGTCGTTATTGTTGCTCTTTCGACCATGTGTAACGAATGACATCGATTCT
GAAGAAGTTGCGAAA
>Sb01g010300_TCONS_00007143_PAC:1950581
ATGGGGTCCGAGGGATCCTCGGGTCCGGTTGTCGTTCCCAGAAACTTTAG
GCTGCTAGAAGAACTAGAACGTGGTGAGAAGGGCATTGGTGATGGTACTG
TGAGCTATGGGATGGATGATGCTGATGACATATATATGCGGTCCTGGACA
GGAACTATCATTGGTCCTCCCAACACTGTTCACGAGGGACGAATCTATCA
ATTAAAGCTATTTTGTGATACGGATTATCCAGATAAACCACCGACTGTTC
GATTCCAGACTCGGATCAATATGACATGTGTGAACCAAGAAACTGGATTG
GTTGATCCAAGTCTATTTCCTATGCTTGGAAACTGGGAAAGGGAACATAC
AATGGAGGACATCCTGGTTAGCTTAAAAAGGGAAATGTCAACTCCTCAGA
ATCGCAGGCTGTACCAACCTCATGAAGGTAATGAGGATCAAAGAGTAGAG
CAGAAAGGGCTGTCTGTTAGATGTGTCATCATGTAATCTATGTGCATTGC
AATGTACAGCATTGAATTGAGTAGCGAGATGCCAAGGTGAGAGAGCCTCT
CAGGAAATCCTGTAATTCACCTTGATCATGCCACCATCACAATAAAGTGT
CGATGACTGTTAAATTGCCTGCACACCATGTAACCGATTCAGATTCTGTG
AAAAACAACGGGTTCAGTGTCTGCTGTTTCAC
>Sb01g010440_TCONS_00001222_CUFF.629.1
GGACTCCACCACCTCCTTTCTCCATCCATCGTCTTCTCAATTCGACAATT
CCCCACGAGATGGCTATATAAAGTAGGAATAGGAACCGATTCACCAAACC
GCGAGTCCTCTTTCTCCCCCACGGCAGAATTCCGTTTCCGGCCGCCTCCT
ATACATAGGCAGCCAGCCTTTCATTCACCCTCTCCCCTCCCCCCAGGCAC
CCCCCACACAGCCCAGCAAGCCGCGCGCGGAGGTGGGGCGATCGCACACC
TCGCCGCGCGTCCTTCGCCTCCCTCCGTTGCGCCCGCCAACGGTCGCGCG
TTTCCGGGGGGCAGAGAGAGAGAGAGAGAGGGAGGGAGGAGGAAGGGAGA
GGACGGGACAGGATGCTCGGGTTCAGGCAGATGGCGTGGTCGTCGTCGGC
GCAGGCGCAGGCGCCGTCGGAGCAGCTTTGCGAAGGGGCGGCGGCCGTCG
TGGCAGCGCGCCAGGGGATGGAGACGCCGCTGACGGCGGTGGCCGAGGCG
TTCGAGGAGCTGGCGCGCGGGATGGAGGCCGACGGCGGGGAGCTCCGCCT
CGCGCCCTTCAGCGACACCTGTGCCCTCGTCTCCGTGCTCTTCAGCAGCC
TCGGGATGGCCTTCAGGTTCGCCGAGATCGAGTACGTCACCAAGGTGAAC
GATCTCATCGGCGCCGGCAAGTCGTACCGCACGCTGAGCGACATCCTCGA
CAAGGACATCCAGAATGACTGCGTGAAGAAGCAGGGGAGCCACTCCCGGA
ACCTGCGCAGGGTCCGCCTCGGCCTCGGCCTCATCAAGGCCCTCTTCGAG
CAGTTCCTCGCCACCGAGGGTTCATTGTATGATGCTGCTACGACAGCTTA
CGGGCAGGTCTGCGCGCCGTTTCATAGCTGGGCAATCAGGAAGGCTGTTG
GTGCTGGCATGTACACCCTTCCAACCAGGGAGCAGTTGATAGTGCGGCTG
AACGAAACTGGTAAGCAAACATGAACACGCACCACGTTTTGAAGGATTAC
AAGTTTACCAATCTTGGAACTTCGAAAGAAAATGCCTTTGATTTATTCCT
CAAAGGCTTTGCAGATGATCTATTATCAATTGTTAGGCATCTGAGATGCC
TCGTCTCAGATGCAGATATTCTGCTAACTCTTCATTTCAGTTAAGTGTTA
ACAGTGTCCTTTATTGATTGTTGACGCAGATTTCTCGGTGCAGAAGGAGA
TGAGGAGATACATTGATGCTTCTAGTCCTATCATAGAGTACATCGATAAC
CTTTTCCTCTCGAGGAACATTAGCCTAGATTGGTGAACTGATCTGAACTG
GACTGAAGATCAAGTCTGCAGCTTGTTCACAAGCTGTTGTTGGTGCCATC
GATTTATTCTGTTGGTAGTTACTTATTATTCAGCCTTGTTGGGTGGTGGA
TGGATGCTCCCTTTTCTTCCTTTGTTGCACGCACGGTCTCGTGCATGTGT
TGTACAACTGCATGATAATTCTAGCATGGCCATTGATATTCTTGCCGCCT
GTCCATATAGAAATTGATGGATAATGCAATCGACTATTGAGATATGCAAG
AGTTCTCTCCCTAATCCAGCTGACCTCGGTTTTGGTTCTCGTCTAATTAT
ACCTTAGAATTCGAAATGCTGCAAGAGATTTGAGGTCTGAAATTTAC
>Sb01g010440_TCONS_00001223_PAC:1950597
ATGCTCGGGTTCAGGCAGATGGCGTGGTCGTCGTCGGCGCAGGCGCAGGC
GCCGTCGGAGCAGCTTTGCGAAGGGGCGGCGGCCGTCGTGGCAGCGCGCC
AGGGGATGGAGACGCCGCTGACGGCGGTGGCCGAGGCGTTCGAGGAGCTG
GCGCGCGGGATGGAGGCCGACGGCGGGGAGCTCCGCCTCGCGCCCTTCAG
CGACACCTGTGCCCTCGTCTCCGTGCTCTTCAGCAGCCTCGGGATGGCCT
TCAGGTTCGCCGAGATCGAGTACGTCACCAAGGTGAACGATCTCATCGGC
GCCGGCAAGTCGTACCGCACGCTGAGCGACATCCTCGACAAGGACATCCA
GAATGACTGCGTGAAGAAGCAGGGGAGCCACTCCCGGAACCTGCGCAGGG
TCCGCCTCGGCCTCGGCCTCATCAAGGCCCTCTTCGAGCAGTTCCTCGCC
ACCGAGGGTTCATTGTATGATGCTGCTACGACAGCTTACGGGCAGGTCTG
CGCGCCGTTTCATAGCTGGGCAATCAGGAAGGCTGTTGGTGCTGGCATGT
ACACCCTTCCAACCAGGGAGCAGTTGATAGTGCGGCTGAACGAAACTGAT
TTCTCGGTGCAGAAGGAGATGAGGAGATACATTGATGCTTCTAGTCCTAT
CATAGAGTACATCGATAACCTTTTCCTCTCGAGGAACATTAGCCTAGATT
GGTGAACTGATCTGAACTGGACTGAAGATCAAGTCTGCAGCTTGTTCACA
AGCTGTTGTTGGTGCCATCGATTTATTCTGTTGGTAGTTACTTATTATTC
AGCCTTGTTGGGTGGTGGATGGATGCTCCCTTTTCTTCCTTTGTTGCACG
CACGGTCTCGTGCATGTGTTGTACAACTGCATGATAATTCTAGCATGGCC
ATTGATATTCTTGCCGCCTGTCCATATAGAAATTGATGGATAATGCAATC
GACTATTG
>Sb01g010610_TCONS_00007169_PAC:1950616
CTGTCTCAATCCTAGCCACAAGCTCTCCCGGGGCTGAGGATGACTCCCCA
CTCCGGGCTCCTCCGGCGGCTCCGCATCGGCCGTCGACCAAAACCCGCCC
TGCTAAATACTCGCTCGCTACAGCTCTCCTCGCAATTACTAAATTAACAG
CTCCGTTAGCACGAGCTGCGGGGAGGGAGTTGGGAGGAGAAACAGAGGTG
CCGGGGCGATGGGAACCGTGCTCGATTCGCACTTCCTGGCGCTCACCGCC
ATCGTTACTGTGGGGTACCAGCTGCTGTTCTTCATCATCACAGCTCTCCT
CCGGTTCGATAAGGTCACGGATTTCGCAGGCAGTACAAATTTTGTCATAA
TCGCCATCCTAACATTAGTTTTGAAGGGAGCATGGCATTTTCGTCAGATT
GTGCTGACAGTGCTTGTTACCATTTGGGGTCTTCGCCTAGGACTATTTTT
ATTGATGAGGATTCTGCAATGGGGTGAAGACCGACGGTTTGACGAAATGC
GTGATAATTTGGGGAAATTAGCATTTTTCTGGATTTTCCAGGCTGTTTGG
GTTTGGACTGTCAGCTTGCCTGTCACTGTTGTGAATGCAAGTGACAGAAA
CCCCTCGATTGAAGCCAGGGACATAATCGGTTGGATAATGTGGTTGGTTG
GGATATGTGTAGAAGCAACAGCTGATCAGCAGAAGCTTGTGTTCAAGAAT
TCTCCAAGTAATAGGGGAAAGTGGTGTAACGTTGGTCTTTGGAAGTATTC
TCGCCACCCGAATTACTTTGGGGAGATGTTCCTTTGGTGGGGAATATTTG
TAGCATCAACCCCAGTTCTCTCAGATGCTGAATGGCTTGTGATTCTTGGA
CCTATATTCCTGACTCTTCTGCTTCTTTTTGTTAGTGGAATCCCACTCCT
TGAGTCATCTGCTGATAAGCGCTATGGACGAATGGAGGAATACCGTGTAT
ACAAGAACACTACAAGCCCTCTTATCCCATTGCCACCAGCCGTGTACGGT
TCCCTGCCTGCATGGTTCAAGGTTGCCTTCCTCCTTGAGCTCCCCCTCTA
CAATCCTGGGCCAGGAGCTGATCCAATCAGTTGAGTGACGCTTGCAAAAT
TGTTCTGCTGCCCTTCAGTGATAAACATGTATAGAATAGCCCTGCGTATA
TTTACGGTTTGCTTTGTTTTGTTTTGACAGAACTACGGTGAGCCCATTGA
TGGGTCAGCCTGATATTTGTGTTGTTATTGTGTACTGGGCAATTGTTTCC
CCTTCGATTCCAAGGGTTGACAATGGAGTCTGGCCCCTATTTATCACTCA
TGAGGCTCAAGCATGTATATTGTTGGTTAAAAGTTAGAATTTCTTTTGTT
GCACTCCTTGTCTCCATGTGCAGATCAGTAGTCAGTAGATGATCATGCGA
ACTGAACTTTGAACCGATACTAGGAGTGTCTCAATTTGGTAGTATTCGTT
ATGCAGACACGGTATTTTTGTATCTTACATTCTTAGTTAGTACCAGGACT
GAACCTTTTAAACTCTTTATCTATGTGCGTGTTAGTTGGGCAGGTGTTCA
GGGAAACAAAAGGCAGTAAATTCGAAGAAAC
>Sb01g010610_TCONS_00007168_PAC:1950615
CTGTCTCAATCCTAGCCACAAGCTCTCCCGGGGCTGAGGATGACTCCCCA
CTCCGGGCTCCTCCGGCGGCTCCGCATCGGCCGTCGACCAAAACCCGCCC
TGCTAAATACTCGCTCGCTACAGCTCTCCTCGCAATTACTAAATTAACAG
CTCCGTTAGCACGAGCTGCGGGGAGGGAGTTGGGAGGAGAAACAGAGGTG
CCGGGGCGATGGGAACCGTGCTCGATTCGCACTTCCTGGCGCTCACCGCC
ATCGTTACTGTGGGGTACCAGCTGCTGTTCTTCATCATCACAGCTCTCCT
CCGGTTCGATAAGGTCACGGATTTCGCAGGCAGTACAAATTTTGTCATAA
TCGCCATCCTAACATTAGTTTTGAAGGGAGCATGGCATTTTCGTCAGATT
GTGCTGACAGTGCTTGTTACCATTTGGGGTCTTCGCCTAGGACTATTTTT
ATTGATGAGGATTCTGCAATGGGGTGAAGACCGACGGTTTGACGAAATGC
GTGATAATTTGGGGAAATTAGCATTTTTCTGGATTTTCCAGGCTGTTTGG
GTTTGGACTGTCAGCTTGCCTGTCACTGTTGTGAATGCAAGTGACAGAAA
CCCCTCGATTGAAGCCAGGGACATAATCGGTTGGATAATGTGGTTGGTTG
GGATATGTGTAGAAGCAACAGCTGATCAGCAGAAGCTTGTGTTCAAGAAT
TCTCCAAGTAATAGGGGAAAGTGGTGTAACGTTGGTCTTTGGAAGTATTC
TCGCCACCCGAATTACTTTGGGGAGATGTTCCTTTGGTGGGGAATATTTG
TAGCATCAACCCCAGTTCTCTCAGATGCTGAATGGCTTGTGATTCTTGGA
CCTATATTCCTGACTCTTCTGCTTCTTTTTGTTAGTGGAATCCCACTCCT
TGAGTCATCTGCTGATAAGCGCTATGGACGAATGGAGGAATACCGTGTAT
ACAAGAACACTACAAGCCCTCTTATCCCATTGCCACCAGCCGTGTACGGT
TCCCTGCCTGCATGGTTCAAGGTTGCCTTCCTCCTTGAGCTCCCCCTCTA
CAATCCTGGGCCAGGAGCTGATCCAATCAAACTACGGTGAGCCCATTGAT
GGGTCAGCCTGATATTTGTGTTGTTATTGTGTACTGGGCAATTGTTTCCC
CTTCGATTCCAAGGGTTGACAATGGAGTCTGGCCCCTATTTATCACTCAT
GAGGCTCAAGCATGTATATTGTTGGTTAAAAGTTAGAATTTCTTTTGTTG
CACTCCTTGTCTCCATGTGCAGATCAGTAGTCAGTAGATGATCATGCGAA
CTGAACTTTGAACCGATACTAGGAGTGTCTCAATTTGGTAGTATTCGTTA
TGCAGACACGGTATTTTTGTATCTTACATTCTTAGTTAGTACCAGGACTG
AACCTTTTAAACTCTTTATCTATGTGCGTGTTAGTTGGGCAGGTGTTCAG
GGAAACAAAAGGCAGTAAATTCGAAGAAAC
>Sb01g010630_TCONS_00001252_CUFF.639.1
CGAGGACCGAATCGCCTCCAAGCAGCGTCGGGAGAAGAAGTTCCGTACCC
TTCACTCCACTATTCCGGTCAACCCTTCTCCGCCTCCGCGGCTCCGCCTC
CGCCTCCTCACGCCGCTATGCCGCCAGCCAGTAGCCTCAGCGCCGACCAG
CTCAGCTTCTTCGAGGCCAATGGTTACCTCGTGATGGACTCGTTCTCGAG
CGCGGAGGAGGTGCGGGAGATGCGGGACCGCATGGCCGAGCTTGTAGCTG
GGTTCGATGGCGCCAACTCCGCCGTCTTCTCCACCAAGGATCATCGCCAG
TTGAAGGATGATTACTTCTTTAAAAGTGCAGAGAATATCTCTTTCTTCTT
TGAGGAAAAGGCGTTTGGAGATGATGGATGCTTGAAACAGCCAAAAGAAC
TTTCAATTAATAAAGTTGGGCATGCATTACATGAACTTGATCCCGTGTTC
AAAAAGTTTTCTTTCTCGGAGAGTGTTGCAAGCTTGTTCTCTTCTTTAGG
CTACAAGAGGCCTGCAGTCATTCAATCTATGTACATCTTTAAGGTATTGG
TGGTGAGGTGGTGCCGCACCAGGATAATACATTCCTTTACACGGAACCTC
GAACATGCACAGGGTTGTGGCTTGCACTTGAAGATGCAACAATGAACAAT
GGTTGCCTGTGGGCAATTCCAGGATCACATAAAAAGGGTTTGGTGAGGCG
TATGATCAGAGATGAAAATGGTACACATTTTGATCGGCCCTCCCCAGCCT
ATGATCAGAAAGAATTTGTGCCCCTGGAAGTAAAATCTGGTGATTTGGTA
GTTATACATGGAGATCTTATACATCAGAGTTTTGAGAACCTTTCTCCAGC
GTCAAGACATGCATTGAGCTTACATGTAGTTGATACTGAAGGATGTGAAT
GGTCCAAAGACAACTGGATACAGAGGAAAACGGCCCCTGAGCCGCTTTAT
GTGTCTTAGCAAAACCAGTTACCAGTAGTGCAGTAAAACAACAAAGATTC
CCAGCAAGTGATTTGTGGACCGCTTCTTTGCACAACAAAATAAAATGGGG
GAATCAAGCTGGGCCATGCTGTTTCCGTCTCACCTGTAAACATGTAAATT
GTAAAATACTCTTGCTACTGTGGTGCCGTCATTGACATATCATATTTTTT
TAATGCGTCCAATAAATGTCCAGTTATTGTACTAAATTAAGAGAGGCACA
CAAGCTTACTTTCCATTCGATCATGCGATGCTGCCTGCTCTTTTTGGTGC
AGGCGTGCAGCTGCTCTGCTTTTCG
>Sb01g010630_TCONS_00001253_PAC:1950618
TCCACTATTCCGGTCAACCCTTCTCCGCCTCCGCGGCTCCGCCTCCGCCT
CCTCACGCCGCTATGCCGCCAGCCAGTAGCCTCAGCGCCGACCAGCTCAG
CTTCTTCGAGGCCAATGGTTACCTCGTGATGGACTCGTTCTCGAGCGCGG
AGGAGGTGCGGGAGATGCGGGACCGCATGGCCGAGCTTGTAGCTGGGTTC
GATGGCGCCAACTCCGCCGTCTTCTCCACCAAGGATCATCGCCAGTTGAA
GGATGATTACTTCTTTAAAAGTGCAGAGAATATCTCTTTCTTCTTTGAGG
AAAAGGCGTTTGGAGATGATGGATGCTTGAAACAGCCAAAAGAACTTTCA
ATTAATAAAGTTGGGCATGCATTACATGAACTTGATCCCGTGTTCAAAAA
GTTTTCTTTCTCGGAGAGTGTTGCAAGCTTGTTCTCTTCTTTAGGCTACA
AGAGGCCTGCAGTCATTCAATCTATGTACATCTTTAAGCAACCAGGTATT
GGTGGTGAGGTGGTGCCGCACCAGGATAATACATTCCTTTACACGGAACC
TCGAACATGCACAGGGTTGTGGCTTGCACTTGAAGATGCAACAATGAACA
ATGGTTGCCTGTGGGCAATTCCAGGATCACATAAAAAGGGTTTGGTGAGG
CGTATGATCAGAGATGAAAATGGTACACATTTTGATCGGCCCTCCCCAGC
CTATGATCAGAAAGAATTTGTGCCCCTGGAAGTAAAATCTGGTGATTTGG
TAGTTATACATGGAGATCTTATACATCAGAGTTTTGAGAACCTTTCTCCA
GCGTCAAGACATGCATTGAGCTTACATGTAGTTGATACTGAAGGATGTGA
ATGGTCCAAAGACAACTGGATACAGAGGAAAACGGCCCCTGAGCCGCTTT
ATGTGTCTTAGCAAAACCAGTTACCAGTAGTGCAGTAAAACAACAAAGAT
TCCCAGCAAGTGATTTGTGGACCGCTTCTTTGCACAACAAAATAAAATGG
GGGAATCAAGCTGGGCCATGCTGTTTCCGTCTCACCTGTAAACATGTAAA
TTGTAAAATACTCTTGCTACTGTGGTGCCGTCATTGACATATCATATTTT
TTTAATGCGTCCAATAAATGTCCAGTTATTGTACTAAATTAAGAGAGGC
>Sb01g010990_TCONS_00007217_PAC:1950662
CTCTCTCGCTCCGCTCTTCGCCCCGGCACTCTGCGAGTCTCCATAGCGCT
CGACACATCACCGCGGCAACTCGCCCCGGTTCGGTTCCACCGCCGTCTCG
GCAATCTCTCCTGCCTCGTCTTCTCAAGCCCTCCCGCCCGCCATGGCCGC
GAACTCCCCCTTCGACTGCGTGCTCCTAGACCTGGACGACACCCTGTACC
CGGGCAACACCGGCATCGGCCCCGCCCTGAAGCGCAACATCGACGAGTTC
CTGCAGAGCATCCCGCAGCGCAAAGTGCTCTTCACCAACTCGGACCGGGC
GCACATGAAGCGGGCGTTGGAGCGGCTGGGCGTGGACGAGGCCGTCTTCG
ACGCCGTCGTGTGCTTCGAGACCATGAACCCGCACCTCTTCGGCGGCGAG
GCCAGAGAGGAGCGCGTCGACGGCGGCGACCACCCGGTCGTGGTCCTCAA
ACCGGCGGTGGACGCCATCGTGGCGGGGCTGCGCGCCGCCGGCTCCAACC
CACGCCGGACGCTCTTCCTGGACGACAGCGAGAGGAACATCACCGCTGGG
AAAGCGCTCGGCCTCCGCACCGCCCTGGTTGGCAAGAGGGTGAGGAGCAA
GGACGCAGACTACGCGCTGGAGAACATCGGCGCGCTCCGGCGGGTCATCC
CGGAGATCTGGGGCGTCGTCGCCGGCGGCGAGAGTGAACGATCGGACCAC
AGCATTGACAAGATGCCGATGAGGTCCGACCTGGACTCCATCATCCAGCC
CACGTCCATCCAGGCCTAATAACCTCATCCCACCCAACTTCATAAATAAT
CAATCAGTCAGAATCATGGGATGCCACTAATAAATCAAATCTCCATCGTC
TCTCTCTCTCTCACCACCTAATCGATCATCATGTACATTATTCTGATTCC
TGATGTGCGTCCGTGCGCGCGTGTGTGTGTGAATATCTATCTGTACCTAT
CTAGCTGACAGGCATGTACATACACATTTCTGATCAGCACCGGTTGTCAG
TGCATGTAAAGCAGCAATTCGCCAAATTCCAAGTGCATGACGAGTCATCA
TCTGTATTATGATAAGAATAACAAGTCGTACTTATGTAACTATCGCGTGC
TCTGTTCTCCATATATATGTCCCGATGTAAAGAATAATCAGATACGCAGA
TGGTGGAAGCACCAAACCCTATCTTGGGTTATTGGTGAATGCGTGTTTCT
CAA
>Sb01g010990_TCONS_00007216_PAC:1950661
CTCTCTCGCTCCGCTCTTCGCCCCGGCACTCTGCGAGTCTCCATAGCGCT
CGACACATCACCGCGGCAACTCGCCCCGGTTCGGTTCCACCGCCGTCTCG
GCAATCTCTCCTGCCTCGTCTTCTCAAGCCCTCCCGCCCGCCATGGCCGC
GAACTCCCCCTTCGACTGCGTGCTCCTAGACCTGGACGACACCCTGTACC
CGGGCAACACCGGCATCGGCCCCGCCCTGAAGCGCAACATCGACGAGTTC
CTGCAGGCCAAGCTCGGCGTCTCGGCGGAGAAGGCCGCCGCCATGCGCGT
CGAGCTCTTCCGCACGCACGGCAGCTCCCTCGCCGGACTCATCGCGCTCG
GCTATGACGTGCACCCGGACGAGTACCACAGCTACGTGCACGGCAGGCTA
CCGTACGACATGATCCCCGCCGACCCGCAGCTGGCGCGCCTGCTGCAGAG
CATCCCGCAGCGCAAAGTGCTCTTCACCAACTCGGACCGGGCGCACATGA
AGCGGGCGTTGGAGCGGCTGGGCGTGGACGAGGCCGTCTTCGACGCCGTC
GTGTGCTTCGAGACCATGAACCCGCACCTCTTCGGCGGCGAGGCCAGAGA
GGAGCGCGTCGACGGCGGCGACCACCCGGTCGTGGTCCTCAAACCGGCGG
TGGACGCCATCGTGGCGGGGCTGCGCGCCGCCGGCTCCAACCCACGCCGG
ACGCTCTTCCTGGACGACAGCGAGAGGAACATCACCGCTGGGAAAGCGCT
CGGCCTCCGCACCGCCCTGGTTGGCAAGAGGGTGAGGAGCAAGGACGCAG
ACTACGCGCTGGAGAACATCGGCGCGCTCCGGCGGGTCATCCCGGAGATC
TGGGGCGTCGTCGCCGGCGGCGAGAGTGAACGATCGGACCACAGCATTGA
CAAGATGCCGATGAGGTCCGACCTGGACTCCATCATCCAGCCCACGTCCA
TCCAGGCCTAATAACCTCATCCCACCCAACTTCATAAATAATCAATCAGT
CAGAATCATGGGATGCCACTAATAAATCAAATCTCCATCGTCTCTCTCTC
TCTCACCACCTAATCGATCATCATGTACATTATTCTGATTCCTGATGTGC
GTCCGTGCGCGCGTGTGTGTGTGAATATCTATCTGTACCTATCTAGCTGA
CAGGCATGTACATACACATTTCTGATCAGCACCGGTTGTCAGTGCATGTA
AAGCAGCAATTCGCCAAATTCCAAGTGCATGACGAGTCATCATCTGTATT
ATGATAAGAATAACAAGTCGTACTTATGTAACTATCGCGTGCTCTGTTCT
CCATATATATGTCCCGATGTAAAGAATAATCAGATACGCAGATGGTGGAA
GCACCAAACCCTATCTTGGGTTATTGGTGAATGCGTGTTTCTCAA
>Sb01g011050_TCONS_00007239_PAC:1950670
CTCCATCAGTCTCACAGCCAGCAACACCACTGCAAAAACATAAAAAGGCG
GCAGGGCAGGGGGAGAGAGAGCAGAGCAGAGCTAGTTGGAGTAGCAGTAG
TACGTGGTGGTGATTGGCCGGTGAAGATGCTGCTGGGCGGGATCATCGAT
GGGCTGACGGGGGCGAACAAGCATGCGCGGCTCAAGGGCACGGTGGTGCT
CATGCGCAAGAACGTACTCGACCTCAACGACCTCGGCGCCACCGTCATCG
ACGGCATCAGCGAGTTCCTCGGCAAGGGGGTCACCTGCCAGCTCATCAGC
TCCACCCTCGTCGACGCCAACAACGGCAACCGCGGGCGTGTCGGGGCGGA
GGCGAACCTGGAGCAGTGGCTGACGAGCCTGCCGTCGGTGACGACCGGCG
AGTCCAAGTTCGGCGTCACGTTCGACTGGGAGGTGGCGAAGCTGGGCGTG
CCGGGGGCGGTCATCGTCAAGAACAACCACACGTCCGAGTTCTTCCTCAA
GACCATCACGCTCGACGACGTCCCCGGACGCGGCACCGTCACCTTCGTCG
CCAACTCGTGGGTCTACCCCGTCGGCAAGTACCGCTACAGCCGCGTCTTC
TTCTCCAACGATACGTACCTGCCGAGCCAGATGCCGCCGGCGCTGAAGCC
GTACCGCGACGACGAGCTCCGCAACCTCCGCGGCGACGACCAGCAGGGCC
CCTACCAGGAGCACGACCGCGTGTACCGCTACGACGTCTACAACGACCTC
GGCGAGCCTGACGGCGGCAACCCGCGCCCCATCCTCGGCGGCTCCGCCGA
CCACCCCTACCCGCGCCGCTGCCGCACGGGCCGCAAGCCCACCAAAACCG
ACCCCAACTCGGAGAGCCGGCTGTCGTCGCTGCTGGAGAAGATCTACGTG
CCGCGGGACGAGCGGTTCGGCCACCTCAAGATGTCCGACTTCCTGGGCCA
CGCCATCAAGGCGATCGCGCAGGGGATCATCCCGGCGGTGCGCACGTACG
TGGACACCAGCCCCAAAGAGTTCGACTCGTTCCAGGACATCATCAACCTG
TACGAGGGCGGGATCAAGCTGCCCAAGATCCAGGCGCTCGAGGACATGCG
CAAGCTCTTCCCGCTCCAGCTCGTCAAGGACCTCCTCCCCGCCGGCGGCG
ACTACCTGCTCAAGCTCCCCATCCCGGAGATCATCAAAGAGAGCAAGGAT
GCGTGGAGGACCGACGAGGAGTTCGCGCGGGAGGTGCTCGCCGGCGTCAA
CCCGGTGGTGATCACGCGCCTCACGGAGTTCCCGCCGAAGAGCACGCTCG
ACCCCAGCAAGTACGGCGACCACACCAGCACGATCACGGCGGAGCACATC
GAGAAGAACCTGGAGGGCCTCACGGTGCAGCAGGCGCTGGACGGCAACAG
GCTCTACATCCTGGACCACCACGACCGGTTCATGCCGTTCCTGATCGACG
TCAACAACCTGGAGGGCAACTTCATCTACGCCACCAGGGCGCTCTTCTTC
CTGCGCGCCGACGGCAGGCTCGCGCCGCTCGCCATCGAGCTCAGCGAGCC
GTACATCGACGGTGGCCTCACCAAGGCCAAGAGCAAGGTCTACACGCCGG
CGTCCGCAGGCGTCGAGGCCTGGGTGTGGCAGCTCGCCAAGGCCTATGTC
GCCGTCAACGACTCCGGCTGGCACCAACTGATCAGCCACTGGCTGAACAC
GCACGCGGTGATGGAGCCGTTCGTGATCGCGACGAACCGGCAGCTGAGCG
TGACGCACCCGGTGCACAAGCTCCTGCACCCGCACTTCCGCGACACCATG
ACCATCAACGCGCTGGCGCGGCAGACGCTCATCAACGGCGGCGGCATCTT
CGAGCTGACCGTGTTCCCGGGCAAGTACGCGCTGGCCATGTCCTCCGTGG
TGTACAAGGACTGGAACTTCACGGAGCAGGGCCTCCCCGCCGACCTCGTC
AAGCGGGGGGTGGCGGTGGAGGACCCGTCGAGCCCCTACAAGGTGCGGCT
GCTGATCCAGGACTACCCGTACGCGAGCGACGGGCTGGCGATCTGGCACG
CCATCGAGCAGTGGGTGGGCGAGTACCTGGCCATCTACTACCCGGACGAC
GCCGCGCTGCGTGGCGACGAGGAGCTGCAGGCGTGGTGGAAGGAGGTGCG
CGAGGTCGGGCACGGCGACCTCAAGGACGCGGCCTGGTGGCCCAAGATGC
AGGCCGTGTCGGAGCTCGCCAGCGCCTGCACCACCATCATCTGGATCGCG
TCGGCGCTGCACGCCGCCGTGAACTTCGGCCAGTACCCGTACGCGGGGTA
CCTGCCGAACCGGCCCACGGTGAGCCGGCGCCGGATGCCGGAGCCCGGAA
GCAAGGAGTACGAGGAGCTGGAGCGCTACCCGGAGCGCGGCTTCATCCAC
ACCATCACGAGCCAGATCCAGACCATCATCGGCATCTCGCTCATCGAGAT
CCTCTCCAAGCACTCCTCCGACGAGGTGTACCTCGGGCAGCGCGACACCC
CCGAGTGGACCTCCGACGCCAAGGCGAAGGCGGCGTTCAAGCGGTTCAGC
GACGCGCTGGTGGCGATCGAGGGCAAGGTGGTGGGCGAGAACCGCGACCC
GCAGCTCAAGAACAGGAACGGGCCCGCCGAGTTCCCCTACATGCTGCTGT
ACCCCAACACCTCTGACCACAGTGGCGCCGCCGCTGGGCTCACCGCCAAG
GGCATTCCCAACAGCATCTCCATCTGAGCGATTGGTACGAGCTGGTACAT
GCATGAATAAGCAGTCGTGTGCACGACGCCATGTGTAATAACTACTAGTG
TGTTTTTGTGTAATCGTGTGGCCCGGTGAATCGAATTACTACCACGTATG
TAATAACTGAAGTGATTGTTGCAATCACTAGCTAGCCTCCCCATTTTAAG
ATTCTTGTTCTTGGAGTTGGAGTACTCTCTTCCTAGTCTCGCTGTACTTC
CTCGGTCACAACTTTGATTTCACGTGGTATTCAATACGTATATCTAACTA
AAATCTTTGGAACAAATCAACGCATATAACTTATAACTTATATACGTATT
GAAAGTAT
>Sb01g011050_TCONS_00007240_CUFF.660.2
CAGGCGGAGGCGGAGCTCGCGCGTCCGGCGGAGGCAGAGCCTGCGCGTCC
AACGCCGGCGAGGCGGAGGACCTGTTGGCGACAGAGGCAACCGTGACACG
ACTGCTCCAATAGCGGACAGAGGATTTCGCAGTGGCGGAGGTAGTCTCGC
TCGCGACAGTGACGGAGGCGGCTCCGCACCACAACGACGGCACCCGCGAC
GGAGGTCGCAGTTGGCTTCCCCTCCCGCGGCCGGCTCCCGTGACGGAGGT
CACGTCCGCAACGAAGGTCCTCTGGCCGGCGTCCACCGTGATGCATGCAC
GAACGAAGAAGAAAATCGGACTCGATGAAACGAAAGGAGCCTCTCAATGG
GAGTTTCGTCGCGTTTCACGGCTTTGACTGGCCGACACGCGCAACACGAG
TCGATCGGCGCTGGCACGTCGCCGTCGGGGCGGGGCCGGTGGCCCCATAT
GTACGGCGTTGCCTATGCTACATGCTACGCGGCGGGACGAAGCGACGAGC
GGAAGAGGCCGACGGCGCAGGTACACGCACGCACGCACGCACAGGCGCAT
CCTGCACCACTCACCATTCACGTCCCATCTGGCCCAATAATCAAACCGCA
TCAATCACGCTCTCACACACACGGTAGCACATGCTCACTGTCTGTCCTTG
CACGGGCACGTCACGCAGCCGTGGTCGATCGGTGCACTGTGCTCGCGCTC
CGTTCCGTCACGCTCGCTCTATAAATCCCCCGGCCGGCTTGGCTTCGGCC
TCCATCAGTCTCACAGCCAGCAACACCACTGCAAAAACATAAAAAGGCGG
CAGGGCAGGGGGAGAGAGAGCAGAGCAGAGCTAGTTGGAGTAGCAGTAGT
ACGTGGTGGTGATTGGCCGGTGAAGATGCTGCTGGGCGGGATCATCGATG
GGCTGACGGGGGCGAACAAGCATGCGCGGCTCAAGGGCACGGTGGTGCTC
ATGCGCAAGAACGTACTCGACCTCAACGACCTCGGCGCCACCGTCATCGA
CGGCATCAGCGAGTTCCTCGGCAAGGGGGTCACCTGCCAGCTCATCAGCT
CCACCCTCGTCGACGCCAACAACGGCAACCGCGGGCGTGTCGGGGCGGAG
GCGAACCTGGAGCAGTGGCTGACGAGCCTGCCGTCGGTGACGACCGGCGA
GTCCAAGTTCGGCGTCACGTTCGACTGGGAGGTGGCGAAGCTGGGCGTGC
CGGGGGCGGTCATCGTCAAGAACAACCACACGTCCGAGTTCTTCCTCAAG
ACCATCACGCTCGACGACGTCCCCGGACGCGGCACCGTCACCTTCGTCGC
CAACTCGTGGGTCTACCCCGTCGGCAAGTACCGCTACAGCCGCGTCTTCT
TCTCCAACGATACGTACCTGCCGAGCCAGATGCCGCCGGCGCTGAAGCCG
TACCGCGACGACGAGCTCCGCAACCTCCGCGGCGACGACCAGCAGGGCCC
CTACCAGGAGCACGACCGCGTGTACCGCTACGACGTCTACAACGACCTCG
GCGAGCCTGACGGCGGCAACCCGCGCCCCATCCTCGGCGGCTCCGCCGAC
CACCCCTACCCGCGCCGCTGCCGCACGGGCCGCAAGCCCACCAAAACCGA
CCCCAACTCGGAGAGCCGGCTGTCGTCGCTGCTGGAGAAGATCTACGTGC
CGCGGGACGAGCGGTTCGGCCACCTCAAGATGTCCGACTTCCTGGGCCAC
GCCATCAAGGCGATCGCGCAGGGGATCATCCCGGCGGTGCGCACGTACGT
GGACACCAGCCCCAAAGAGTTCGACTCGTTCCAGGACATCATCAACCTGT
ACGAGGGCGGGATCAAGCTGCCCAAGATCCAGGCGCTCGAGGACATGCGC
AAGCTCTTCCCGCTCCAGCTCGTCAAGGACCTCCTCCCCGCCGGCGGCGA
CTACCTGCTCAAGCTCCCCATCCCGGAGATCATCAAAGAGAGCAAGGATG
CGTGGAGGACCGACGAGGAGTTCGCGCGGGAGGTGCTCGCCGGCGTCAAC
CCGGTGGTGATCACGCGCCTCACGGAGTTCCCGCCGAAGAGCACGCTCGA
CCCCAGCAAGTACGGCGACCACACCAGCACGATCACGGCGGAGCACATCG
AGAAGAACCTGGAGGGCCTCACGGTGCAGCAGGCGCTGGACGGCAACAGG
CTCTACATCCTGGACCACCACGACCGGTTCATGCCGTTCCTGATCGACGT
CAACAACCTGGAGGGCAACTTCATCTACGCCACCAGGGCGCTCTTCTTCC
TGCGCGCCGACGGCAGGCTCGCGCCGCTCGCCATCGAGCTCAGCGAGCCG
TACATCGACGGTGGCCTCACCAAGGCCAAGAGCAAGGTCTACACGCCGGC
GTCCGCAGGCGTCGAGGCCTGGGTGTGGCAGCTCGCCAAGGCCTATGTCG
CCGTCAACGACTCCGGCTGGCACCAACTGATCAGCCACTGGCTGAACACG
CACGCGGTGATGGAGCCGTTCGTGATCGCGACGAACCGGCAGCTGAGCGT
GACGCACCCGGTGCACAAGCTCCTGCACCCGCACTTCCGCGACACCATGA
CCATCAACGCGCTGGCGCGGCAGACGCTCATCAACGGCGGCGGCATCTTC
GAGCTGACCGTGTTCCCGGGCAAGTACGCGCTGGCCATGTCCTCCGTGGT
GTACAAGGACTGGAACTTCACGGAGCAGGGCCTCCCCGCCGACCTCGTCA
AGCGGGGGGTGGCGGTGGAGGACCCGTCGAGCCCCTACAAGGTGCGGCTG
CTGATCCAGGACTACCCGTACGCGAGCGACGGGCTGGCGATCTGGCACGC
CATCGAGCAGTGGGTGGGCGAGTACCTGGCCATCTACTACCCGGACGACG
CCGCGCTGCGTGGCGACGAGGAGCTGCAGGCGTGGTGGAAGGAGGTGCGC
GAGGTCGGGCACGGCGACCTCAAGGACGCGGCCTGGTGGCCCAAGATGCA
GGCCGTGTCGGAGCTCGCCAGCGCCTGCACCACCATCATCTGGATCGCGT
CGGCGCTGCACGCCGCCGTGAACTTCGGCCAGTACCCGTACGCGGGGTAC
CTGCCGAACCGGCCCACGGTGAGCCGGCGCCGGATGCCGGAGCCCGGAAG
CAAGGAGTACGAGGAGCTGGAGCGCTACCCGGAGCGCGGCTTCATCCACA
CCATCACGAGCCAGATCCAGACCATCATCGGCATCTCGCTCATCGAGATC
CTCTCCAAGCACTCCTCCGACGAGGTGTACCTCGGGCAGCGCGACACCCC
CGAGTGGACCTCCGACGCCAAGGCGAAGGCGGCGTTCAAGCGGTTCAGCG
ACGCGCTGGTGGCGATCGAGGGCAAGGTGGTGGGCGAGAACCGCGACCCG
CAGCTCAAGAACAGGAACGGGCCCGCCGAGTTCCCCTACATGCTGCTGTA
CCCCAACACCTCTGACCACAGTGGCGCCGCCGCTGGGCTCACCGCCAAGG
GCATTCCCAACAGCATCTCCATCTGAGCGATTGGTACGAGCTGGTACATG
CATGAATAAGCAGTCGTGTGCACGACGCCATGTGTAATAACTACTAGTGT
GTTTTTGTGTAATCGTGTGGCCCGGTGAATCGAATTACTACCACGTATGT
AATAACTGAAGTGATTGTTGCAATCACTAGCTAGCCTCCCCATTTTAAGA
TTCTTGTTCTTGGAGTTGGAGTACTCTCTTCCTAGTCTCGCTGTACTTCC
TCGGTCACAACTTTGATTTCACGTGGTATTCAATACGTATATCTAACTAA
AATCTTTGGAACAAATCAACGCATATAACTTATAACTTATATACGTATTG
AAAGTAT
>Sb01g011060_TCONS_00007242_PAC:1950671
GCCCCAACGCCAGCCACAGCACACGAGTCTCTCGAAGCCATGGACTCGCG
CGCCGTAGGCGACGGCGCAGGCGGGGGTCCCGACGCCTCCTCCCCGGCCG
ATCCGCCGAGCCCCGAGCCCGATCCGTCCGCGGGCTCGATGGACGCGCGC
CTCCCGGCGGACCTGCTTCGCGCCGTGCTTCAGAGGCTGCCGCCGATTGA
CCTCGCGCGGTCCGCTTGCGTCTGCCGCGCGTGGCGCGCGGTCGCCTCCG
ACCGCGCCGTGGTCGAGGCCGCCTTCTGCGCGCCCTGGGGCGTGCGGCGC
GTCGTCGGCGAGCCGGCGACGGGGGCCTTCTGGCGGACCGCCTGCCTCGG
GAGATTCGCGCTGTCGCACGCCGTCCGCCGCGGGGATACCGTCCCCGGCG
TCGCTCTCAAGTACTCCGTGCAGGTGACAGATATCAAACGATTCAACAAC
ATGATGAGTGATCATGGCATCTACTCGAGGGAGAGGCTTCTGATTCCGAT
CAGCAACCCAGAAATCCTTATGGGCAGCACCTGCTACATCGAGATGGACC
ATAACGCCAAGAGAGAGGTTGCAATCTTTTACCCTGAGGGACGCCCAGGT
GGCAAAACTGAATCCGTGGCAAGCATTGTTGCTGCAGAGAGGCGAAGCAA
AAGGATTCTCGAGTCGGTGAGGCGGAGCCTGCACGTCGACGATGGGACTG
CTGCGTACTACTTATCTGTTACTGAAGGTGATCCGAGGGCTGCCATGATG
GAGTACTCCGAGGACCTGAGGTGGGAGCAGCAACGCGCAGGGGGGTAGAT
TCAGATTTCAGATCAGTGGCATATGTTAAGACATTGGTGCTCGATGATGG
TTATTGTTTGATGTGTATATTGTACAATCCGGATTGTTGTAAGTATAAGC
ACAAACTTTGGTTTAAATGTATGTATGTATGTATTGTCAAATGGCATTGC
CGTTGAGAACAAAAGTCGTACCGGATGATAATTGTCTGGTGAAAGTATTA
CATGTCATTTGTGAACCTGCTTTGTTTGTAAGTAAGATA
>Sb01g011060_TCONS_00007241_CUFF.656.2
GCCCCAACGCCAGCCACAGCACACGAGTCTCTCGAAGCCATGGACTCGCG
CGCCGTAGGCGACGGCGCAGGCGGGGGTCCCGACGCCTCCTCCCCGGCCG
ATCCGCCGAGCCCCGAGCCCGATCCGTCCGCGGGCTCGATGGACGCGCGC
CTCCCGGCGGACCTGCTTCGCGCCGTGCTTCAGAGGCTGCCGCCGATTGA
CCTCGCGCGGTCCGCTTGCGTCTGCCGCGCGTGGCGCGCGGTCGCCTCCG
ACCGCGCCGTGGTCGAGGCCGCCTTCTGCGCGCCCTGGGGCGTGCGGCGC
GTCGTCGGCGAGCCGGCGACGGGGGCCTTCTGGCGGACCGCCTGCCTCGG
GAGATTCGCGCTGTCGCACGCCGTCCGCCGCGGGGATACCGTCCCCGGCG
TCGCTCTCAAGTACTCCGTGCAGATATCAAACGATTCAACAACATGATGA
GTGATCATGGCATCTACTCGAGGGAGAGGCTTCTGATTCCGATCAGCAAC
CCAGAAATCCTTATGGGCAGCACCTGCTACATCGAGATGGACCATAACGC
CAAGAGAGAGGTTGCAATCTTTTACCCTGAGGGACGCCCAGGTGGCAAAA
CTGAATCCGTGGCAAGCATTGTTGCTGCAGAGAGGCGAAGCAAAAGGATT
CTCGAGTCGGTGAGGCGGAGCCTGCACGTCGACGATGGGACTGCTGCGTA
CTACTTATCTGTTACTGAAGGTGATCCGAGGGCTGCCATGATGGAGTACT
CCGAGGACCTGAGGTGGGAGCAGCAACGCGCAGGGGGGTAGATTCAGATT
TCAGATCAGTGGCATATGTTAAGACATTGGTGCTCGATGATGGTTATTGT
TTGATGTGTATATTGTACAATCCGGATTGTTGTAAGTATAAGCACAAACT
TTGGTTTAAATGTATGTATGTATGTATTGTCAAATGGCATTGCCGTTGAG
AACAAAAGTCGTACCGGATGATAATTGTCTGGTGAAAGTATTACATGTCA
TTTGTGAACCTGCTTTGTTTGTAAGTAAGATA
>Sb01g011150_TCONS_00007246_CUFF.667.1
GAGAATCTGAAAAATTTTGCAAAATTTTTTGGGAACTAAACAAAGCCCAA
AGGGCACCTTTGCATATTTTCTGTCCCACTGTATTACCTCGGCTTTAACT
GCTGACTGTAGAGACTAGTAAAGACTAAAGAGGCTGCTTCCATTGCGCGA
GAACCCGCAACTCGTTCAGTCCCACTTCCCCGCTTCTAGAGTCTAGTCCT
CTCTTTTCAGTTTCTCGCTCCCCACTTTCCCCATTTTTACCGCACCTCTC
TCTTTCTCTCTCCTCCCTCGGCGTCTCGCACACCCCAGCAGCTTCGTCTC
CCCTCCCCTTCCTCCGCCCCAACAATCGGAACCGGATAGATAGATCGGCC
CTATCTTTGCCTCCTCCCGGACGACTCGGCGCAAGGTCGCAGCTTTTCTC
TCGATCTTTCGCGCTTCCCCGTTTTGACGCCTGCTCCCCATGGGGATTCT
GGAGATCTTCGGGGCGGTTCGCTGCTGAGATGGTTCGCCGCATCACGCGC
TTCTGTGACTCTCAACAGTTCTTCCGATCCGAGGATCCCCGGTGATGAAC
GGCATGCCGATCTCTGCGTCCTCTGCGGCAGGCGTCGACGGCGGCGCGGT
GGCGGCCGGCACGCCCATGAAGAATGCGACAGCGGCGGCTGCTGTCGCCG
AGATGGCGAGGCATCTCACCGTCGACACGGAAGACGCCTTCGCAGGCCTG
CTGGAGTTCGCCGCTGACGACAACGCGGAGGGGCTGCGCCGCGCGCTGGA
GCGCGCGCCGCCTGCCGCCGCGGACGAGGCCGGCCTCTGGTACGGCCGCC
GGAAGGTCCTGGAGCACCGCACCCCGCTAATGGTCGCCGCCACCTATGGG
AGCCTTGCTGCGCTCCGACTGCTGGTGTCCCTCCCGTCTGTTGACGTCAA
CCGCCGCTCGGGCACGGACGGCACCACTGCCCTCCACTGCGCCGCCTCTG
GTGGCTCACGGACGGCGGTTGAGGCCGTGAAGCTGCTGCTGGGAGCGGGG
GCAGACGCTGACACCATGGATGACGCTGGGCGCCGTCCGGCTGATGTGAT
CTCTGTGCCACCGAAGATGTTCGACGCCAAGTTCGCCCTTCAAGATCTTC
TTGGATTCCCCAAGTCTGAGCATGGCATGCTACGGGTGGTGACAAGGGTT
GCGACATCGGAGAAGAAGGAATACCCAGTGGATCCGTCCCTTCCAGACAT
CAAGAACAGCATCTATGCTTCCGATGAATTCCGCATGTACTCGTTCAAGA
TCCGCCCTTGCTCACGGGCGTACTCGCATGACTGGACTGAGTGCCCCTTT
GTCCACCCAGGAGAGAATGCTCGACGCCGAGACCCCCGCAAGTACCACTA
CAGTTGTGTGCCATGCCCAGATTTCAGGAAGGGCGTGTGCAGGCGCGGAG
ATATGTGTGAGTATGCTCATGGAGTGTTCGAGTGCTGGCTCCATCCAGCG
CAGTATCGGACACGCCTATGCAAGGATGGTACAAGCTGTAACCGCCGCGT
CTGTTTCTTTGCCCACACAACTGATGAACTCCGGCCATTGTATGTCTCCA
CTGGATCAGCAGTGCCATCCCCAAGGGCTTCTGCAACAGCTGCTATGGAG
ATGGCTGCAGCAATGGGCTTAATGCCTGGTTCCCCGTCATCGGTTTCAGC
GGTAATGTCCCCATTTACCCCACCAATGTCGCCTTCGGGCAATGGGATGC
CCCCTTCGTTGGGTTGGCAGCAGCCAAATGTTCCAACATTACACCTTCCA
GGCAGCAGCCTTCAGTCAAGCAGGCTTCGAACATCACTTAGTGCAAGGGA
TATGCCTGCTGATGACTACTCCATGATGCCAGATCTTGATTCCCAACTTA
TGAATGATCTGTGCTATTCCCGTCTCAGTTCATCCACAGGGAACCACTCT
GCTCGGACCAAGTCCCTGAATCCATCAAACCTGGATGATCTCTTCTCTGC
TGAAATGGTCTCATCCCCGAGGTATAGTAATGCTGACCAGGGTGCTATGT
TTTCACCTTCTCACAAGGCTGCTATTCTGAATCAGTTCCAGCAGCAGCAG
CAAGCACTGCTTTCTCCAATCAACACAGGAGTTTACTCTCCAAAGGCAGA
CAACCAGCAGTTACCTTCACACTCATCTCTGCTGCAAGCATCACTTGGGA
TGTCCTCCCCTGGCCGGATGTCTCCACGATGTGTTGAATCAGGCTCCCCA
ATGAACTCCCACCTAGCTGCTGCTCTTGTCCAGCGTGAGAAACAACAGCA
GACAATGAGAAGTCTCAGTTCTCGTGACCTTGGGCCTAGTGCGGCACGAG
CTTCAGCTCTCGGCTCCCCTCTAAGCTCATCATGGTCTAAGTGGGGATCT
CCTTCAGGGACACCAGATTGGGGCGTAAATGGTGAAGAATTGGGTAAGCT
CCGCCGCTCATCGTCCTTTGAGCTGAGGTCTGGTGGTGATGACCCTGATC
TCTCTTGGGTGCATACACTGGTTAAGGAATCTCCACCAGAGAAGCAAGTT
ACTACAGCTGAATCAATTAATTCTGTTGGACCCTCACCCCTAATGCCTCC
CGGCATGAACAGCGGCGAAGGTTCTGGTCTGAACACCCAGCTGGATGCAC
ATGACCAAGCCGCAGTTATAGGAGCATTGCTTGAACAGATGCAGCTTGAT
CAGCAGATTGGTAGTCTAGCAACATAGGTGCACAATGAGCCTGGAAGGTG
TGAGGATACTATATTCTTATCTAATGAATTCCAAGTTCTTTTTCCCTGTC
AATTAAGGTATTCAACAAAGATGGATTGCTGAAGGTGGTGATTCAGAGAT
TGGTTTTCTTTAATTTTGGAGGTAAATCATATACATTATTGAGGTTCCAG
TAGGTTAAAGAGTGAAGTTCCTCAGGTTGGGGTTGTTCCATGGCCAACCC
AGGTAGAATCGCACCCCGGCAGCATCAGTTCATCGATTGGAGTTCTCTAT
TTTGTTAATTAACCCTGTTAAGAAAAGAAGGCTTGTTCGCCGTGTCGGAA
TTCTTTCCTTTTCCCTAGTGTTGTTTATTTTGTTCATTATTATGATATCG
ATACTTGATGTACTGATGGTGTAAGTGGTTACTTGGGATCCTATAGTAGC
TCTGCCAAGTTGAAAGGTATTTTTTTTCACCCTTTACCATTTGTCGTGGA
TTATCTTGTGGCCTTGTTTTGGTTAGACCTTGAGGCCTGCATAATCCTCC
TGGATGATATTTGCAATAATGTAATATTGTTTTTGAACTTGTTG
>Sb01g011150_TCONS_00007247_PAC:1950681
GAGATGGTTCGCCGCATCACGCGCTTCTGTGACTCTCAACAGTTCTTCCG
ATCCGAGGATCCCCGGTGATGAACGGCATGCCGATCTCTGCGTCCTCTGC
GGCAGGCGTCGACGGCGGCGCGGTGGCGGCCGGCACGCCCATGAAGAATG
CGACAGCGGCGGCTGCTGTCGCCGAGATGGCGAGGCATCTCACCGTCGAC
ACGGAAGACGCCTTCGCAGGCCTGCTGGAGTTCGCCGCTGACGACAACGC
GGAGGGGCTGCGCCGCGCGCTGGAGCGCGCGCCGCCTGCCGCCGCGGACG
AGGCCGGCCTCTGGTACGGCCGCCGGAAGGTCCTGGAGCACCGCACCCCG
CTAATGGTCGCCGCCACCTATGGGAGCCTTGCTGCGCTCCGACTGCTGGT
GTCCCTCCCGTCTGTTGACGTCAACCGCCGCTCGGGCACGGACGGCACCA
CTGCCCTCCACTGCGCCGCCTCTGGTGGCTCACGGACGGCGGTTGAGGCC
GTGAAGCTGCTGCTGGGAGCGGGGGCAGACGCTGACACCATGGATGACGC
TGGGCGCCGTCCGGCTGATGTGATCTCTGTGCCACCGAAGATGTTCGACG
CCAAGTTCGCCCTTCAAGATCTTCTTGGATTCCCCAAGTCTGAGCATGGC
ATGCTACGGGTGGTGACAAGGTCCACCAACTCAATCTCATCGCCCGTTTC
ATCCCCCACTGCAGAGGATGCACGGTCACCGTCTGCTTCTGTGATGATGA
TTTCAAAGTTTGGTGACTTGCCTAGGGTTGCGACATCGGAGAAGAAGGAA
TACCCAGTGGATCCGTCCCTTCCAGACATCAAGAACAGCATCTATGCTTC
CGATGAATTCCGCATGTACTCGTTCAAGATCCGCCCTTGCTCACGGGCGT
ACTCGCATGACTGGACTGAGTGCCCCTTTGTCCACCCAGGAGAGAATGCT
CGACGCCGAGACCCCCGCAAGTACCACTACAGTTGTGTGCCATGCCCAGA
TTTCAGGAAGGGCGTGTGCAGGCGCGGAGATATGTGTGAGTATGCTCATG
GAGTGTTCGAGTGCTGGCTCCATCCAGCGCAGTATCGGACACGCCTATGC
AAGGATGGTACAAGCTGTAACCGCCGCGTCTGTTTCTTTGCCCACACAAC
TGATGAACTCCGGCCATTGTATGTCTCCACTGGATCAGCAGTGCCATCCC
CAAGGGCTTCTGCAACAGCTGCTATGGAGATGGCTGCAGCAATGGGCTTA
ATGCCTGGTTCCCCGTCATCGGTTTCAGCGGTAATGTCCCCATTTACCCC
ACCAATGTCGCCTTCGGGCAATGGGATGCCCCCTTCGTTGGGTTGGCAGC
AGCCAAATGTTCCAACATTACACCTTCCAGGCAGCAGCCTTCAGTCAAGC
AGGCTTCGAACATCACTTAGTGCAAGGGATATGCCTGCTGATGACTACTC
CATGATGCCAGATCTTGATTCCCAACTTATGAATGATCTGTGCTATTCCC
GTCTCAGTTCATCCACAGGGAACCACTCTGCTCGGACCAAGTCCCTGAAT
CCATCAAACCTGGATGATCTCTTCTCTGCTGAAATGGTCTCATCCCCGAG
GTATAGTAATGCTGACCAGGGTGCTATGTTTTCACCTTCTCACAAGGCTG
CTATTCTGAATCAGTTCCAGCAGCAGCAGCAAGCACTGCTTTCTCCAATC
AACACAGGAGTTTACTCTCCAAAGGCAGACAACCAGCAGTTACCTTCACA
CTCATCTCTGCTGCAAGCATCACTTGGGATGTCCTCCCCTGGCCGGATGT
CTCCACGATGTGTTGAATCAGGCTCCCCAATGAACTCCCACCTAGCTGCT
GCTCTTGTCCAGCGTGAGAAACAACAGCAGACAATGAGAAGTCTCAGTTC
TCGTGACCTTGGGCCTAGTGCGGCACGAGCTTCAGCTCTCGGCTCCCCTC
TAAGCTCATCATGGTCTAAGTGGGGATCTCCTTCAGGGACACCAGATTGG
GGCGTAAATGGTGAAGAATTGGGTAAGCTCCGCCGCTCATCGTCCTTTGA
GCTGAGGTCTGGTGGTGATGACCCTGATCTCTCTTGGGTGCATACACTGG
TTAAGGAATCTCCACCAGAGAAGCAAGTTACTACAGCTGAATCAATTAAT
TCTGTTGGACCCTCACCCCTAATGCCTCCCGGCATGAACAGCGGCGAAGG
TTCTGGTCTGAACACCCAGCTGGATGCACATGACCAAGCCGCAGTTATAG
GAGCATTGCTTGAACAGATGCAGCTTGATCAGCAGATTGGTAGTCTAGCA
ACATAGGTGCACAATGAGCCTGGAAGGTGTGAGGATACTATATTCTTATC
TAATGAATTCCAAGTTCTTTTTCCCTGTCAATTAAGGTATTCAACAAAGA
TGGATTGCTGAAGGTGGTGATTCAGAGATTGGTTTTCTTTAATTTTGGAG
GTAAATCATATACATTATTGAGGTTCCAGTAGGTTAAAGAGTGAAGTTCC
TCAGGTTGGGGTTGTTCCATGGCCAACCCAGGTAGAATCGCACCCCGGCA
GCATCAGTTCATCGATTGGAGTTCTCTATTTTGTTAATTAACCCTGTTAA
GAAAAGAAGGCTTGTTCGCCGTGTCGGAATTCTTTCCTTTTCCCTAGTGT
TGTTTATTTTGTTCATTATTATGATATCGATACTTGATGTACTGATGGTG
TAAGTGGTTACTTGGGATCCTATAGTAGCTCTGCCAAGTTGAAAGGTATT
TTTTTTCACCCTTTACCATTTGTCGTGGATTATCTTGTGGCCTTGTTTTG
GTTAGACCTTGAGGCCTGCATAATCCTCCTGGATGATATTTGCAATAATG
TAATATTGTTTTTGAACT
>Sb01g011400_TCONS_00001342_CUFF.682.1
CCAGCCCATCGTGGCACCTACCCGCCGGCAGCCCCTCCTTACAACTACCC
GTTGCGACGCCCCACCGAGGCGGAGGGGGGGAAAAACGTGCTCTCATTCT
CATACCGTCGCCTCCAATGCGGCGTCTCGCTCTCCTCCTCCTGCCTCTCC
TCCTCGCCGCCGGCGCCACCACGGCGTCGGCGGAGCTCGCGACCCCTCCC
GCCGCCTCTCCTACTCCTCCTCCATCTCCCCCAACGCCTCCCCCTCCTCC
GCCTCCGCGTCCGCCGACCCTCGCCGAGCTCCTCCCGAAGTACGGCCTGC
CCCCGGGCATCTTCCCCTCGACCGTCACCGCCTTCTCGCTCGCTAGCAAC
GGCAGCCTCACCGTCGACCTCGCGGGCCCCTGCTACGTCCACTTCGAGTA
CCTCACCTACTTTGACGCCCACATCACGGGGGTGCTCCGCTACGGCTCCC
TCTCCGACCTCCAGGGCGTCCAGGTCCGCCGCTTCCTCATCTGGTACAAC
GTGGTCCGCATCAAGGTCGACCTGCCCCCGCCGCCGCGCTACGTCTACAT
CGACATCGGGTGGATCACGCGCAAGCTCCCCGCCGACGACTTCGAGTCGC
TCCACGCCTGCGAGGACTCCAAGAGGTGCCGCCTGTCCTCCGCGCTCGCC
GTCGCCGCCAAATGGTTCCAGGACTTCTTTGCCCAATTTTTTTAGGGGAT
GGGGAAGGCCTACGATTTGACAACAGCATTGGATGAGTTCCCTGCCTTCG
ACGCCCTAAAAGGATTGTATGAACCTTGAACGAGCTGGAACACTGCCATT
TGTTACTCTCTACACGCAATGCAGCTAATCAAGCTGTTGTCCCATTTGTA
CATTTGTCAACGTTTGATTGCCACATGATCTTGTGGATTGTGCGTCTATT
CCTTCTATCAACATGTTGAGAACAGGTAGCAAATATGAAATTGCTTGTTT
CATCACAATGAAACGATCGTTCAGCAGTAAATAAAGATGGGGAAACGAAG
TTTGCAATTGCAATTGCAATTTCTGCACAAGCCTTGGTTACTGCAACGGA
ACTCAATTTGATAACCATGACAATACATTTACCTTGGTTACTGCAAGTCT
GCAATGGAACTCAATTTTACAAGCCTTGGTTTCAGCACAAGTATACGAAT
ACCTGAGGAAACTGCACAGTGAATTGACACTTCGAATCTAGTAGTAATAC
ATTTACCCAGCACTTGTCCAGAAGTTCTAGCGCCCTAGCACCTAGAAGGA
AAATGAATATCCAATTTTTTACATAATTTCAGTGATGTTACATGTTAATT
ACAGTCCACACATACAGACACGAGTTTTGGTTTTACACTAGTGTTGCCCA
AAGCACAACATTACCTAAATCCCAGGGTAGCTAAGAGATTTTACCAACAT
TGTCAATAAATAACACCCATACGGTGGTAGAACTACGAACAAAGCATAAT
CTATGTAGAGTTAGGTGGGCGAGGGTCCCTGAACACTGAGGAAGAACCAC
CAGATGCGGCTGGGGAAGGTGATGAGGCTACATAGTTACTTCCTGG
>Sb01g011400_TCONS_00001343_PAC:1950712
ATGCGGCGTCTCGCTCTCCTCCTCCTGCCTCTCCTCCTCGCCGCCGGCGC
CACCACGGCGTCGGCGGAGCTCGCGACCCCTCCCGCCGCCTCTCCTACTC
CTCCTCCATCTCCCCCAACGCCTCCCCCTCCTCCGCCTCCGCGTCCGCCG
ACCCTCGCCGAGCTCCTCCCGAAGTACGGCCTGCCCCCGGGCATCTTCCC
CTCGACCGTCACCGCCTTCTCGCTCGCTAGCAACGGCAGCCTCACCGTCG
ACCTCGCGGGCCCCTGCTACGTCCACTTCGAGTACCTCACCTACTTTGAC
GCCCACATCACGGGGGTGCTCCGCTACGGCTCCCTCTCCGACCTCCAGGG
CGTCCAGGTCCGCCGCTTCCTCATCTGGTACAACGTGGTCCGCATCAAGG
TCGACCTGCCCCCGCCGCCGCGCTACGTCTACATCGACATCGGGTGGATC
ACGCGCAAGCTCCCCGCCGACGACTTCGAGTCGCTCCACGCCTGCGAGGA
CTCCAAGAGGTGCCGCCTGTCCTCCGCGCTCGCCGTCGCCGCCAAATGGT
TCCAGGACTTCTTTGCCCAATTTTTTTAGGGGATGGGGAAGGCCTACGAT
TTGACAACAGCATTGGATGAGTTCCCTGCCTTCGACGCCCTAAAAGGATT
GTATGAACCTTGAACGAGCTGGAACACTGCCATTTGTTACTCTCTACACG
CAATGCAGCTAATCAAGCTGTTGTCCCATTTGTACATTTGTCAACGTTTG
ATTGCC
>Sb01g011430_TCONS_00001345_CUFF.677.1
CCCGAATGCTGGGCTGTGGCCAGAACCGAACACTAGGGTTTACGAGCCTG
CTCGGCCTCGCCCTCTCCCCTCTCCTTATCCACCACCTCTCGTGAACCGT
CACGCCGCCGCCGCCGCAGCTGTTTTCGTTCTCCTGCGTCCCCCTCCGCC
GCCGTTGGTCGACGAAGAGATCTTGAAGTTCCTCCCAGTCGTCACCATGC
AGAACGAGGAGGGGAAGATGGTGGACCTCTACGTCCCCAGGAAGTGTTCT
GCCACGAACAGGATCATCACCGCCAAGGACCATGCCTCCGTGCAGATCAA
CATTGGGCACGTGGATGAGAATGGTGTGTATGTTGGCAACTTCACCACGT
TTGCTCTCTCTGGGTTTGTTCGTGCTCAGGGTGATGCTGACAGCTCATTG
GACAGGCTGTGGCAGAAGAGGAAGGCTGAGATCAAGCAGTAGCGTTTGCT
TCAAGGCTCGGCTAGAATTGACTCTTATGATGTTGATGCTGTCTTGGTAA
TATTTTGATTTCTGTATTGGACAAGTTTGGATGTAATGGTGTGAGTTCAG
CTGGTACCTCTAAACCAAAGAATTATCCTATGCTCAATCCATTTCGAGCC
TTTTTAAGCTATAAACATGAGACAATAGTTAGGACAAGAAAATAATTAGC
AAGACAGGGGCGGAGGAAATTGAAGGGGTCAAGCAAAAAGAGCAGCTGTG
AACCACCTACATAGAATAGTCTGATGAGTGGTTGCTTGACGAGCTTGTTC
GTCGATCTGAGAAGTCATTCGTTGAAAAAGTACAGTTTGTAGTTTTGAAT
CTATCCACCTTACACATAATCGTATGAGAAGCGGTAGTGCCAGC
>Sb01g011430_TCONS_00001346_PAC:1950715
ATGCAGAACGAGGAGGGGAAGATGGTGGACCTCTACGTCCCCAGGAAGTG
TTCTGCCACGAACAGGATCATCACCGCCAAGGACCATGCCTCCGTGCAGA
TCAACATTGGGCACGTGGATGAGAATGGTGTGTATGTTGGCAACTTCACC
ACGTTTGCTCTCTCTGGGTTTGTTCGTGCTCAGGGTGATGCTGACAGCTC
ATTGGACAGGCTGTGGCAGAAGAGGAAGGCTGAGATCAAGCAGTAG
>Sb01g011650_TCONS_00001388_PAC:1950738
ATGTCGGAGCACCGCGCGCCCCGCAGCTCCGTAGGAAGCCGCAGCTCCGC
GCTGCCCCATCACCACCAGCGCCTTCCGCCCGCTCCCGACCCGCTCGCCT
CCATCTGGATCCGCCGCCTCCACCTCTCCCCCAACCCCCCGCCGCCGCCG
CCGCCGCCGCCGCGGCCCCCGCCCCTGCACATCCGCGCGCCGCCGTCTGC
ACATCAGGACGCCATCTCCACCGACGAGTCCCGCACGCCGCCGCCGCTCC
CGCCGCCAAGCACCGGGTTCGGTCCCTTCCGCTGGAGCCCGCGCCCGTCG
CTGGGCGCGCCGGCCGGCGCGTGGGCCGCCGCTGCTGGTCGTAGTGCCGT
TGGCGGCGGCCAAACGATGCTCTCGCCGTTCTTTCGTCTCCCAGCGCCGC
TACCACCGGTCTTGGATTTCGAGGAAGTCATGCCTTTGAGGCCGTTGATC
GGTCTCAGAAGCCACAGCGGCAGTGGCGGGTTCCCTGGGTTGTCACGACA
GATGGTCGGCGGGGGCGACCCCGGCGACGCCTGGCTGTCGGCCAGAGCTG
CAGGTGCTGCATATCCTAGCCATGCTTTGGACATGGTTCCCATAAGAACA
CTTAATGATCTGCATGATAGACAGCATGGTGCAATACAAGTACAACCAAA
TCTTGCAAGGCATGATCCTAGCTCTAGCAGCCAAGATGATGAACCTTTCT
CGTATTGGAACATGGGGAGGTTCCGGAGAAACACCACAACTTCGTCAATG
ACACCTATTGGTGTTGCTCCTGTCAATTTTGGCACAAAGAGGAATGCTGA
TTCAAACAATTTTCTCCCTCTGAAGCTCAGGAAACTAAGTGGGGCTATTT
AGTGTTGATGAAATATCTGGTCTGAGGGTTTTGAAATGCATAAGAAGCAC
ACATATGCTGTTATATGTAACAGCATGCAGTAACACTTCACCACGTTAGA
GCTTGAGAAGGCTGGAGATGGACGCATTTGGTGGCAACCATTGTAAATTG
TACTTTGCTCCCAAATCGTTGCATTTGGCATCCTTTGAGCCACTGACCTG
TATGTTTGTATAATTTTGGTGTGATATATAGGGAGATGTCTTATGCCACG
TTTCCTCTATGGCGTGTACATTCACACAAATTGACTCAAAACGTGTAATG
TTCCTTC
>Sb01g011650_TCONS_00001389_CUFF.701.2
ATGTCGGAGCACCGCGCGCCCCGCAGCTCCGTAGGAAGCCGCAGCTCCGC
GCTGCCCCATCACCACCAGCGCCTTCCGCCCGCTCCCGACCCGCTCGCCT
CCATCTGGATCCGCCGCCTCCACCTCTCCCCCAACCCCCCGCCGCCGCCG
CCGCCGCCGCCGCGGCCCCCGCCCCTGCACATCCGCGCGCCGCCGTCTGC
ACATCAGGACGCCATCTCCACCGACGAGTCCCGCACGCCGCCGCCGCTCC
CGCCGCCAAGCACCGGGTTCGGTCCCTTCCGCTGGAGCCCGCGCCCGTCG
CTGGGCGCGCCGGCCGGCGCGTGGGCCGCCGCTGCTGGTCGTAGTGCCGT
TGGCGGCGGCCAAACGATGCTCTCGCCGTTCTTTCGTCTCCCAGCGCCGC
TACCACCGGTCTTGGATTTCGAGGAAGTCATGCCTTTGAGGCCGTTGATC
GGTCTCAGAAGCCACAGCGGCAGTGGCGGGTTCCCTGGGTTGTCACGACA
GATGGTCGGCGGGGGCGACCCCGGCGACGCCTGGCTGTCGGCCAGAGCTG
CAGGTGCTGCATATCCTAGCCATGCTTTGGACATGGTTCCCATAAGAACA
CTTAATGTAAGAGTTTCAACTTCATTTCTCATTATTTGGCAACATTTATT
TTTATGGGCGATGTGGCTTGATTCGTTGCAGGTTGTTAGGGGGTACTCAC
ATCCCATAACAACAAAATAAATAACCCCTAAATGTCATTTGGATCCTGAA
TACTCTGGAACCTGCGTAATCAGTTTAACAAAAATGTGAGAAAGGTCCTG
GTTCAAACATAATTTTCCGTAGTAAAACAACTACTGTTGACGGTCCATAA
CTTAAAGCATATGAAATAAAACATCTTAATGTACTTTCTGAGCATTGGTT
TTCCTAGGTATGTGTAAGAAGCACTAACCGCCAGTGATTGTAGAGACTTA
TTGTTGTTGCACGATCTGGTTACCAACTCCCCTTTGCTGAATCACATATG
GGGTATTTGGTTTGAAGAATGGGGTGATCCATCTTCTAACTCACATTTTT
GTTTGGTATGGGGAATGGAATGTTTATCTATGATCACCTCATCCCTTACA
ATCACATGAGCTTCCACCAAAATCCATGTGGTATTGTGATGAACTCCTCA
TTCCAATCCAGATGAGGTGCTTTCCAAAACAAAACACCTTCATCACTTCA
TGATTAGTTACATAAAAATCTAGATAGTGTTTTTTTTTCTCTCTCGAACG
GCACAGGAGAACTGTGTGTCATAATCCAGATAGAGTTTTATCATAACAAA
ACATCTGGTATATTTGTATAACTGGCCTGTTCGGGTAGAAGGGTCTTTTG
GTGTCGAAACACCTGTACTGCTTAGAATGTCTAGCTGATAGAGAAACCTG
GCCCTCCATAACATGGCAGCATTCCTTCACTAAACATTGGCCTAGCATTT
GTTGCAGGATCTGCATGATAGACAGCATGGTGCAATACAAGTACAACCAA
ATCTTGCAAGGCATGATCCTAGCTCTAGCAGCCAAGATGATGAACCTTTC
TCGTATTGGAACATGGGGAGGTTCCGGAGAAACACCACAACTTCGTCAAT
GACACCTATTGGTGTTGCTCCTGTCAATTTTGGCACAAAGAGGAATGCTG
ATTCAAACAATTTTCTCCCTCTGAAGCTCAGGAAACTAAGTGGGGCTATT
TAGTGTTGATGAAATATCTGGTCTGAGGGTTTTGAAATGCATAAGAAGCA
CACATATGCTGTTATATGTAACAGCATGCAGTAACACTTCACCACGTTAG
AGCTTGAGAAGGCTGGAGATGGACGCATTTGGTGGCAACCATTGTAAATT
GTACTTTGCTCCCAAATCGTTGCATTTGGCATCCTTTGAGCCACTGACCT
GTATGTTTGTATAATTTTGGTGTGATATATAGGGAGATGTCTTATGCCAC
GTTTCCTCTATGGCGTGTACATTCACACAAATTGACTCAAAACGTGTAAT
GTTCCTTCCAAGGAATTGTACGTTTTCCCTCTGCCCTTGTGTTTGTAATT
GCAATTCCATCCTTACCATATTTTTTACCCTGAAGTTTGCTAAGAAGTTA
CAGGTGTTGCGATA
>Sb01g011700_TCONS_00001394_CUFF.710.1
CCGTGACTGACTGCAACGCCACTGCTGCTACTGTGGTGTTGTGCTGCTGG
GTGCTGGGTGGTGGGATTGGGGAGGCCTTTTTATAAACCGGTAGGCATGA
TGCTCTTCTCATTACTGACAGGCGCCAGAGAGAGGCCACAAGGGGAAGGG
GAAGGGGAGCTCGTTGAGGAGGGGAAAGAATGCGCGTGGGCGGCGGGCGG
GACGACGAGGAGGTGTCCCGGAAGCTCAAGAGCATGGACGTCGACAAGCT
GGAGAACGGCGGCGGCGGCGGCGAGGAGAGCCCGCACCCGCCGCGGCCCG
CCGTCAAGTACCATGGCTGGAAGGCCATGCCCTTCATCATCGGGAACGAG
ACGTTCGAGAAGCTGGGGACGCTGGGCACGTCGGCGAACCTGCTGGTGTA
CCTGACGCAGGTGTTCCACATGCGGAGCGTGGACGCGGCCACGCTGCTCA
ACGGGCTCAACGGCACCACCAGCCTCGCCCCCATCATCGGCGCCTTCCTC
TCCGACGCCTACCTCGGCCGCTACCTCGCGCTCGCCATCGCCTCCGTCGC
CTCCCTCATCGATCACCTTTGCCTCGGCGTGCCTGCCGCGAAGTGGACTT
GCATTGTGCCCCGTACACACGTCTCACCACCAGCTACCCAGACTTCCACG
CTTCAACCCAACGCAACGCTGGTTTCTCTCATCGATCGATCGGCATCACT
CACGTACCCATCGAACATACACTGTACAGCTGCACTGCGCCGCACACCGT
GACGTGCGGCACAGTTTGGTGTGGGGGCGGCGGTGCCGCGGCACGTTTGG
AAGGGTC
>Sb01g011700_TCONS_00001395_PAC:1950745
ATTACTGACAGGCGCCAGAGAGAGGCCACAAGGGGAAGGGGAAGGGGAGC
TCGTTGAGGAGGGGAAAGAATGCGCGTGGGCGGCGGGCGGGACGACGAGG
AGGTGTCCCGGAAGCTCAAGAGCATGGACGTCGACAAGCTGGAGAACGGC
GGCGGCGGCGGCGAGGAGAGCCCGCACCCGCCGCGGCCCGCCGTCAAGTA
CCATGGCTGGAAGGCCATGCCCTTCATCATCGGGAACGAGACGTTCGAGA
AGCTGGGGACGCTGGGCACGTCGGCGAACCTGCTGGTGTACCTGACGCAG
GTGTTCCACATGCGGAGCGTGGACGCGGCCACGCTGCTCAACGGGCTCAA
CGGCACCACCAGCCTCGCCCCCATCATCGGCGCCTTCCTCTCCGACGCCT
ACCTCGGCCGCTACCTCGCGCTCGCCATCGCCTCCGTCGCCTCCCTCATC
GGCATGTTCCTGCTGACGCTGACGGCCGGCGCGGACAGCCTGCACCCGCC
GGAGTGCAACGTGGGCGAGACCTGCGAGAAGGCGACGTCGTACCAGTTCG
CGGTGCTCTTCATCGCCTTCGCGTTCCTGGTGCTGGGGTCGGCGGGGATC
CGCCCCTGCAGCATGCCCTTCGGCGCCGACCAGTTCGACCCCACCACGGA
GTCCGGCAAGCGCGGCATCAACAGCTTCTTCAACTGGTACTACTTCACCT
TCACGGCGGCCATGATGGTCTCCGCCACCGTCATCATCTACGTGCAGAGC
AACGTGAGCTGGCCCATCGGGCTGGGCATCCCGACGGCGCTCATGTTCCT
GGCCTGCGTGCTCTTCTTCATGGGCACGCGCCTCTACGTGCGTGTGACGC
CCGAGGGGAGCCCCTTCACCAGCGTCGTCCAGGTGCTGTCGGCCGCGCTC
AAGAAGCGGTCGCTGAAGCAGCCCAAGGACCCGAAGCAGGACCTCTTCGA
CCCGCCGCACACCAGCGCCATCGTCACCAAGCTCGCGCACACGGACCAGT
TCCGATGCCTCGACAAGGCGGCCATCGTGGCGTCCCAGGACGAGGTGCGC
CCCGGCGGCGCCGCGCCTGCCGACCCATGGAGGCTCTGCAGCGTACAGCA
GGTGGAGGAGGTCAAGTGCCTCATCCGCATCGTGCCCGTCTGGTCCACGG
GGATCATCTACTACGTCGCCGTGGTGCAGCAGTCCACGTACGTGGTGCTC
TCGGCGCTGCAGTCCGACCGCCACCTCGGCCGCGGCGGCTTCCAGATCCC
CGCCGCGTCGTTCACCGTCTTCGCCATGCTCGCGCAGACGCTGTGGATCC
CATTCTACGACCGTCTCCTGCTGCCCAAGCTCCGCAAGATAACGGGCAAG
GAGGAGGGGTTCACGCTGCTCCAGCGCCAGGGCATCGGCATCGCGCTCTC
CACCGTGGCCATGGTCATCTCGGCAATCGTCGAGGACCGGCGCCGTGCCA
TCGCACTGAGCCAGCCGACGCTGGGAACCACCATCACCGGCGGGGCGATC
TCGGCCATGTCCAGCCTGTGGATGGTGCCGCAGCTCATGATCCTGGGGCT
GTCGGAGGCATTCAACCTCATCAGCCAGATCGAGTTCTACTACAAGGAGA
TCCCGGAGCACATGCGCAGCGTGGCAGGGGCGCTCGCCTTCTGCAACCTG
GCGCTCGGCAACTACCTCAGCGGCTTCCTGGTGACCATCGTGCACCGGAC
CACGGGGTCCGGGCAGAACTGGCTGGCGCAAGACCTCAACAAGGGCCGCC
TCGACCTCTTCTACTGGACCATCGCCGGCATCGGCGTCTTTAACCTCATC
TACTTCGTCATCTGCGCCAGGTGGTACAGGTTCAAGGGGGCCAGCAACTA
AATCCGCCGAGGTGACCGTCGTCTCACGATCACGACTTCACGGGTGCAGA
CATGAATTAGCTCTGAGCTCTATGTGGTCCTGATGGCAATTTGGTTGGTG
GCTTGGGTAATTATGCTATGGCCTTGGGAGAGCAGGAGAAAAAGGGACCT
TAGAATAAGGTCATGATAATTATTTTGTGTTTACCGTAGTAGTTGTTTGA
TATCGGCGCCTCTCTTTTTTTTGTTTATTATTACTTTATATTTTTGTTAC
TGGTCCTTTCATTTGAATCTATAGGATGATCAAGTGGCTGATGAAAGAGG
AGAAAGAAACAAAAGAGTTGGTTTCTTGTAACTTGTAAGTTGTTAAACTG
AAATACAAATGGATGTAAGATTGAATGAGTTTTAGTTCAGTTACCAGCTT
ATGATTGCAAGCATTTGCTCC
>Sb01g011720_TCONS_00007312_PAC:1950747
GCACAACAACAGACCATCCCCCACCGAAGGCAGACCGCACCGCACCCCCA
GAGTCGAAACCACAGGAGCGACCGAGAGAGGCCTACGCGCACCAGCAGAT
CCCAAGCTCACCGGGGAGGAGGAGGGGAGAGGGCGACCGGCGGCGGCGGC
GATGGGTTTCATCATGGAGTTCGCGGAGAACCTGATCCTCCGTCTGATGG
AGGACCCGGACAAGCGCGACCAGGTTCGGCGGGAGCATGTCTACAAGATG
AAGGAGCGGTGCGAGCGCACCAAGGCGGCGTGGAACCTCCCGCTGCGCCC
CTACGGCTTCTGGACCTTCGAGCGCTTCAACTCGCAGCTCTCCTGGGACC
CGCAGATCAGCCAGGCCGCCGGCCGCCGGGACCCCTACGACGACCTCATC
ACCCGCCACTCCGGCTCCCCGCCGTCTTCCTAAACACCCGCGCCGCAGGT
CTACCTCGGCACCAATAAGAAACTCGCCCCTCTCAAACTGATTGTGATTC
CATTCTCTTCTGTTCGAAAAATGTTGTCACCAAACTACTCTACTTTCTGT
TTCAGTTTGGCATGGAAGCAGAAGTTGTGTACTTTTATTCTCAAGTTGTT
GTCTTTGTATTATGAAATGTTCCAATAATCATTCGGAGCACTCATTTGCC
TTTACCATTCGGGAAATTCTCCTAGTGATTACAGGCGCCAGATCTTATAT
ATTTTGGATGGTTTGTCAGGGGCAGATAATTTTCTATATTGATTCTACAA
GCCTGCATTTCATTGATTGAGGCAAGCCTAGAGAGTAGAGACCAGATTCA
ATCAGACCGTGGTCCAGGTTTTTCTGCGCTGAATTCACCACTTGTTAGTG
GTCAGTCATCAGTTACAAGCATCTCGCACCACAATGGTCATTTGGTTACG
GGCATCGGGGGCATGCAGGCCAAAGAGCTGTATCATGGTATGGTATCACT
TGGTACTCGTAGTTTCTAATCTAACTGGCTGCATTGGT
>Sb01g011720_TCONS_00007311_CUFF.699.2
GCACAACAACAGACCATCCCCCACCGAAGGCAGACCGCACCGCACCCCCA
GAGTCGAAACCACAGGAGCGACCGAGAGAGGCCTACGCGCACCAGCAGAT
CCCAAGCTCACCGGGGAGGAGGAGGGGAGAGGGCGACCGGCGGCGGCGGC
GATGGGTTTCATCATGGAGTTCGCGGAGAACCTGATCCTCCGTCTGATGG
AGGACCCGGACAAGCGCGACCAGGTTCGGCGGGAGCATGTCTACAAGATG
AAGGAGCGGTGCGAGCGCACCAAGGCGGCGTGGAACCTCCCGCTGCGCCC
CTACGGCTTCTGGACCTTCGAGCGCTTCAACTCGCAGCTCTCCTGGGACC
CGCAGATCAGCCAGGCCGCCGGCCGCCGGGACCCCTACGACGACCTCATC
ACCCGCCACTCCGGCTCCCCGCCGTCTTCCTAAACACCCGCGCCGGTCTA
CCTCGGCACCAATAAGAAACTCGCCCCTCTCAAACTGATTGTGATTCCAT
TCTCTTCTGTTCGAAAAATGTTGTCACCAAACTACTCTACTTTCTGTTTC
AGTTTGGCATGGAAGCAGAAGTTGTGTACTTTTATTCTCAAGTTGTTGTC
TTTGTATTATGAAATGTTCCAATAATCATTCGGAGCACTCATTTGCCTTT
ACCATTCGGGAAATTCTCCTAGTGATTACAGGCGCCAGATCTTATATATT
TTGGATGGTTTGTCAGGGGCAGATAATTTTCTATATTGATTCTACAAGCC
TGCATTTCATTGATTGAGGCAAGCCTAGAGAGTAGAGACCAGATTCAATC
AGACCGTGGTCCAGGTTTTTCTGCGCTGAATTCACCACTTGTTAGTGGTC
AGTCATCAGTTACAAGCATCTCGCACCACAATGGTCATTTGGTTACGGGC
ATCGGGGGCATGCAGGCCAAAGAGCTGTATCATGGTATGGTATCACTTGG
TACTCGTAGTTTCTAATCTAACTGGCTGCATTGGT
>Sb01g011840_TCONS_00001410_CUFF.716.1
CTCAGCTTTTCGGACCCCTATTCCCTCGCATCACCACACGTTACACCACT
ACAGCTCCCGCCCAGCATCATGGCCTTCCATTCCCCGATCTAGGGTTGCG
AGCTCCCCGCCACCGCCGGCCATGCCCGACACGGACGTCGACACCGAGAT
GCGCGAAGCCGCCGCTGCCGCGGCCGGGGCCCCAGCCGGCGACGACGACG
GCGAGGGAGACACCGAGGAGGAAGAGGAGGAGGACGAGGACGACGAGGAT
GAGGTCGATGAGGACGATGAGGAGGAGTTGCCCGCCGCGGCGCCGGCGCC
GACCGAAGAGCAACCCGCCCCAGCGCCCATCTCGGCCTTGCCGGGGAACC
CGAACCAGCTGACGCTGGTCTTCCAGGGCGAGGTTTACGTTTTCGAATCC
GTCACCCCCGAGAAGGTTCAAGCTGTGCTGCTACTGTTGGGACGCGGTGA
ACTACCACCTGGTTTAGCAGGCATGGTTCTACCTAATCAAAATGAGAACA
AGGGCTATGATGATATACTTCGGAGGACTGACATTCCCGCAAAAAGGGTT
GCTTCACTAATCAGGTTCCGTGAGAAAAGGAAGGAAAGAAATTTTGATAA
GAAAATACGTTATGCTGTTCGCAAAGAAGTGGCACTCAGGATGCAGCGTC
GGAAGGGGCAATTTGCTGGAAGGGCCAGTCTGGAGGGAGAATCTCCATCT
CCTGGATTTGATCCTGGTTCACAGGGTTCAGGCCTAGATTTTGCATCTCG
AGAATCAAAGTCTCTCTTGTGCCATAACTGTGGTACTAGTGAAAAAATGA
CCCCAGCAATGCGTCGTGGTCCAGCTGGTCCAAGGACTTTGTGCAATGCT
TGTGGATTGATGTGGGCAAACAAGGGTACCCTGAGAAGTTGCCCCAAGGC
AAAAGTCGAATCTCCTGTGGTTGCAATTGAACAGGGAATCAGTGACAACA
AAGCGCTGGTGACACCGAGCAATGACAATGTTGCTGCAAGCAATGGCGAA
GCCACAATTGCAGCAGAGATAGGAGTGCCCAAGGCGCCGTGACAGTGTAT
AGACATTATTGTCAGAGACAAAGATTTCGGATTCTTTGCCTATAGCTAGA
CAAGACACCCCCGATAGAAATATTTGCTAATGAGGATACTGATTCTCATC
AAGTGTACATTCATTCTTGCTTGACAATGTTAGACATGTAATTAACATAA
GATGTCCGATTGATGTCTGTTGTGTAAACTGTAAACCCAGATGGCATCTA
TTGTGTCACATCTTCTAATCTTCTTCATTCTCGTAAAATCGTAATCAAAG
ATTCCCT
>Sb01g011840_TCONS_00001411_PAC:1950759
CATCATGGCCTTCCATTCCCCGATCTAGGGTTGCGAGCTCCCCGCCACCG
CCGGCCATGCCCGACACGGACGTCGACACCGAGATGCGCGAAGCCGCCGC
TGCCGCGGCCGGGGCCCCAGCCGGCGACGACGACGGCGAGGGAGACACCG
AGGAGGAAGAGGAGGAGGACGAGGACGACGAGGATGAGGTCGATGAGGAC
GATGAGGAGGAGTTGCCCGCCGCGGCGCCGGCGCCGACCGAAGAGCAACC
CGCCCCAGCGCCCATCTCGGCCTTGCCGGGGAACCCGAACCAGCTGACGC
TGGTCTTCCAGGGCGAGGTTTACGTTTTCGAATCCGTCACCCCCGAGAAG
GTTCAAGCTGTGCTGCTACTGTTGGGACGCGGTGAACTACCACCTGGTTT
AGCAGGCATGGTTCTACCTAATCAAAATGAGAACAAGGGCTATGATGATA
TACTTCGGAGGACTGACATTCCCGCAAAAAGGGTTGCTTCACTAATCAGG
TTCCGTGAGAAAAGGAAGGAAAGAAATTTTGATAAGAAAATACGTTATGC
TGTTCGCAAAGAAGTGGCACTCAGGATGCAGCGTCGGAAGGGGCAATTTG
CTGGAAGGGCCAGTCTGGAGGGAGAATCTCCATCTCCTGGATTTGATCCT
GGTTCACAGGGTTCAGGCCTAGATTTTGCATCTCGAGAATCAAAGTGCCA
TAACTGTGGTACTAGTGAAAAAATGACCCCAGCAATGCGTCGTGGTCCAG
CTGGTCCAAGGACTTTGTGCAATGCTTGTGGATTGATGTGGGCAAACAAG
GGTACCCTGAGAAGTTGCCCCAAGGCAAAAGTCGAATCTCCTGTGGTTGC
AATTGAACAGGGAATCAGTGACAACAAAGCGCTGGTGACACCGAGCAATG
ACAATGTTGCTGCAAGCAATGGCGAAGCCACAATTGCAGCAGAGATAGGA
GTGCCCAAGGCGCCGTGACAGTGTATAGACATTATTGTCAGAGACAAAGA
TTTCGGATTCTTTGCCTATAGCTAGACAAGACACCCCCGATAGAAATATT
TGCTAATGAGGATACTGATTCTCATCAAGTGTACATTCATTCTTGCTTGA
CAATGTTAGACATGTAATTAACATAAGATGTCCGATTGATGTCTGTTGTG
TAAACTGTAAACCCAGATGGCATCTATTGTGTCACATCTTCTAATCT
>Sb01g011920_TCONS_00001429_PAC:1950773
ATGTTCAACAAGATCATCAAGAGGGGGAACCGCAAGGGCGCGCGCGGGGA
CAGCGCGGAGTCCGCCGCGCGCCCCGCAGCGCCCTCGTCGTCCTCCGGGA
GCGGCGGCGGCGGCGGCGCGGGGGGCGCCGCGCCCGTCACCGTCAACCAC
GCCTCCCGGGGCACAGGGCCTTCGCCGTCCTCGCCCACCTCGCCGCACGT
CGCGCCGTCCGCGCTCGTGACCAACCAGGCGGCTGGGGCGGCGTCGCCGC
CACTCCTCGAGCCGCTCCCGCTCCTCCGCGACGTCGCCGCCGCAGACCGC
CCGGGCCTCCTCCTCCGCAAGCTCCGCCTCGTCGCCGCGGTCTTCGACCT
CTCGGACTCGCTCAAGCACCCGCGGGAGAAGGAGGCCAAACGCCAGGCGC
TCCTCGAGCTCGTCGATTACGTGCAGGCTCCTGCTCAGGCCGCGGGCGCC
AACGCGCAAGCGCGCCTCCCGGACCACGTCCAGGAGGCCCTCGTCGCCGC
CATCTCTGCCAACATCTTCCGCCCGCTGCCACCCGCGCTGCACGAGTCCG
CCGCCGCGATCGACCCCGGCGCCGCGCCCGACGACGAGGAGGAGCCATAC
CTCGACCCCTCCTGGCCACACCTCCAGCTCGTCTATGACCTCCTCCTCCG
ATACGTTGTTTCGCCCGACACCGACACCAAGGTCGCCAAGCGGTATGTGG
ACCACGCCTTCGTCCTCCGCCTCCTCGACCTCTTTGACTCCGAGGATCCG
CGTGAGCGCGAGTATCTCAAGACCGTGCTCCACCGCATCTATGGCAAGTT
CATGGTACACCGGCCATTCATCCGCAAGGCCATCAACAATGTGTTCTACC
GGTTCATCTTTGAGACACAGCGCCACAATGGCATAGGGGAGCTCCTTGAG
ATCCTTGGAAGCATCATTAATGGCTTTGCCTTGCCAATGAAGGAGGAGCA
CAAGCTATTCCTTGCCCGTGCTCTCATCCCCCTGCACAAGCCCAAATCTG
TTGGGATCTACCATCAGCAGCTGTCCTATTGTATTGTTCAGTTCGTTGAG
AAGGACTACAAATTAGCAGATACTGTGATTAGGGGTCTGCTCAAGTACTG
GCCAGTCACAAATTGCCAGAAGGAGGTGTTGTTTCTGGGGGAGCTTGAAG
AAGTGCTCGAGGCAACGCAGCCTGCAGAGTTCCAGCGGTGCATGGTGCCA
TTGTTTAAGCAGATTGGTCGATGCCTTAACAGTTCTCACTTCCAGGTTGC
TGAACGGGCTTTGTTCTTGTGGAACAACGATCACATTGTAAGCTTGATAG
CACAAAATCGTGGTGCTATATTTCCAATTATATTTGAAGCACTTGAGAGG
AATATACAGAGCCACTGGAATCAAGCTGTTCATGGTCTCACTGCAAATGT
GCGCAAAATGTTTTTGGACATGGACAGTGAACTATTTGAAGAGTGCCAGC
ATCAGTACATGGAGAAACAAGCAAAAGCCAAAGAGATGCAGGAGCAACGA
GAATCAGCATGGAGACAATTGGAAGCTGTTGTTGCTGCCAAGGCTGCTGG
AGATGATATGGTTTTGGTCAACTAGGTAATATAACCTTTCCACATCATTT
ATTTGTTAGTGCTTGTGTTCTTACGTTGTTTTAGTCTTGTAACCTAAAAC
TGTACTGCTCTGTTTATGTCCTCTTGTTGTTCTTGTTTTGTTTTAGCATA
TCTGTGAGATGCGTTGCCACTTTTTGTACTGCTCACCTTTTGTTTTGACT
TGGTCATGGCAGTTCACAAAAAGATGGAATATATATGTACCAATGTTTCA
ATTTATTATGGACATTTGATTTTTAGTAATGTCAATCAAACCAAGCATCC
ATAAGTATGCAAACATCGTTTGAAAGGATGTTTATGCTTCCTCAGATGAT
TGCTGCTCACTTATTTCATGAGCGTCACGTGCACCTTTTGAGACAACAAG
GTATTGGTGCTAGTTGCGGTGCTCTTATATCAACATTGTTGACTTGGGAC
TACCAGATCCATGTTCCTTGCACCAGTGAAAAAAAGTGTGGACCGAGTTT
GAACACATTGGTGGCAGCCAAGGCCAATCATGCAGAATTTCTATGCCTAG
TGAGGTCCTGCTATGGTTCTGACCCGTTCCTTTATTCAGCCCCTGCTTTT
CTGTTGTGTTAATTTATGAATAATTGGACTTGTATTAATCCTTCATTGTT
TGCCCTAGTTCCGTACCCACAATTGGGAAAATCCCAGTAGAGAAAATGAC
TGAGCTAGATTGTAAGCTTTTATTTATTTATTTTTATTTTTATTACTTTT
CTACTTCGGAGTTATTTCAGTTCATGTTGTTGTATGGAGGTAACATCACG
AATTCAGATAAAAAGCGCTTTTAACTTAGTTTCTGGCATGATAGCAATAC
AATGGC
>Sb01g011920_TCONS_00001428_PAC:1950772
ATGTTCAACAAGATCATCAAGAGGGGGAACCGCAAGGGCGCGCGCGGGGA
CAGCGCGGAGTCCGCCGCGCGCCCCGCAGCGCCCTCGTCGTCCTCCGGGA
GCGGCGGCGGCGGCGGCGCGGGGGGCGCCGCGCCCGTCACCGTCAACCAC
GCCTCCCGGGGCACAGGGCCTTCGCCGTCCTCGCCCACCTCGCCGCACGT
CGCGCCGTCCGCGCTCGTGACCAACCAGGCGGCTGGGGCGGCGTCGCCGC
CACTCCTCGAGCCGCTCCCGCTCCTCCGCGACGTCGCCGCCGCAGACCGC
CCGGGCCTCCTCCTCCGCAAGCTCCGCCTCGTCGCCGCGGTCTTCGACCT
CTCGGACTCGCTCAAGCACCCGCGGGAGAAGGAGGCCAAACGCCAGGCGC
TCCTCGAGCTCGTCGATTACGTGCAGGCTCCTGCTCAGGCCGCGGGCGCC
AACGCGCAAGCGCGCCTCCCGGACCACGTCCAGGAGGCCCTCGTCGCCGC
CATCTCTGCCAACATCTTCCGCCCGCTGCCACCCGCGCTGCACGAGTCCG
CCGCCGCGATCGACCCCGGCGCCGCGCCCGACGACGAGGAGGAGCCATAC
CTCGACCCCTCCTGGCCACACCTCCAGCTCGTCTATGACCTCCTCCTCCG
ATACGTTGTTTCGCCCGACACCGACACCAAGGTCGCCAAGCGGTATGTGG
ACCACGCCTTCGTCCTCCGCCTCCTCGACCTCTTTGACTCCGAGGATCCG
CGTGAGCGCGAGTATCTCAAGACCGTGCTCCACCGCATCTATGGCAAGTT
CATGGTACACCGGCCATTCATCCGCAAGGCCATCAACAATGTGTTCTACC
GGTTCATCTTTGAGACACAGCGCCACAATGGCATAGGGGAGCTCCTTGAG
ATCCTTGGAAGCATCATTAATGGCTTTGCCTTGCCAATGAAGGAGGAGCA
CAAGCTATTCCTTGCCCGTGCTCTCATCCCCCTGCACAAGCCCAAATCTG
TTGGGATCTACCATCAGCAGCTGTCCTATTGTATTGTTCAGTTCGTTGAG
AAGGACTACAAATTAGCAGATACTGTGATTAGGGGTCTGCTCAAGTACTG
GCCAGTCACAAATTGCCAGAAGGAGGTGTTGTTTCTGGGGGAGCTTGAAG
AAGTGCTCGAGGCAACGCAGCCTGCAGAGTTCCAGCGGTGCATGGTGCCA
TTGTTTAAGCAGATTGGTCGATGCCTTAACAGTTCTCACTTCCAGGTTGC
TGAACGGGCTTTGTTCTTGTGGAACAACGATCACATTGTAAGCTTGATAG
CACAAAATCGTGGTGCTATATTTCCAATTATATTTGAAGCACTTGAGAGG
AATATACAGAGCCACTGGAATCAAGCTGTTCATGGTCTCACTGCAAATGT
GCGCAAAATGTTTTTGGACATGGACAGTGAACTATTTGAAGAGTGCCAGC
ATCAGTACATGGAGAAACAAGCAAAAGCCAAAGAGATGCAGGAGCAACGA
GAATCAGCATGGAGACAATTGGAAGCTGTTGTTGCTGCCAAGGCTGCTGG
AGATGATATGGTTTTGGTCAACTAGATGATTGCTGCTCACTTATTTCATG
AGCGTCACGTGCACCTTTTGAGACAACAAGGTATTGGTGCTAGTTGCGGT
GCTCTTATATCAACATTGTTGACTTGGGACTACCAGATCCATGTTCCTTG
CACCAGTGAAAAAAAGTGTGGACCGAGTTTGAACACATTGGTGGCAGCCA
AGGCCAATCATGCAGAATTTCTATGCCTAGTGAGGTCCTGCTATGGTTCT
GACCCGTTCCTTTATTCAGCCCCTGCTTTTCTGTTGTGTTAATTTATGAA
TAATTGGACTTGTATTAATCCTTCATTGTTTGCCCTAGTTCCGTACCCAC
AATTGGGAAAATCCCAGTAGAGAAAATGACTGAGCTAGATTGTAAGCTTT
TATTTATTTATTTTTATTTTTATTACTTTTCTACTTCGGAGTTATTTCAG
TTCATGTTGTTGTATGGAGGTAACATCACGAATTCAGATAAAAAGCGCTT
TTAACTTAGTTTCTGGCATGATAGCAATACAATGGC
>Sb01g011940_TCONS_00001430_CUFF.725.1
CACCACCATCTCTACACCAGCCAACAGAATACAACACAGCGGCCGCCCTC
TGCCTCTGCCCCTGCCGCTGCCGCGCCGCACGGCGCACAGATACCTTTCC
TCTCCTCTCCCCCTCTTCCGCCTCCGCTCCGCAGCAATCCCGGCGCGGCA
TGGCGAGCCCGTCTTCCTCCTCGTCGTCCCCGTCCCGCAAGGCCCTGAGC
AAGATCGCGTGCAGCCGCCTGCAGAAGGAGCTCGCGGAGTGGCAGGTCAG
CCCGCCCGCCGGCTTCAAGCACAGGGTCACCGACAACCTCCAGAGGTGCC
CCCTCCTCCCCCGTCGCCGCCTTTCCTATCCCCCTTCTCACCAGTCACCG
GCAATCCCTGCGTTGCGGGGTCTCTTAGATTCCCTTTCTCCGTGGGTGGC
TCGATGCTTGGCTACTGTTTTCTTGTTCGCGAGTCCAGGTTAGTCCTGCT
GAAACTGCGAAGCACGTTCCGCGTCCTGATTGACCCGAGACACGACGTGT
TGGGTGCGTCTTGGGCGTGTAGATGTTGGTTTCTTTACTATTTGTCCCTC
GTATTCTTCTCCAAGCGGGTTTCAGTAGAATTTTTCTAGTGTTTTTTGTG
ATCCTGGACGAAAGAAAAACTAAATGAATGGAAAAATAATGGTGGATGAA
TGAAACAACAAAAAAAAAGGTGGGTCATCGATGTAGCCGGGGCACCAGGC
ACGCTCTACACGGGCGAGACCTACAAGCTGCAGGTGGATTTCCCCGAGCA
TTATCCCATGGAGGCACCTCAGGTTATATTTCTGCATCCAGCACCGATGC
ATCCACACATTTACAGCAACGGACACATATGTTTAGATATATTGTATGAC
TCGTGGTCCCCAGCGATGACTGTCAGTTCTATCTGTATCAGCATATTATC
TATGCTGTCCAGCTCACCAGCAAAGCAACGCCCAGCCGATAATGATCGCT
ATGTCAGGAACTGTCGCAATGGGAGATCACCGAAGGAGACCAGGTGGTGG
TTCCATGACGACACTGTGTGATGGGTTTCCTGATTGTCCTGTGACTCCGC
ATTTAGTTGCCAGACTACATGGGAGATGATTAGGCTTATTTCAAACCGAC
GCATTTGACCAGAAATTAACATGCTCTCGTGGTTTGTAAATGAATGTGCA
TCAGCGTCAGGTCCTGTACTTGTTGATCCTTACACCGTCCGATGGTATAT
AGAATAATGTTTACATCGTGTCAATTTACGGAACAGATAGAAATGCAAGA
TTTCTGAATCCTTCTAGTTGAAACGAGG
>Sb01g011940_TCONS_00001431_PAC:1950775
ACACCAGCCAACAGAATACAACACAGCGGCCGCCCTCTGCCTCTGCCCCT
GCCGCTGCCGCGCCGCACGGCGCACAGATACCTTTCCTCTCCTCTCCCCC
TCTTCCGCCTCCGCTCCGCAGCAATCCCGGCGCGGCATGGCGAGCCCGTC
TTCCTCCTCGTCGTCCCCGTCCCGCAAGGCCCTGAGCAAGATCGCGTGCA
GCCGCCTGCAGAAGGAGCTCGCGGAGTGGCAGGTCAGCCCGCCCGCCGGC
TTCAAGCACAGGGTCACCGACAACCTCCAGAGGTGGGTCATCGATGTAGC
CGGGGCACCAGGCACGCTCTACACGGGCGAGACCTACAAGCTGCAGGTGG
ATTTCCCCGAGCATTATCCCATGGAGGCACCTCAGGTTATATTTCTGCAT
CCAGCACCGATGCATCCACACATTTACAGCAACGGACACATATGTTTAGA
TATATTGTATGACTCGTGGTCCCCAGCGATGACTGTCAGTTCTATCTGTA
TCAGCATATTATCTATGCTGTCCAGCTCACCAGCAAAGCAACGCCCAGCC
GATAATGATCGCTATGTCAGGAACTGTCGCAATGGGAGATCACCGAAGGA
GACCAGGTGGTGGTTCCATGACGACACTGTGTGATGGGTTTCCTGATTGT
CCTGTGACTCCGCATTTAGTTGCCAGACTACATGGGAGATGATTAGGCTT
ATTTCAAACCGACGCATTTGACCAGAAATTAACATGCTCTCGTGGTTTGT
AAATGAATGTGCATCAGCGTCAGGTCCTGTACTTGTTGATCCTTACACCG
TCCGATGGTATATAGAATAATGTTTACATCGTGTCAATTTACGG
>Sb01g012470_TCONS_00001485_CUFF.770.1
CAGAGCAAAAGGCTCGGACGGATGGTGGCAGTGGCACGCCGCAGCTACCT
CTCCCCTCCCCCTCGCCGCCAAGGCCAACAACACAACCGGGCACCACGCA
AGAAATGGAGCTGAGCCTCCCCCTCCTCCTCGCCGCCTCCCAAGCTCCTC
CTGCTCCGCGCGCGTAGCCGCGCCGCACCTCCCAGTCCTAAAAACACGCC
CGCGAGCTCCGGTCCCCGCGCGAGGTGCTGTTTGAGCCCTGAAGATGGCG
GCCATGACTGCTTACAAGTATCAAGCTCAGGCGATGATGAGAGACTACTT
GCTAGCTGATCCGCTCGTTCCCTACACCTCTGTGCTCATTGGCGTTGTCC
TCTGCAAGATGGCTTATGATTTCACTCGAATACTGAGCTCCTTTTATTTC
AAGGGCTATACTTCATTGACAAAGATACAGCGCATCGAATGGAACAATAG
GGGTATGTCCAGCGCACATGCAATTTTTATCACGGCTGTATCATTATATC
TTGTCATGTCGACTGATCTTTTCTCCGACCGCATCAAGGGACCTATTACA
TTCCGTAATTCAATAATATCCACTTCTGCATTAGGGGTTTCTGTTGGCTA
CTTCATCACTGATCTTGCAATGATCTTCTGGCTGTATCCTTCCCTTGGTG
GAATGGAATATGTCCTCCACCATACTCTTTCCTTGGTTGCGATAGCTTAC
ACAATGTTGTCTGGGGAAGGACAGTTTTACACATACATGGTTCTCATTTC
AGAGACAACCACCCCTGAGATCAACATGAGATGGTTTCTTGATACTGCTG
GACTGAAGAAATCAAATGCTTATTTGGTTAATGGAATTCTGATGTTTGTT
GCATGGCTGGTGGCAAGGATATTTTTGTTCATGTATGTATTTTACCACAT
CTATTTGCACTACAGTCAGATGCATGCCTTTGGGTACTACCTGACATTTG
TTGTGCCATCAGTGCTCTTTGTAATGAACACAATGTGGTTCATGAAGATC
TTAAAAGGTGTGATGAAAACACTGGCAAAATGGCCTTGATGGATGAAGCC
AAGAGGATCCCAGAACTATCAACAGGATTTGGTCTTTCTGGCATCAGTGC
GTGACCTTAATCTGTAAAGTTATGGATATCAGGGTAACTAGAGAAAGTTA
ATATGTAAAGTATTAGCAAACAAGCTAGATTAGGTGAAATTGCCCCGTTT
TTAGCAAAGCTGGAAGTTTATAACCAGTTTGGTTTGTACCGGAGATCCAG
CATGCTGTTCTGCTTACCCCATCTGTGCCATGTGTATATTTGAAGAGCAT
TTTAATGGATGGTTTGTTAAACAGTACAATCC
>Sb01g012470_TCONS_00001486_PAC:1950837
AAAGGCTCGGACGGATGGTGGCAGTGGCACGCCGCAGCTACCTCTCCCCT
CCCCCTCGCCGCCAAGGCCAACAACACAACCGGGCACCACGCAAGAAATG
GAGCTGAGCCTCCCCCTCCTCCTCGCCGCCTCCCAAGCTCCTCCTGCTCC
GCGCGCGTAGCCGCGCCGCACCTCCCAGTCCTAAAAACACGCCCGCGAGC
TCCGGTCCCCGCGCGAGGTGCTGTTTGAGCCCTGAAGATGGCGGCCATGA
CTGCTTACAAGTATCAAGCTCAGGCGATGATGAGAGACTACTTGCTAGCT
GATCCGCTCGTTCCCTACACCTCTGTGCTCATTGGCGTTGTCCTCTGCAA
GATGGCTTATGATTTCACTCGAATACTGAGCTCCTTTTATTTCAAGGGCT
ATACTTCATTGACAAAGATACAGCGCATCGAATGGAACAATAGGGGTATG
TCCAGCGCACATGCAATTTTTATCACGGCTGTATCATTATATCTTGTCAT
GTCGACTGATCTTTTCTCCGACCGCATCAAGGGACCTATTACATTCCGTA
ATTCAATAATATCCACTTCTGCATTAGGGGTTTCTGTTGGCTACTTCATC
ACTGATCTTGCAATGATCTTCTGGCTGTATCCTTCCCTTGGTGGAATGGA
ATATGTCCTCCACCATACTCTTTCCTTGGTTGCGATAGCTTACACAATGT
TGTCTGGGGAAGGACAGTTTTACACATACATGGTTCTCATTTCAGAGACA
ACCACCCCTGAGATCAACATGAGATGGTTTCTTGATACTGCTGGACTGAA
GAAATCAAATGCTTATTTGGTTAATGGAATTCTGATGTTTGTTGCATGGC
TGGTGGCAAGGATATTTTTGTTCATGTATGTATTTTACCACATCTATTTG
CACTACAGTCAGATAATGCAGATGCATGCCTTTGGGTACTACCTGACATT
TGTTGTGCCATCAGTGCTCTTTGTAATGAACACAATGTGGTTCATGAAGA
TCTTAAAAGGTGTGATGAAAACACTGGCAAAATGGCCTTGATGGATGAAG
CCAAGAGGATCCCAGAACTATCAACAGGATTTGGTCTTTCTGGCATCAGT
GCGTGACCTTAATCTGTAAAGTTATGGATATCAGGGTAACTAGAGAAAGT
TAATATGTAAAGTATTAGCAAACAAGCTAGATTAGGTGAAATTGCCCCGT
TTTTAGCAAAGCTGGAAGTTTATAACCAGTTTGGTTTGTACCGGAGATCC
AGCATGCTGTTCTGCTTACCCCATCTGTGCCATGTGTATATTTGAAGAGC
ATTTTAATGGATGGTTTGTTAAACAGT
>Sb01g012920_TCONS_00001534_CUFF.788.1
GCGGGGGGCGATGAACCCGAAGCTGCAGCGGCTTGGAAATCTGAGAAGCG
CAACAAGAGAAAGTTGGAGCTGGCTCGCAAGCTCCGTTCCTCTTCCGGTC
TTTCTTTCCCCTCCGCTGCGACGGCGAGCCCAAGAAAATTCTCCTCTAGG
AGAGCATGGAGGTCTCCGCTGGGCTCCGGCCGCCGCCCGTCGCTGCGGCA
GCGTCGCTCCGAGGCCGTCGGTCCGCGTCGGTGCCGCCGCGCGCGGCTTC
CCATTCGGTGCGGTCCGTGTGCCGCCCGGTTAAGATTAAAGCAAGTGCAA
TTTATGACCTCCAAAGAAGTAGAAGTAATCTTGAATCGTTATTCTGTTAC
GACAAATCTGTCCCAGAGGAGAATATTGGAAAACCATCAGGTCTAAATTT
GGAAAAGAAGAATGTTGGGAACAACCCTCCCTGCTCAAGTTGTGAAGCTA
AAGGTGCTGTGCTGTGTGCAACATGCGCTGGTTCAGGTTGTGGAGGAACT
GGGAACATCATGTGCACCAAATGTGGAGGCCGTGGGCATACATGAATGCT
AAAGCTTGCACCTTGTTGCAAATCAAAAGAGTTAACTCTATGGAGAATTT
TCCTTGTGCTACATGATACGGTGCTGAGCTAGCTGCTGTAGCTACATTGA
AACATGCTTTAGAAGCTACTGAACTATCCTGTTTCGCCTTTTCTTCTTCC
CCTGATTTCATGCTTAAAAGCACGATGCATCAAAGGATTCGATGTGATGT
TGTAATCATAAAGGTGTAATGGTGGAAGATACACTTCGTTTATGGGAGAG
ATGAGATATTAAATTCAAGTGTGCTGTACTCCTGTG
>Sb01g012920_TCONS_00001535_PAC:1950892
AAGTTGGAGCTGGCTCGCAAGCTCCGTTCCTCTTCCGGTCTTTCTTTCCC
CTCCGCTGCGACGGCGAGCCCAAGAAAATTCTCCTCTAGGAGAGCATGGA
GGTCTCCGCTGGGCTCCGGCCGCCGCCCGTCGCTGCGGCAGCGTCGCTCC
GAGGCCGTCGGTCCGCGTCGGTGCCGCCGCGCGCGGCTTCCCATTCGGTG
CGGTCCGTGTGCCGCCCGGTTAAGATTAAAGCAAGTGCAATTTATGACCT
CCAAAGAAGTAGAAGTAATCTTGAATCGTTATTCTGTTACGACAAATCTG
TCCCAGAGGAGAATATTGGAAAACCATCAGGTCTAAATTTGGAAAAGAAG
AATGTTGGGAACAACCCTCCCTGCTCAAGTTGTGAAGCTAAAGGTGCTGT
GCTGTGTGCAACATGCGCTGGTTCAGGCTTGTACGTTGACTCAATACTAG
AGAGCCAAGGAATTATTGTGAAAGTCAGATGCCTAGGTTGTGGAGGAACT
GGGAACATCATGTGCACCAAATGTGGAGGCCGTGGGCATACATGAATGCT
AAAGCTTGCACCTTGTTGCAAATCAAAAGAGTTAACTCTATGGAGAATTT
TCCTTGTGCTACATGATACGGTGCTGAGCTAGCTGCTGTAGCTACATTGA
AACATGCTTTAGAAGCTACTGAACTATCCTGTTTCGCCTTTTCTTCTTCC
CCTGATTTCATGCTTAAAAGCACGATGCATCAAAGGATTCGATGTGATGT
TGTAATCATAAAGGTGTAATGGTGGAAGATACACTTCGTTTATGGGAGAG
ATGAGATATTAAATTCAAGTGTGCTGTACTCCTGTG
>Sb01g013460_TCONS_00001626_PAC:1950958
ATGGACGTGGACTCGCGCATGACGACGGAGTCCGACTCCGACTCCGACGC
GGCGGCCGCGGCCGCCCACGGGGGCAGCGCTGGAGGCTCGGGGTCCGGGA
GCGAGACCTCGTCATCGTCCGCGCCCTCGACGCCTGGGACGCCCGCGGCA
GCCCCGAACCCGGCGGCGGTCGGCGCCGCGGGGCCGAGGCCAGCGCCCGG
GTACACGGTGGTGAACGCCGTGATCGAGAAGAAGGAGGACGGGCCAGGGT
GCCGGTGCGGGCACACGCTCACGGCGGTGCCGGCTGTCGGGGAGGAGGGC
ACGCCTGGATACATCGGACCGCGGCTGATCCTGTTTGGTGGGGCCACCGC
GCTCGAAGGGAACTCTGCCACGCCGCCCTCTTCGGCCGGGAGCGCGGGGA
TCCGTCTTGCTGGTGCCACAGCAGATGTCCATTGTTATGACGTGTCATCG
AACAAGTGGAGCAGGCTTACCCCACTTGGAGAGCCTCCTTCACCCAGAGC
TGCACATGTGGCAACTGCGGTTGGAACCATGGTGGTCATTCAGGGTGGAA
TTGGTCCTGCTGGTTTATCTGCAGAGGACCTTCATGTTCTAGACCTTACA
CAGCAACGACCGCGATGGCACAGAGTGGTGGTTCAAGGACCTGGTCCAGG
TCCACGATATGGTCATGTGATGGCCTTGGTTGGGCAGAGATTTTTGTTGA
CTATTGGTGGAAATGACGGGAAGCGGCCTCTGGCGGATGTATGGGCCCTT
GATACTGCAGCTAAGCCATATGAATGGAGGAAACTTGAACCAGAAGGTGA
AGGACCACCTCCATGCATGTATGCCACTGCAAGTGCACGTTCTGATGGAC
TTCTCTTACTTTGTGGTGGGAGGGATGCAAATAGCGTGCCCTTATCAAGT
GCATATGGTCTTGCTAAACATAGAGATGGGCGCTGGGAGTGGGCAATTGC
CCCCGGTGTCTCTCCATCGCCCAGATACCAACATGCAGCTGTTTTTGTGA
ATGCACGTCTTCATGTGTCAGGAGGTGCTCTTGGGGGTGGGCGGATGGTG
GAAGACTCCTCAAGCGTTGCAGTACTGGACACTGCTGCTGGAGTCTGGTG
TGATACAAAATCTGTTGTTACAACTCCTAGGACAGGAAGATTTAGTGCAG
ATGCAGCAGGAGGTGATGCTGCTGTTGAGCTTACACGACGGTGCAGGCAT
GCAGCAGCTGCTGTTAATGATCTAATATTCATTTATGGAGGTTTGCGAGG
CGGGGTACTTCTGGATGATCTTCTTGTGGCTGAGGATCTTGCTGCTGCTG
AAACAACAAATGCTGCTAATCATGCAGCAGCAAGTGCAGCTGCCACAAAC
TTGCAAGCAGGACGAGCACCTGGGAAGTATGCATACAATGATGAACGAAC
AAGACAAACAGCTACAGAATCAGGTCCTGATGGGGCTGTAGTTCTTGGGA
CTCCAGTTGCACCTCCTGTAAATGGAGACATGTATACTGATATCAGTCCC
GAGAATGCTGTGCTGCAAGGACAAAGGAGATTAAGTAAAGGCGTGGATTA
CTTGGTTGAAGCATCAGCAGCAGAGGCGGAGGCAATCAGTGCTACATTAG
CTGCTGTGAAGGCCAGGCAGGTTAATGGTGAGATGGAGCAGTTGTCGGAC
AAGGAGCAGTCTCCAGACTCCACATCGACCACCAAACATTCAAGCCTCAT
AAAACCAGACAGTACTCTTTCTAACAACATGGCAGTTGCACCTGGGGTTC
GGTTGCACCATAGAGCCGTTGTGGTGGCTGCTGAAACTGGAGGTGCCCTA
GGTGGCATGGTCAGGCAGCTATCAATTGACCAATTTGAAAATGAAGGCAG
AAGAGTCAGCTATGGCACCCCAGAGAACGCAACTGCAGCAAGGAAGTTAC
TAGATAGACAAATGTCTATTAATAGTGTTCCTAAAAAGGTAATTGCATCT
CTGTTGAAACCTCGTGGCTGGAAGCCCCCTGTCCGGAGGCAGTTCTTCTT
GGACTGCAATGAAATTGCAGATCTGTGCGACAGTGCTGAGAGAATATTTT
CAAGCGAACCAAGTGTTTTGCGGCTTAAAGCTCCTGTTAAGATATTTGGA
GATTTACACGGACAATTTGGAGACTTGATGAGGTTATTCGATGAATATGG
TGCACCTTCGACTGCAGGTGACATTGCTTACATTGATTATCTATTTTTGG
GGGATTATGTAGATCGTGGCCAGCATAGTTTAGAAACTATCACTCTTCTT
CTTGCACTGAAGGTTGAATATCCTCAAAATGTACACTTGATTCGAGGAAA
TCATGAAGCTGCAGACATCAATGCTTTGTTTGGTTTCCGAATAGAGTGTA
TAGAACGAATGGGCGAGAGAGATGGTATTTGGACATGGCATCGAATGAAT
AGGCTATTTAATTGGCTTCCTTTGGCTGCACTTATAGAAAAGAAAATCAT
CTGTATGCATGGTGGCATTGGTCGGTCAATCAACCATGTTGAGCAAATTG
AGAATCTTCAAAGGCCAATTACAATGGAAGCTGGCTCGGTTGTCCTCATG
GATCTTCTGTGGTCTGATCCAACAGAGAACGACAGTGTTGAAGGACTGAG
GCCCAATGCCCGGGGTCCTGGTCTTGTTACATTTGGGCCTGATCGGGTTA
TGGAGTTCTGCAACAACAATGATCTTCAGTTAATTGTTCGAGCACATGAG
TGTGTGATGGATGGCTTTGAGCGCTTTGCTCAAGGTCACCTGATCACTCT
TTTCTCTGCAACAAATTATTGCGGTACTGCAAATAATGCCGGTGCGATCT
TGGTTTTGGGTAGAGATCTTGTGGTTGTGCCAAAACTAATCCATCCTTTG
CCCCCTGCAATTACGTCACCTGAGGCGTCACCGGATCATATTGAGGACAC
ATGGATGCAGGAGCTAAATGCTAACAGACCACCAACTCCGACCAGGGGGC
GTCCCCAAGCAGTAGCTAATGACCGGGGCTCTCTCGCCTGGATATAGTAG
ATTCACCACACATTGGTTGGTATGATCCATATGAAGCCTGAGTGATCAGG
ATCTTGTTATTTTCATTTGTGTTCGGGAGAGGGGCTGGTCCACAGCCATA
CCGAAACGAAAGATTGATGTACAGGGAGCAGAGGGGGCTATAAAGTCGGT
AGAAGGGAGCTTGATCTAGGACAGTGCTCTCCAATTCGTTTCATTGAACA
CAAGTAGCAGTGCAAATAGAACTCATCCAAAGATCCGTGGAGGCTTCACT
TGTATATACTCAGCTGGGTGGATAGGGGGGGTGGGTGTATGGTGTGTGTT
TTTGGTATCCAATTGGAATGGCAAAGGTAATAGTGTTATTGTACTAGGTA
TTCTTTCCTTTTTCTCTTTCTCGGGGCCTAGAAGTTTCTCATGTTGCAAA
GTGTTTTTGAGCTGCCACAGGGATTTGTCAGGAGGGCTCGCGGTCCAGTT
GTTTTGTATAATAGTGCTCTCAACCTCAATGTAATTTCAGACAGATGCTG
ATGTGTACAATTTTGTGTTCTAAGGTTTGAGAATTTTTGGGGTGG
>Sb01g013460_TCONS_00001627_CUFF.831.2
ATGGACGTGGACTCGCGCATGACGACGGAGTCCGACTCCGACTCCGACGC
GGCGGCCGCGGCCGCCCACGGGGGCAGCGCTGGAGGCTCGGGGTCCGGGA
GCGAGACCTCGTCATCGTCCGCGCCCTCGACGCCTGGGACGCCCGCGGCA
GCCCCGAACCCGGCGGCGGTCGGCGCCGCGGGGCCGAGGCCAGCGCCCGG
GTACACGGTGGTGAACGCCGTGATCGAGAAGAAGGAGGACGGGCCAGGGT
GCCGGTGCGGGCACACGCTCACGGCGGTGCCGGCTGTCGGGGAGGAGGGC
ACGCCTGGATACATCGGACCGCGGCTGATCCTGTTTGGTGGGGCCACCGC
GCTCGAAGGGAACTCTGCCACGCCGCCCTCTTCGGCCGGGAGCGCGGGGA
TCCGTCTTGCTGGTGCCACAGCAGATGTCCATTGTTATGACGTGTCATCG
AACAAGTGGAGCAGGCTTACCCCACTTGGAGAGCCTCCTTCACCCAGAGC
TGCACATGTGGCAACTGCGGTTGGAACCATGGTGGTCATTCAGGGTGGAA
TTGGTCCTGCTGGTTTATCTGCAGAGGACCTTCATGTTCTAGACCTTACA
CAGCAACGACCGCGATGGCACAGAGTGGTGGTTCAAGGACCTGGTCCAGG
TCCACGATATGGTCATGTGATGGCCTTGGTTGGGCAGAGATTTTTGTTGA
CTATTGGTGGAAATGACGGGAAGCGGCCTCTGGCGGATGTATGGGCCCTT
GATACTGCAGCTAAGCCATATGAATGGAGGAAACTTGAACCAGAAGGTGA
AGGACCACCTCCATGCATGTATGCCACTGCAAGTGCACGTTCTGATGGAC
TTCTCTTACTTTGTGGTGGGAGGGATGCAAATAGCGTGCCCTTATCAAGT
GCATATGGTCTTGCTAAACATAGAGATGGGCGCTGGGAGTGGGCAATTGC
CCCCGGTGTCTCTCCATCGCCCAGATACCAACATGCAGCTGTTTTTGTGA
ATGCACGTCTTCATGTGTCAGGAGGTGCTCTTGGGGGTGGGCGGATGGTG
GAAGACTCCTCAAGCGTTGCAGTACTGGACACTGCTGCTGGAGTCTGGTG
TGATACAAAATCTGTTGTTACAACTCCTAGGACAGGAAGATTTAGTGCAG
ATGCAGCAGGAGGTGATGCTGCTGTTGAGCTTACACGACGGTGCAGGCAT
GCAGCAGCTGCTGTTAATGATCTAATATTCATTTATGGAGGTTTGCGAGG
CGGGGTACTTCTGGATGATCTTCTTGTGGCTGAGGATCTTGCTGCTGCTG
AAACAACAAATGCTGCTAATCATGCAGCAGCAAGTGCAGCTGCCACAAAC
TTGCAAGCAGGACGAGCACCTGGGAAGTATGCATACAATGATGAACGAAC
AAGACAAACAGCTACAGAATCAGGTCCTGATGGGGCTGTAGTTCTTGGGA
CTCCAGTTGCACCTCCTGTAAATGGAGACATGTATACTGATATCAGTCCC
GAGAATGCTGTGCTGCAAGGACAAAGGAGATTAAGTAAAGGCGTGGATTA
CTTGGTTGAAGCATCAGCAGCAGAGGCGGAGGCAATCAGTGCTACATTAG
CTGCTGTGAAGGCCAGGCAGGTTAATGGTGAGATGGAGCAGTTGTCGGAC
AAGGAGCAGTCTCCAGACTCCACATCGACCACCAAACATTCAAGCCTCAT
AAAACCAGACAGTACTCTTTCTAACAACATGGCAGTTGCACCTGGGGTTC
GGTTGCACCATAGAGCCGTTGTGGTGGCTGCTGAAACTGGAGGTGCCCTA
GGTGGCATGGTCAGGCAGCTATCAATTGACCAATTTGAAAATGAAGGCAG
AAGAGTCAGCTATGGCACCCCAGAGAACGCAACTGCAGCAAGGAAGTTAC
TAGATAGACAAATGTCTATTAATAGTGTTCCTAAAAAGGTAATTGCATCT
CTGTTGAAACCTCGTGGCTGGAAGCCCCCTGTCCGGAGGCAGTTCTTCTT
GGACTGCAATGAAATTGCAGATCTGTGCGACAGTGCTGAGAGAATATTTT
CAAGCGAACCAAGTGTTTTGCGGCTTAAAGCTCCTGTTAAGATATTTGGA
GATTTACACGGACAATTTGGAGACTTGATGAGGTTATTCGATGAATATGG
TGCACCTTCGACTGCAGGTGACATTGCTTACATTGATTATCTATTTTTGG
GGGATTATGTAGATCGTGGCCAGCATAGTTTAGAAACTATCACTCTTCTT
CTTGCACTGAAGGTTGAATATCCTCAAAATGTACACTTGATTCGAGGAAA
TCATGAAGCTGCAGACATCAATGCTTTGTTTGGTTTCCGAATAGAGTGTA
TAGAACGAATGGGCGAGAGAGATGGTATTTGGACATGGCATCGAATGAAT
AGGCTATTTAATTGGCTTCCTTTGGCTGCACTTATAGAAAAGAAAATCAT
CTGTATGCATGGTGGCATTGGTCGGTCAATCAACCATGTTGAGCAAATTG
AGAATCTTCAAAGGCCAATTACAATGGAAGCTGGCTCGGTTGTCCTCATG
GATCTTCTGTGGTCTGATCCAACAGAGAACGACAGTGTTGAAGGACTGAG
GCCCAATGCCCGGGGTCCTGGTCTTGTTACATTTGGGCCTGATCGGGTTA
TGGAGTTCTGCAACAACAATGATCTTCAGTTAATTGTTCGAGCACATGAG
TGTGTGATGGATGGCTTTGAGCGCTTTGCTCAAGGTCACCTGATCACTCT
TTTCTCTGCAACAAATTATTGCGGTACTGCAAATAATGCCGGTGCGATCT
TGGTTTTGGGTAGAGATCTTGTGGTTGTGCCAAAACTAATCCATCCTTTG
CCCCCTGCAATTACGTCACCTGAGGCGTCACCGGATCATATTGAGGACAC
ATGGATGCAGGAGCTAAATGCTAACAGACCACCAACTCCGACCAGGGGGC
GTCCCCAAGCAGTAGCTAATGACCGGGGCTCTCTCGCCTGGATATAGTAG
ATTCACCACACATTGGGAGCAGAGGGGGCTATAAAGTCGGTAGAAGGGAG
CTTGATCTAGGACAGTGCTCTCCAATTCGTTTCATTGAACACAAGTAGCA
GTGCAAATAGAACTCATCCAAAGATCCGTGGAGGCTTCACTTGTATATAC
TCAGCTGGGTGGATAGGGGGGGTGGGTGTATGGTGTGTGTTTTTGGTATC
CAATTGGAATGGCAAAGGTAATAGTGTTATTGTACTAGGTATTCTTTCCT
TTTTCTCTTTCTCGGGGCCTAGAAGTTTCTCATGTTGCAAAGTGTTTTTG
AGCTGCCACAGGGATTTGTCAGGAGGGCTCGCGGTCCAGTTGTTTTGTAT
AATAGTGCTCTCAACCTCAATGTAATTTCAGACAGATGCTGATGTGTACA
ATTTTGTGTTCTAAGGTTTGAGAATTTTTGGGGTGGAGAACGGACGGTTT
GATTTATATAGCGGAGGTAAAGAGCGGTTAT
>Sb01g013470_TCONS_00007517_CUFF.833.1
CTGAAAACCCCAAACCGACTTCGGCTGTTCGTATATTGCGAACCAAATCG
GGCAATCGTGCCCAATTCCGCTTCCCCTCGCCACTTCGCCCCGCACCCCT
ACCGCGCCGTCTGTAGCCCTCGGGAGAGGCGGCTCGCCGAGACATCGATC
CCCCACCCCGCTCCCAGCAGCAGCTCGCCACTAGGGCTAGGGCTCTGTCC
ATGGAGGATGACGAGTACGAGGAGGGGATGGAGATGGGCTACGGCGGGCA
TCAGCAGCACGGCGGCGGCCACGCGGGGTACGGCGCGGATGAGGACGACG
AGATGGGGTACGGCGGCGGGGGCGGGGACGGGGACGGGGACGGGGAAGAG
ATGGAGGAGGAGGCGGACGGGGACCCCGATCTGCGGGATGAGATCGGGCA
GGACGACGCCTGGGCCGTTATCTCCGCTTACTTCGAGGAGAAGGGCCTCG
TGCGCCAGCAGCTCGACTCCTTCGACGAGTTCATCCAGAACACCATGCAG
GAGATTGTCGATGAGTCAGCTGACATCGAGATCCGCCCCGAGTCGCAGCA
CAACCCTGGCCGCCAGGCTGAATTTGCCGAGACTCTGCACAAGATCAGCT
TTGGTCAAATCTATCTCAGCAAGCCAATGATGACTGAAGCCGATGGAGAG
ACAGCTACTTTATTTCCAAAATCAGCAAGGCTCAGGAACTTGACATACTC
TGCACCACTGTATGTTGATGTGTCATACAGAGTAATGAAGAAAGGACATG
ACTGTGAGGAAGTTACAGAGACTGCAGACTATCCAAAAGTGTTTATTGGG
AAGGTTCCAATAATGTTGCGTTCTAGTTACTGCACACTGTATCAACAATC
TGAGAAGGATCTCACTGAACTTGGGGAGTGTCCTTATGACCAAGGTGGTT
ATTTCATTATCAATGGAAGTGAAAAGGTTCTTATTGCCCAGGAGAAGATG
AGCACCAACCATGTCTATGTTTTTAAGAAGAGGCAGCCTAACAAATTTGC
ATATGTGGCTGAAGTCCGTTCCATGGCTGAGAACCAGAACAGACCAGCCA
GCAGCATGTTTGTACGGATGCTTTCGCGAGCAGGAGCAAAAGGGGGATCA
TCTGGTCAATATATTCGTGCTACTCTGCCTTATATTCGTGCGGACATTCC
CATTATCATTGTATTTCGAGCATTAGGATTTGTTGCGGACAAGGATATAC
TGGAGCATATTTGTTATGACTTCTCTGATACACAAATGATGGAATTGCTA
CGCCCATCTCTCGAGGAAGCTTTTGTCATTCAAAATCAACAGGTTGCTCT
GGACTACATTGGAAAACGTGGTGCAACAGTTGGTGTCACTCGAGAAAAGA
GAATTAAATATGCAAAGGAAATACTTCAAAAGGAAATGTTGCCTCATGTT
GGTGTTGGGGAATTCTGTGAAACTAAGAAGGCATACTATTTTGGATATAT
TATTCACCGCCTACTGATGTGCGCTCTTGGTCGAAGAGCTGAGGATGACC
GAGATCATTACGGAAACAAAAGATTAGATCTTGCTGGTCCACTGCTTGGT
GGGCTGTTTAGAATGCTTTTCAGGAAGTTAACAAGGGATGTGAGATCTTA
TGTGCAAAAGTGTGTAGATAATGGAAAGGAAGTTAATTTGCAATTTGCTA
TCAAAGCAAAAACTATCACCAGTGGCTTGAAGTACTCCCTTGCTACTGGA
AACTGGGGACAGGCTAACCAAGCTGGAACCAGAGCAGGGGTTTCTCAGGT
GCTTAATCGCCTCACCTATGCTTCTACACTTTCACATCTCCGGAGGCTGA
ACTCTCCCATTGGGCGTGAAGGAAAATTGGCAAAACCCCGCCAGTTGCAT
AATTCGCATTGGGGAATGATGTGTCCTGCTGAAACACCAGAAGGACAGGC
TTGTGGCTTGGTGAAAAATCTTGCCTTGATGGTATATATCACTGTTGGTT
CTGCTGCGAATCCAATTTTGGAATTTTTGGAGGAGTGGGGCACAGAAAAT
TTTGAGGAGATATCACCAGCTGTCATTCCACAAGCTGCTAAAATTTTTGT
CAATGGTTGTTGGGTTGGAATTCATAGGAACCCTGACCTGTTGGTTAAGA
CTCTTAGGCGTCTAAGAAGACAGATTGATGTCAACACTGAAGTTGGTGTG
GTTCGTGATATCCGTCTTAAAGAACTTCGACTCTACACGGATTATGGACG
CTGCAGTCGTCCATTGTTTATTGTTGAGGGTCAGAGGCTGCTCATCAAGA
AGGCGCATATAATAGCTTTGCAACATAGGGAGACTCCTGATGAAGGCTGG
CATGAATTAGTCTCAAAAGGATATATAGAGTACATAGATACTGAAGAAGA
GGAGACTACCATGATCTCCATGACCATAAGTGACCTTCATAATGCAAGGC
ACAACCCAGAGGATGCTTACTCTGAAACTTACACACATTGTGAGATTCAT
CCTTCATTGATACTTGGAGTTTGTGCATCGATTATTCCTTTTCCTGACCA
CAACCAGTCACCTCGTAATACATATCAGTCTGCTATGGGAAAGCAAGCCA
TGGGAATTTATGTCACCAATTATCAGTTAAGGATGGACACTTTGGCCTAT
GTTCTATACTACCCACAAAAGCCTCTAGTCACTACCCGTGCTATGGAACA
TTTGCACTTCAGACAGTTACCAGCTGGCATTAATGCAATTGTTGCTATCG
CTTGTTATTCTGGATATAATCAAGAAGATTCAGTTATTATGAATCAATCT
TCCATAGATCGTGGGTTCTTCCGATCACTATTTTTCCGCTCTTACAGAGA
TGAGGAAAAGAAGATGGGTACACTTGTCAAAGAGGAATTTGGTCGTCCAA
ATAGGGAAAATACTATGGGAATGCGTCATGGGTCATATGATAAACTAGAT
GATGATGGCCTTGCACCACCTGGAACAAGGGTCTCAGGGGAAGATGTCAT
TATTGGGAAGACATCTCCTATTCCACAGGATGACGCTCAAGGGCAAGCTT
CTAGATACTCGAAGCGTGATCATAGTACTTCTCTGCGTCACAGTGAAAGT
GGCATGGTAGATCAGGTTCTGTTAACAACAAATGCGGATGGTCTAAGATT
TGTCAAGGTTAGGATGCGATCTGTTCGCATACCACAAATTGGAGACAAGT
TTAGCAGTAGGCATGGGCAAAAAGGAACTGTTGGGATGACTTACACTCAA
GAGGATATGCCATGGACAATCGAAGGCATCACACCCGATATTATTGTGAA
TCCACATGCTATTCCATCCCGTATGACTATTGGGCAGCTGATTGAGTGCA
TTATGGGTAAAGTTGCGGCCCAGATGGGGAGGGAAGGCGATGCCACTCCA
TTCACCGATGTGACTGTGGATAACATCAGCAAAGCTCTTCATAGATGTAA
TTATCAAATGCGTGGATTTGAAACCATGTACAATGGTCACACTGGAAGAA
AACTGACTGCAATGATTTTCCTGGGTCCCACGTATTACCAAAGACTCAAG
CACATGGTGGATGACAAAATACATTCTAGAGGACGTGGTCCTGTTCAGAT
ACTCACCCGGCAACCAGCAGAGGGGCGATCTCGTGATGGTGGTCTCCGCT
TTGGAGAAATGGAAAGGGATTGTATGATCGCACATGGAGCAGCTTTCTTC
CTTAAGGAAAGGCTGTTTGACCAGAGTGACGCATACAGAGTCCATGTATG
CGAGAAATGTGGTCTCATCGCAATTGCTAACCTAAAGAAAAACTCGTTCG
AATGTAGGGGCTGCAAGAACAAGACTGACATTGTCCAAGTACACATACCC
TATGCTTGTAAGCTTCTGTTCCAGGAGCTTATGGCAATGGCCATTGCTCC
CAGAATGCTTACCCATGATATGAAGACAGGGAAGGATCAGAAGAAGCGCT
GAATGTGTATCACATGAGATGTGTAACCGGAACTCTTGCTCCATTGTTAT
ATTCCTGGTTCACACGATATAATACCCCGTTGAGGAACTTCTTTGTGGTC
ACTTGTTTTCTGATTTGGAGTTTGGTTCTTCACGAACAATGGACAGGCCA
TTAGTCTTTTGATCCCTATCTGTGTTCGTGTTGTCTGAGGATCTGTGCCA
ACAGATCGTTGAGTTAATTTTGTACATTAGGAATGTGCTGCAATGTATTA
ATCTGTGTGAGTACAAAGACTTTGGGGGCACAAAGGTGCCATTTTGGACA
CTTGGTGTAACTGTACGTTAATACTAATTGCTATGCCATTACAATTTCAG
TTTTATTTTGAACTACATGGAGTTTTAGTGGCA
>Sb01g013470_TCONS_00007518_PAC:1950959
ATGGAGGATGACGAGTACGAGGAGGGGATGGAGATGGGCTACGGCGGGCA
TCAGCAGCACGGCGGCGGCCACGCGGGGTACGGCGCGGATGAGGACGACG
AGATGGGGTACGGCGGCGGGGGCGGGGACGGGGACGGGGACGGGGAAGAG
ATGGAGGAGGAGGCGGACGGGGACCCCGATCTGCGGGATGAGATCGGGCA
GGACGACGCCTGGGCCGTTATCTCCGCTTACTTCGAGGAGAAGGGCCTCG
TGCGCCAGCAGCTCGACTCCTTCGACGAGTTCATCCAGAACACCATGCAG
GAGATTGTCGATGAGTCAGCTGACATCGAGATCCGCCCCGAGTCGCAGCA
CAACCCTGGCCGCCAGGCTGAATTTGCCGAGACTCTGCACAAGATCAGCT
TTGGTCAAATCTATCTCAGCAAGCCAATGATGACTGAAGCCGATGGAGAG
ACAGCTACTTTATTTCCAAAATCAGCAAGGCTCAGGAACTTGACATACTC
TGCACCACTGTATGTTGATGTGTCATACAGAGTAATGAAGAAAGGACATG
ACTGTGAGGAAGTTACAGAGACTGCAGACTATCCAAAAGTGTTTATTGGG
AAGGTTCCAATAATGTTGCGTTCTAGTTACTGCACACTGTATCAACAATC
TGAGAAGGATCTCACTGAACTTGGGGAGTGTCCTTATGACCAAGGTGGTT
ATTTCATTATCAATGGAAGTGAAAAGGTTCTTATTGCCCAGGAGAAGATG
AGCACCAACCATGTCTATGTTTTTAAGAAGAGGCAGCCTAACAAATTTGC
ATATGTGGCTGAAGTCCGTTCCATGGCTGAGAACCAGAACAGACCAGCCA
GCAGCATGTTTGTACGGATGCTTTCGCGAGCAGGAGCAAAAGGGGGATCA
TCTGGTCAATATATTCGTGCTACTCTGCCTTATATTCGTGCGGACATTCC
CATTATCATTGTATTTCGAGCATTAGGATTTGTTGCGGACAAGGATATAC
TGGAGCATATTTGTTATGACTTCTCTGATACACAAATGATGGAATTGCTA
CGCCCATCTCTCGAGGAAGCTTTTGTCATTCAAAATCAACAGGTTGCTCT
GGACTACATTGGAAAACGTGGTGCAACAGTTGGTGTCACTCGAGAAAAGA
GAATTAAATATGCAAAGGAAATACTTCAAAAGGAAATGTTGCCTCATGTT
GGTGTTGGGGAATTCTGTGAAACTAAGAAGGCATACTATTTTGGATATAT
TATTCACCGCCTACTGATGTGCGCTCTTGGTCGAAGAGCTGAGGATGACC
GAGATCATTACGGAAACAAAAGATTAGATCTTGCTGGTCCACTGCTTGGT
GGGCTGTTTAGAATGTGTGTAGATAATGGAAAGGAAGTTAATTTGCAATT
TGCTATCAAAGCAAAAACTATCACCAGTGGCTTGAAGTACTCCCTTGCTA
CTGGAAACTGGGGACAGGCTAACCAAGCTGGAACCAGAGCAGGGGTTTCT
CAGGTGCTTAATCGCCTCACCTATGCTTCTACACTTTCACATCTCCGGAG
GCTGAACTCTCCCATTGGGCGTGAAGGAAAATTGGCAAAACCCCGCCAGT
TGCATAATTCGCATTGGGGAATGATGTGTCCTGCTGAAACACCAGAAGGA
CAGGCTTGTGGCTTGGTGAAAAATCTTGCCTTGATGGTATATATCACTGT
TGGTTCTGCTGCGAATCCAATTTTGGAATTTTTGGAGGAGTGGGGCACAG
AAAATTTTGAGGAGATATCACCAGCTGTCATTCCACAAGCTGCTAAAATT
TTTGTCAATGGTTGTTGGGTTGGAATTCATAGGAACCCTGACCTGTTGGT
TAAGACTCTTAGGCGTCTAAGAAGACAGATTGATGTCAACACTGAAGTTG
GTGTGGTTCGTGATATCCGTCTTAAAGAACTTCGACTCTACACGGATTAT
GGACGCTGCAGTCGTCCATTGTTTATTGTTGAGGGTCAGAGGCTGCTCAT
CAAGAAGGCGCATATAATAGCTTTGCAACATAGGGAGACTCCTGATGAAG
GCTGGCATGAATTAGTCTCAAAAGGATATATAGAGTACATAGATACTGAA
GAAGAGGAGACTACCATGATCTCCATGACCATAAGTGACCTTCATAATGC
AAGGCACAACCCAGAGGATGCTTACTCTGAAACTTACACACATTGTGAGA
TTCATCCTTCATTGATACTTGGAGTTTGTGCATCGATTATTCCTTTTCCT
GACCACAACCAGTCACCTCGTAATACATATCAGTCTGCTATGGGAAAGCA
AGCCATGGGAATTTATGTCACCAATTATCAGTTAAGGATGGACACTTTGG
CCTATGTTCTATACTACCCACAAAAGCCTCTAGTCACTACCCGTGCTATG
GAACATTTGCACTTCAGACAGTTACCAGCTGGCATTAATGCAATTGTTGC
TATCGCTTGTTATTCTGGATATAATCAAGAAGATTCAGTTATTATGAATC
AATCTTCCATAGATCGTGGGTTCTTCCGATCACTATTTTTCCGCTCTTAC
AGAGATGAGGAAAAGAAGATGGGTACACTTGTCAAAGAGGAATTTGGTCG
TCCAAATAGGGAAAATACTATGGGAATGCGTCATGGGTCATATGATAAAC
TAGATGATGATGGCCTTGCACCACCTGGAACAAGGGTCTCAGGGGAAGAT
GTCATTATTGGGAAGACATCTCCTATTCCACAGGATGACGCTCAAGGGCA
AGCTTCTAGATACTCGAAGCGTGATCATAGTACTTCTCTGCGTCACAGTG
AAAGTGGCATGGTAGATCAGGTTCTGTTAACAACAAATGCGGATGGTCTA
AGATTTGTCAAGGTTAGGATGCGATCTGTTCGCATACCACAAATTGGAGA
CAAGTTTAGCAGTAGGCATGGGCAAAAAGGAACTGTTGGGATGACTTACA
CTCAAGAGGATATGCCATGGACAATCGAAGGCATCACACCCGATATTATT
GTGAATCCACATGCTATTCCATCCCGTATGACTATTGGGCAGCTGATTGA
GTGCATTATGGGTAAAGTTGCGGCCCAGATGGGGAGGGAAGGCGATGCCA
CTCCATTCACCGATGTGACTGTGGATAACATCAGCAAAGCTCTTCATAGA
TGTAATTATCAAATGCGTGGATTTGAAACCATGTACAATGGTCACACTGG
AAGAAAACTGACTGCAATGATTTTCCTGGGTCCCACGTATTACCAAAGAC
TCAAGCACATGGTGGATGACAAAATACATTCTAGAGGACGTGGTCCTGTT
CAGATACTCACCCGGCAACCAGCAGAGGGGCGATCTCGTGATGGTGGTCT
CCGCTTTGGAGAAATGGAAAGGGATTGTATGATCGCACATGGAGCAGCTT
TCTTCCTTAAGGAAAGGCTGTTTGACCAGAGTGACGCATACAGAGTCCAT
GTATGCGAGAAATGTGGTCTCATCGCAATTGCTAACCTAAAGAAAAACTC
GTTCGAATGTAGGGGCTGCAAGAACAAGACTGACATTGTCCAAGTACACA
TACCCTATGCTTGTAAGCTTCTGTTCCAGGAGCTTATGGCAATGGCCATT
GCTCCCAGAATGCTTACCCATGATATGAAGACAGGGAAGGATCAGAAGAA
GCGCTGAATGTGTATCACATGAGATGTGTAACCGGAACTCTTGCTCCATT
GTTATATTCCTGGTTCACACGATATAATACCCCGTTGAGGAACTTCTTTG
TGGTCACTTGTTTTCTGATTTGGAGTTTGGTTCTTCACGAACAATGGACA
GGCCATTAGTCTTTTGATCCCTATCTGTGTTCGTGTTGTCTGAGGATCTG
TGCCAACAGATCGTTGAGTTAATTTTGTACATTAGGAATGTGCTGCAATG
TATTAATCTGTGTGAGTACAAAGACTTTGGGGGCACAAAGGTGCCATTTT
GGACACTTGGTGTAACTGTACGTTAATACTAATTGCTATGCCATTACAAT
TTCAGTTTTATT
>Sb01g013670_TCONS_00001636_CUFF.839.1
CGGAATTTGCCTCGCCTCTGCCCGGAACCAGGGCCGGCATTTGCTCGCGT
TGGTACGGTATCTCTGGCCATCCCGAGCTCCCTTCCCGTGACAGCGACAG
CAACTTCAACAAAACACCTCGCCGCCCTGAAATTCACCGCCCGATCGAGC
TCCTCATCAGTCATCACGAATCACCCTCGTGAACTCCTGCCCATAACCTC
CGGAATCTAACTCCTCAGTTCACGATTCGACCTCTTCGCCCTCGCCCCTC
GGATCGAGCTTTTCCCTCCACCGAATCGAGCTCTTCCACCATCCGAATCG
AGCTCATTGCCGCCGGATCGAGGTGTCTGCGGGACGAGCTCGAGCTTTGG
AGAAGGAAGAGGAAACGGGGGAGCAAGGCGACCAAACGGGTGGAGGGAAA
CACGCCAAACAGGCTTCCGCATTCGGTGTCCCCTCCTTGACAGGTGCCCG
AGTCCGAGCCCGCGCCCGCGCCGAGCTCCAGCCTCATTTCCACGGTCCAC
GCCGCCCACTCTTCCCTCTCCCAATCGTCGGCCTCCTCCTTGTCCGCCCA
CTCCTTCCTTCTTCCCACTCCACTGGCTTCGGATTGGAGTGCCCGACGTG
GAGCGGAGACCTACCCGAACAGGGGATCGATTCTTCTAGTGTTCTGAAGT
TACCTTGGAAAGCCTCTGCACCTCTGACGGGTCGTGTTGCATAAGCCATT
GTTGAGAGGAGATTTGGCCTAAGAATGGGGGCTCCAAAACAAAGGTGGAC
TTCTGAGGAAGAGGCTGCTCTTAGAGCTGGAATAGCAAGGCATGGAGTTG
GAAAATGGCGCACAATATTGAAAGATCCAGAATTTAGTTCCACTTTGTGC
TACCGCTCAAATGTTGACCTCAAGGACAAATGGCGAAACATGAATGTAAT
TGTCAGTACATCGAGTTCTCGTGACAAGGCGAAGACTGCAGTGAAGAGAG
CCCGAACTACTCCCAAGAATAACGAGCACACCATGGCAATCAGCAGAGTT
ACTTCTGATATTGATGATGAGATTGTTGACGAAAAGCATATAGCACCATT
GCCTAGTGAAGCAAAGAACACATCATATTCGAAGAAATCTCACTCAAGGC
TAGATAATATTATAATGGAGGCTATAAAGAATTTAAATGAGCCTACGGGG
TCACACAGAACTACTATTGCTAATTACATAGAGGAGCAATATTGGCCACC
TAGTGATTTTGATCACTTACTATCTGCAAAACTGAAGGACTTGTCCACCA
GTGGCAAATTGATAAAGGTGAATCGGAAGTACAGGATAGCACCTAGTTCA
CCCAATTCAGAGGGCCGAAGCCCCAAAATGCTGCTGTTGGAAGATGTGCA
AAGAGCGCCTGTCAAGATATGGAGCGATGATAGTAAAACCCTTACCAGAT
CTCAAGTTGATGCTGAATTGGCACGTATGTCAACAATGACTGCTGAGGAA
GCTTCAGTGGCTGCAGCTCATGCAGTTGCTGAAGCAGAGGCCATCATGGC
AGAAGCTGAAGCTGCAGCGAAAGAAGCAGAGGCTGCAGAAGCAGAAGCCC
AAGCTGCGCAAGCATTTGCTGAAGCAGCATTTTTGACATTGAAGAACAGA
AATGCTGCAAAACTGATGGCCTAAGGTTGATGCTACTCGGACTCTCGGGT
GTTCGGGGTGCCAGCTAGATTTGTATAACTGTACACGTCTACTGTTGTTA
CAGTTGCTCGGCTTAAAGCAGCTAGTAGATTTGTATAACTGTACAAAGTG
GGAGCCATGTGAAGCTCCGGCCTCCAGCCTCCAGCGCACCAGTAGCAGCA
TTAGCTGTTTGCTACAACGCCATTCAGAGAACTTAGTGGCATACCCTGGG
CCCTCCACTGTCGTGAACATGCTAAACTCTGTCAATGTCTAATGTTTCGC
TGACGGTTTGCAGGATTGCATTGTGCATCAACAGCCTTTGCATTGCTGCG
CTGCCTGCCAACAGTCGTACCGTTAATAGCTCTTTCAGTCACGTTAGTAG
CCGTGGCGTAATTTGTAACTTCAGTCATGTCATATGTGTTGACATGGGTC
TGTTTGGATCACCTTCTCTAAACCTTAGCTCCAAAAATTTTAGAACACTT
TAGTTTAGCTTTGAGCTCTGAAGCTCTAATGTGAGGTGGGCTAATGTTTA
AAGTTTTTTTTTGACAAGGGCTAATGTTTAAAGTTAACTTTAGGCTACTT
GTTTGGAGACTTAGCTCTAAAATTTATATAGAGG
>Sb01g013670_TCONS_00001637_PAC:1950979
CCGGCATTTGCTCGCGTTGGTACGGTATCTCTGGCCATCCCGAGCTCCCT
TCCCGTGACAGCGACAGCAACTTCAACAAAACACCTCGCCGCCCTGAAAT
TCACCGCCCGATCGAGCTCCTCATCAGTCATCACGAATCACCCTCGTGAA
CTCCTGCCCATAACCTCCGGAATCTAACTCCTCAGTTCACGATTCGACCT
CTTCGCCCTCGCCCCTCGGATCGAGCTTTTCCCTCCACCGAATCGAGCTC
TTCCACCATCCGAATCGAGCTCATTGCCGCCGGATCGAGGTGTCTGCGGG
ACGAGCTCGAGCTTTGGAGAAGGAAGAGGAAACGGGGGAGCAAGGCGACC
AAACGGGTGGAGGGAAACACGCCAAACAGGCTTCCGCATTCGGTGTCCCC
TCCTTGACAGGTGCCCGAGTCCGAGCCCGCGCCCGCGCCGAGCTCCAGCC
TCATTTCCACGGTCCACGCCGCCCACTCTTCCCTCTCCCAATCGTCGGCC
TCCTCCTTGTCCGCCCACTCCTTCCTTCTTCCCACTCCACTGGCTTCGGA
TTGGAGTGCCCGACGTGGAGCGGAGACCTACCCGAACAGGGGATCGATTC
TTCTAGTGGTGTTACAGCATGGTGTTTTTGACATAGCAATGGAATTTCTC
ATGTATCACTTCTGAAGTTACCTTGGAAAGCCTCTGCACCTCTGACGGGT
CGTGTTGCATAAGCCATTGTTGAGAGGAGATTTGGCCTAAGAATGGGGGC
TCCAAAACAAAGGTGGACTTCTGAGGAAGAGGCTGCTCTTAGAGCTGGAA
TAGCAAGGCATGGAGTTGGAAAATGGCGCACAATATTGAAAGATCCAGAA
TTTAGTTCCACTTTGTGCTACCGCTCAAATGTTGACCTCAAGGACAAATG
GCGAAACATGAATGTAATTGTCAGTACATCGAGTTCTCGTGACAAGGCGA
AGACTGCAGTGAAGAGAGCCCGAACTACTCCCAAGAATAACGAGCACACC
ATGGCAATCAGCAGAGTTACTTCTGATATTGATGATGAGATTGTTGACGA
AAAGCATATAGCACCATTGCCTAGTGAAGCAAAGAACACATCATATTCGA
AGAAATCTCACTCAAGGCTAGATAATATTATAATGGAGGCTATAAAGAAT
TTAAATGAGCCTACGGGGTCACACAGAACTACTATTGCTAATTACATAGA
GGAGCAATATTGGCCACCTAGTGATTTTGATCACTTACTATCTGCAAAAC
TGAAGGACTTGTCCACCAGTGGCAAATTGATAAAGGTGAATCGGAAGTAC
AGGATAGCACCTAGTTCACCCAATTCAGAGGGCCGAAGCCCCAAAATGCT
GCTGTTGGAAGATGTGCAAAGAGCGCCTGTCAAGATATGGAGCGATGATA
GTAAAACCCTTACCAGATCTCAAGTTGATGCTGAATTGGCACGTATGTCA
ACAATGACTGCTGAGGAAGCTTCAGTGGCTGCAGCTCATGCAGTTGCTGA
AGCAGAGGCCATCATGGCAGAAGCTGAAGCTGCAGCGAAAGAAGCAGAGG
CTGCAGAAGCAGAAGCCCAAGCTGCGCAAGCATTTGCTGAAGCAGCATTT
TTGACATTGAAGAACAGAAATGCTGCAAAACTGATGGCCTAAGGTTGATG
CTACTCGGACTCTCGGGTGTTCGGGGTGCCAGCTAGATTTGTATAACTGT
ACACGTCTACTGTTGTTACAGTTGCTCGGCTTAAAGCAGCTAGTAGATTT
GTATAACTGTACAAAGTGGGAGCCATGTGAAGCTCCGGCCTCCAGCCTCC
AGCGCACCAGTAGCAGCATTAGCTGTTTGCTACAACGCCATTCAGAGAAC
TTAGTGGCATACCCTGGGCCCTCCACTGTCGTGAACATGCTAAACTCTGT
CAATGTCTAATGTTTCGCTGACGGTTTGCAGGATTGCATTGTGCATCAAC
AGCCTTTGCATTGCTGCGCTGCCTGCCAACAGTCGTACCGTT
>Sb01g013720_TCONS_00001642_CUFF.834.1
CCCGGACCCCGGAGCGGAGGCCGGAGGGGGAATCCACAGCCGCGGTGCCG
CGTTGGGAGCAACAGGGACGGCGGAGGCGGTGAAGCCATGGAGAAGCCGC
TACCGGAGCCTGCCCCTTCGGCAGCCGCGGAGGAGGTGGCCGAGCGGTTC
AGGTCGCTCGTCGACCCCGATGACATCGCCTCCATCAGGCAGACGCAGCA
CCTCATGTCATACTGAGTATATGCTGCCATGCGAAAGGTCTGCATGTACG
GGAGCTTCCCCGCCTTATACTGGGGCGATTGCAAGATAGCAATGCAGTTC
TCACTCATTTCAATGACTACTCCGAACAATGCTTTGCAGAAGTGTCTAGT
GATTTTGCTAGTAAAACTCGCCTTCTCAGGTCCATGAAGGCTGATCTTGA
CCATATTTTCACAAAGCTAAGAGGGATGAAAGCTAGGTTAGCAGCCACTT
ATCCTGATGCTTTCCCTGATGGTGCAATGTCAAAGACGATGGACCAGAGA
CCGGACCTTGAAAGTCCTCTGGATTAGTTGGCCTAACATCAAAATTCGGC
ATATTAGTGACGAGATATGCAGGCATACCTAAGAGTTATTTAATAACTCT
GGAGTTGCAGAAATTTCTAGCTTTGAGTGACCTATGCTTCCGCTTATACA
GTTGTAACTCTGTGTATTAGAACTGGGCTTAATAGATCAGCATCTTTGTT
GTGTTGTAAATATTGCATCTTGGCAAATCAGGGTGTGTTTGGTTTGAGGA
ATGAGGTTAGTGGAATGGAATGAGTTGATCCATCACCACCTCATTTCTCA
CAAGCTAATAATTTAG
>Sb01g013720_TCONS_00001643_PAC:1950984
ATGGAGAAGCCGCTACCGGAGCCTGCCCCTTCGGCAGCCGCGGAGGAGGT
GGCCGAGCGGTTCAGGTCGCTCGTCGACCCCGATGACATCGCCTCCATCA
GGCAGACGCAGCACCTCATACTGGGGCGATTGCAAGATAGCAATGCAGTT
CTCACTCATTTCAATGACTACTCCGAACAATGCTTTGCAGAAGTGTCTAG
TGATTTTGCTAGTAAAACTCGCCTTCTCAGGTCCATGAAGGCTGATCTTG
ACCATATTTTCACAAAGCTAAGAGGGATGAAAGCTAGGTTAGCAGCCACT
TATCCTGATGCTTTCCCTGATGGTGCAATGTCAAAGACGATGGACCAGAG
ACCGGACCTTGAAAGTCCTCTGGATTAG
>Sb01g013730_TCONS_00001644_PAC:1950985
ACCTCTACTAGTCTACTGCAGCCGCTCTTCCCCACCATTGTCCCCTTCGC
TCAATCTCTCCACCCCTGCACTTCCTCCCGCCATTTCGCCCCCCGCTCGC
CAACCCAAACCCCCTCTGCTCCCAAACCCTAACCCTAGCCTGCCCCCGGC
GGATCGACGATGCCGAAGGCCGGAGGAGGGGCGGCGGACGAGGAGGAGTT
CCGCGCCGAGGTGGAGGAGCGCCTCATCAACGAGGAGTACAAGATCTGGA
AGAAGAACACTCCCTTCCTCTACGACCTCGTCATCACCCACGCGCTCGAA
TGGCCCTCCCTCACCGTGCAGTGGCTCCCCGACCGCACCGAACCCCCGGG
GAAGGACCACTCCGTCCAGAAGATGATCCTCGGCACGCACACATCCGACA
ACGAGCCCAACTACCTGATGCTCGCGCAGGTCCAGCTGCCCCTCGACGAC
GCCGAGGCCGACGCGCGCCACTACGACGATGAACACACCGACATCGGGGG
GTTCGGCGCCGCCTCCGGCAAGGTGCAAATTGTTCAGCAGATAAATCATG
ATGGAGAGGTCAATCGAGCTCGCTATATGCCCCAAAATTCATTTATAATT
GCTACCAAGACAGTTAGTGCAGAAGTATATGTCTTCGACTATAGCAAGCA
CCCATCTAAGCCTCCACTAGATGGTGCATGCAACCCTGATTTACGGCTGA
AGGGACATAATTCTGAAGGATATGGCTTGTCATGGAGTATTTTTAAAGAG
GGTCATTTGTTAAGTGGGTCTGATGATGCTCAAATTTGTTTGTGGGACAT
TAAAGCAAATAGTAAAAACAAAAGTCTTGATGCCCTGCAGATTTTTAAGC
ATCATGATGGTGTCGTTGAAGATGTTGCTTGGCACTTGAGGCATGAGTAT
TTATTTGGGTCAGTTGGTGATGATCATCATCTTTTGATTTGGGACCTGCG
GTCTCCCGCACCTACTAAGCCTGTTCAGTCAGTGGTGGCACACCAGGGCG
AGGTGAACTGCCTGGCTTTCAACCCGTTCAACGAATGGGTTGTTGCAACT
GGTTCTACTGACAAGACTGTCAAATTATTTGATCTTAGGAAGATTGATAC
TTCTCTGCACACCTTTCACAATCACAAAGAGGAAGTTTTTCAAGTTGGAT
GGAGTCCAAAGAATGAAACTATACTTGCATCCTGTTGTCTGGGCAGAAGA
CTCATGATCTGGGACCTAAGCAGGATTGACCAAGAACAAACACCAGAGGA
TGCAGAAGATGGCCCTCCAGAGCTCATGTTCATCCATGGAGGCCATACCA
GCAAGATCTCTGATTTCTCATGGAACCCCTGCGAGGACTGGGTGATTGCT
AGCGTCGCTGAAGACAACATCCTCCAGATATGGCAGATGGCTGAGAACAT
CTACCATGACGAAGATGATTTGCCAATAAGCGATGAGCCGGCAAAGACAT
CTTAAGCCCCACAATGCAAAAGGAATCTTAACTCCATCAACTGTTGGTGC
TCCTAGATCTGAACCCTGCTGGCCAGTGTTGGCCAAGAATCTTAACTGAG
TGCGTTGGCCAAGAATCTTAACTGAGTGCGTTGGCTGTAGGTTGCTTCCG
TGGTCGTAACTTTATGCTTGACGGGTTGGCTGTGTTTCTTCGACTGTCGG
TATGTTATTAGTCGAACCTTTTGAGCGTTATACATATGCCGATTGATTAG
ATCTGTTCGTCGCAGTTGTGTTTTGTAGTCCTGTTATATCTTATAAGCCG
GCCTGCTAATATTTGGTGTGCCGAGGGTTAGGAATGTCGACGTCTAGTGT
CAAGTTGGTTGAGATGATGCGAGATGTTTTTGTGGGCATGGCGTGCCAAG
TAGTAGAGGCCTGTTGATCACTGCTTGCAAGTATCTAAGGTCGCTCGCTT
GCCATTTGCATCGATGATCCTGGGGTCATGTGATC
>Sb01g013730_TCONS_00001645_CUFF.836.2
TTCTTGTCCTCTTCGCTCAATCTCTCTCTCACTTGCCCAAACCCCCTCCA
CTCCCAAACCCTAACCCTAGCCCGCGCCCCGGCAGACCGACGATGTCGAA
GGCCGGCGGGGCGGCGGACGGGGAGGAGTTCCGTGTCGAGGTGGAGAACC
GCCTCATCAACGAGGAGTACAAGATCTGGAAGAATACCACGCTCTTCCTC
TACGACCTCGTCGTCACCCACGCGCTCGAATGGCCCTCCCTCACCGTGCA
GTGGCTCCCCAACCGCACCGAGCCGCCGGGGAAGGACCATTCTGTCCAGA
ACATGATCCTCAGCACTTACACCTGCGACAATGAGCCCAACTACCTCATG
CTCGCGCAAGTCCAGCTTCCCCTCGACGACGACGACGACGCCGAGGCCGA
CGCGCGCCACTACGACGATGACCACACTGACATCAGGGGGTTAGGCTCTG
CCTCCAGCAAGGTGCAAATTGTTCAGCAGATAAATCATGATGGAGAGGTC
AATCGAGCTCGCTATATGCCCCAAAATTCATTTATAATTGCTACCAAGAC
AGTTAGTGCAGAAGTATATGTCTTCGACTATAGCAAGCACCCATCTAAGC
CTCCACTAGATGGTGCATGCAACCCTGATTTACGGCTGAAGGGACATAAT
TCTGAAGGATATGGCTTGTCATGGAGTATTTTTAAAGAGGGTCATTTGTT
AAGTGGGTCTGATGATGCTCAAATTTGTTTGTGGGACATTAAAGCAAATA
GTAAAAACAAAAGTCTTGATGCCCTGCAGATTTTTAAGCATCATGATGGT
GTCGTTGAAGATGTTGCTTGGCACTTGAGGCATGAGTATTTATTTGGGTC
AGTTGGTGATGATCATCATCTTTTGATTTGGGACCTGCGGTCTCCCGCAC
CTACTAAGCCTGTTCAGTCAGTGGTGGCACACCAGGGCGAGGTGAACTGC
CTGGCTTTCAACCCGTTCAACGAATGGGTTGTTGCAACTGGTTCTACTGA
CAAGACTGTCAAATTATTTGATCTTAGGAAGATTGATACTTCTCTGCACA
CCTTTCACAATCACAAAGAGGAAGTTTTTCAAGTTGGATGGAGTCCAAAG
AATGAAACTATACTTGCATCCTGTTGTCTGGGCAGAAGACTCATGATCTG
GGACCTAAGCAGGATTGACCAAGAACAAACACCAGAGGATGCAGAAGATG
GCCCTCCAGAGCTCATGTTCATCCATGGAGGCCATACCAGCAAGATCTCT
GATTTCTCATGGAACCCCTGCGAGGACTGGGTGATTGCTAGCGTCGCTGA
AGACAACATCCTCCAGATATGGCAGATGGCTGAGAACATCTACCATGACG
AAGATGATTTGCCAATAAGCGATGAGCCGGCAAAGACATCTTAAGCCCCA
CAATGCAAAAGGAATCTTAACTCCATCAACTGTTGGTGCTCCTAGATCTG
AACCCTGCTGGCCAGTGTTGGCCAAGAATCTTAACTGAGTGCGTTGGCCA
AGAATCTTAACTGAGTGCGTTGGCTGTAGGTTGCTTCCGTGGTCGTAACT
TTATGCTTGACGGGTTGGCTGTGTTTCTTCGACTGTCGGTATGTTATTAG
TCGAACCTTTTGAGCGTTATACATATGCCGATTGATTAGATCTGTTCGTC
GCAGTTGTGTTTTGTAGTCCTGTTATATCTTATAAGCCGGCCTGCTAATA
TTTGGTGTGCCGAGGGTTAGGAATGTCGACGTCTAGTGTCAAGTTGGTTG
AGATGATGCGAGATGTTTTTGTGGGCATGGCGTGCCAAGTAGTAGAGGCC
TGTTGATCACTGCTTGCAAGTATCTAAGGTCGCTCGCTTGCCATTTGCAT
CGATGATCCTGGGGTCATGTGATC
>Sb01g013820_TCONS_00001652_CUFF.847.1
CTGCACTGCACGCGCGGAGGAAAAGGCAACGAGAACGAAGAGGCGTCCCC
GCGACCCCATCCAAGCCGCGTGCGCCTGCGCGTGACAAACTGGTAAATAA
AAGCCGGTAACAAAATTTCCGTTGTGCTGCCTTCCCGACAAACGCAGAGC
GCCATCGAATCGTCTCGTCTCGTCCCCTCCCTCCCCTCCTCTTCCTCGCC
CAATCCCAGACAAATCCAATCCGAAATCATCTCCCCCCTCGCCTCGCCTC
GCCGAGGAAGAGCAGAGAGAAGCGACGCCGCGTTCCTTCCTCCCGCGTCG
AGCTCGATCTTCCCGGAGCCACCGCGGGAGGCGCAGACGTTGGGACAGCC
TCGCGCGCGCGTCCCACGCCGGTATGCAGAGCCAGATCGTGTGCCATGCT
TGCCGGACCGTTCTACTCTACCCGCGAGGCGCGTCCAGCGTCTGCTGCGC
CGTTTGCCAGGCCATCACCACCGTGCCGCCACCAGGACTGGAGATGGCTC
AGCTTATATGTGGTGGTTGTCGAACTTTGCTGATGTATACTCGCAGTGCA
GACACCGTAAGGTGTTCATGTTGCAACACAGTCAATCTTGTTAGACCAGG
TGTTATTGATTTCCCCCCTGCTCTTCCCTCTCTGAGCATTTTACATAACT
ACTTTCAGGCATTCATCCTCTCTTTACATAGAAGGGTTAACAATAAATTA
CTTTGTTTGACCATTGTCATTCACAATGAAACTGAGTAAATCTATGCATA
ACGCCATAGCTTTATGTAAATATATTATTGTAGTAAATTAAGTTATGATG
ATGATACCTTGACATAGTAATCAGGACATGTGGCACACTTGTTTCTTTCT
GGTAACTTGTTTTAGCATGACCTATAAACCAGGCATAGTTTAATGCTCCA
TTTAGTTGGGCAAGAGGACATTGAACAACAGCAGTGTGCTTTTTCAACCT
GTAATTGTGGGCTCTGTGTGTATCTTGTTCTGTTTTTCGGCAGCTTGCCC
TTTTTAAGCGGCTGGGGATGTTTTGTAGCCTGCTGAGGTGTTTCTGCCAT
TGAGGCAAAACTGTGTTTTCTTTCTTCCCTTTAATGCAAGGCAGAGCTCC
TGCCACTTTTCTTTCAAAAAAAACTTTAGTTGGATATGGAGCTTAGGTTG
CATGTCCATTTGTGTGGGTATCCCTTATGATGAGCAATTTCTCTTTTGTG
CAGTGAATAATATAGCTCATGTGAACTGCGGCCAGTGCCGGACAACTTTG
ATGTATCCGTATGGCGCACCTTCAGTAAAATGTGCCATATGCAATTATGT
CACGACTACCGGAGTAAATACTGTGGCACCCACTCCATCTGCGAGGCCAA
CATCAAATGAGTCTTCATATATTGGCTCATCTACTTCTGCTCCTAAATCT
CAACCTCAGAATGTAACTGTTGTTGTTGAGAACCCTATGACAGTTGACGA
CAAGGGAAAACTTGTCAGCAGCGTTGTAGTTGGAGTCACAGCTGGGAAAG
TGTGACTTTCTTGACACTTCGTACATTATTATTGTTTGTTCTATATACAA
AGTTGGAAATACCATGCAGCATCCAATGCTTGGTTGCTTGGATATCCTTG
GAGATACACCATGAAGTATTTTTATTAGGACCTTGCTGATGAAACAATGG
TCGGACACTGTGTATTGATTCTTTTGTGTGTATAATATGGGCTCTATTAG
ACTTCTGTAATCAGATAGTTGAGAGGAATTACAGCATAGTTTCATTATAC
GTGCGTTGTTACGCAATTTATTTGTTTGTTAGTTTGTGCTGTCTTGGTTG
TTCATAGTGTGTTACTGTTATACTTGTGTACGGTACTCATTTTAAAAGGG
AAAGCTGCAAAATGTTGGCAACGGTTGACTAGGATATGTGATGCGTCAGA
CAGCGATTGATGTGCGGTTACCTCAAGAAACCGAAGCTGCATTTGTCGAG
TTCGTTCCCTGATTTGAGCGGGACGAGTTCTGGAGCTATCCTGGTTTGAC
TTGGCTTTCTGCTGTTCGGCACCTCAGATCTATATCTCAGTTTAGATCTC
CGAAACTACTTTGGCACGGGTCTGGTTCTCAGAATTGAACCAGGAATGGG
AGAGTATTTTCATTTCGGGGCTATTTCGATGTAGGGTTTGTGTGATTCAC
TTCCAGAATTTGTCATGTCATGGCGAAGATTTAACAAGTTATATTTGGG
>Sb01g013820_TCONS_00001653_PAC:1950994
GAATCGTCTCGTCTCGTCCCCTCCCTCCCCTCCTCTTCCTCGCCCAATCC
CAGACAAATCCAATCCGAAATCATCTCCCCCCTCGCCTCGCCTCGCCGAG
GAAGAGCAGAGAGAAGCGACGCCGCGTTCCTTCCTCCCGCGTCGAGCTCG
ATCTTCCCGGAGCCACCGCGGGAGGCGCAGACGTTGGGACAGCCTCGCGC
GCGCGTCCCACGCCGGTATGCAGAGCCAGATCGTGTGCCATGCTTGCCGG
ACCGTTCTACTCTACCCGCGAGGCGCGTCCAGCGTCTGCTGCGCCGTTTG
CCAGGCCATCACCACCGTGCCGCCACCAGGACTGGAGATGGCTCAGCTTA
TATGTGGTGGTTGTCGAACTTTGCTGATGTATACTCGCAGTGCAGACACC
GTAAGGTGTTCATGTTGCAACACAGTCAATCTTGTTAGACCAGTGAATAA
TATAGCTCATGTGAACTGCGGCCAGTGCCGGACAACTTTGATGTATCCGT
ATGGCGCACCTTCAGTAAAATGTGCCATATGCAATTATGTCACGACTACC
GGAGTAAATACTGTGGCACCCACTCCATCTGCGAGGCCAACATCAAATGA
GTCTTCATATATTGGCTCATCTACTTCTGCTCCTAAATCTCAACCTCAGA
ATGTAACTGTTGTTGTTGAGAACCCTATGACAGTTGACGACAAGGGAAAA
CTTGTCAGCAGCGTTGTAGTTGGAGTCACAGCTGGGAAAGTGTGACTTTC
TTGACACTTCGTACATTATTATTGTTTGTTCTATATACAAAGTTGGAAAT
ACCATGCAGCATCCAATGCTTGGTTGCTTGGATATCCTTGGAGATACACC
ATGAAGTATTTTTATTAGGACCTTGCTGATGAAACAATGGTCGGACACTG
TGTATTGATTCTTTTGTGTGTATAATATGGGCTCTATTAGACTTCTGTAA
TCAGATAGTTGAGAGGAATTACAGCATAGTTTC
>Sb01g014090_TCONS_00001697_PAC:1951030
CTACCAAGCCAGCCCCTGTAAACAACCAAAGCCAAAAGAGGCGGCTTGCC
CGGCCTGCCCGTCGCCTTGGCCCTTGGTGCCGCGCGCCATGGCCGGCACC
AAGAGCAAATCGTCCACCAAGGCCGGCTCGCCGCTCCTCGGCAAGTACGA
GCTCGGCCACCTCCTCGGCCGGGGCAACTTCGCCAAGGTGCTGGACAAGC
CGGAGCTGTCCGCCACGGGCATGGCGGCGCGGCTCCTGCGCGAGGTCTCC
GCCATGCGGCGCCTGAGCCACCCCAACGTGCTCCGCCTCCACGAGGTGCT
GGCCACGCGGTCCAAGGTGTACCTCGTCATGGAGCTGGCCCCGGGCGGGG
ACCTACTGTCCCGCCTCGCCTCCCTGCCGTCGCGGAGGCTCCCCGAGCAC
GCGGCGCGGCGCGTGTTCCTGCAGCTGGCGTCGGCGCTCATCTACAGCCA
CGCGCGCGGGGTGTTCCACCGCGACGTGAAGCCGCAGAACGTGCTCCTGG
ACGCCGACGGCAACCTCAAGGTGTCCGACTTCGGCCTCGCCGCGCTCCCG
GACTCGCTCCGCGACGACGGCCACCTGCACACGGCGTGCGGCACCCCGGC
GTTCGCGGCGCCCGAGGTGCTCCGCCGCAAGGCCTACGACGGCGCCAAGG
CCGACGCGTGGTCCTGCGGCGTCATCCTCTTCGTCCTCCTCGCGGGCCAC
CTCCCCTTCGACGACGCCAACATCGCCGACATGTGCCGCAAGGCGCACCG
CCGGGAGTACACGGTGCCACGCTGGGTGTCGCAGCCGGCGCGCCGACTCG
TGGCGCGCCTGCTGGACCCGAACCCGGCGACGCGCCTCGCCGTCGCGGAG
CTGGCCAGCCACCCCTGGTTCAAGCGCTCGCTCAGCGTGGACTCCCAGCT
CGGGGGCCTGCTGGGCGGCCAGGCGGAGCGCGAGCTGGCGTTCCAGGCCC
CGCCGGCGCTCAACGCCTTCGACATCATCTCCATGTCCCCCGGGCTCGAC
CTGTCGGGGCTGTTCGGCGAGAGCAGGCGCAGCCGCGAGAAGCGGTTCAT
GACCACGGCGTCGCCCGAGCAGACGGTGGAGCGGCTCGGGCACGCCGGCG
CCAAGCTCGGCTACTTCATGGTGGGGAAGAAGGGAGTGGAGCGCCTGCCG
CTGGGCGGCCTGTCGGGTCTCGTGGCCATGTCCATGGAGATGTCGGAGGT
GTCGCACGAGCTGATGCTAGTGGAGCTGAGGCTGGAGGGCGGCGACGGCG
ACGAGGCCGATGCGTTCGGGTGGGAGGAGCTCCGGGTGGAGCTGGGCGAC
GTCGTGACAGCATGGCACGTGTGCGAAGAAGGTTGATTCGCTCGCAAGAG
GAGGAAATGCGATATCGAGAAGCAGGATCAGAATCCTTTCGTGTAGGAGA
TCGAGGGGAAGTGTATGTATAGTAGTACAGTAAAGTGCGTATCATGTACG
TAGAATTAGTTGGCTAGGACGCACTGAAGATGTGTGATGTTGTAACTAGA
TTGGTAGGTTCAATCAATCTAATATGTGATGTTTGGGAATTGGGATGATA
GTTGTTGTCAAATTAATTAGTACTAGACCTTGTTCAATTTATGTGTGATG
TTTGACAATTTCAGTCTCTACAGTCTAAACGGCACTC
>Sb01g014090_TCONS_00001696_PAC:1951029
CTACCAAGCCAGCCCCTGTAAACAACCAAAGCCAAAAGAGGCGGCTTGCC
CGGCCTGCCCGTCGCCTTGGCCCTTGGTGCCGCGCGCCATGGCCGGCACC
AAGAGCAAATCGTCCACCAAGGCCGGCTCGCCGCTCCTCGGCAAGTACGA
GCTCGGCCACCTCCTCGGCCGGGGCAACTTCGCCAAGGTATACCACGCGC
GCTGCCTCGCCGGTGGCGACCCCGTGGCCGTGAAGGTGCTGGACAAGCCG
GAGCTGTCCGCCACGGGCATGGCGGCGCGGCTCCTGCGCGAGGTCTCCGC
CATGCGGCGCCTGAGCCACCCCAACGTGCTCCGCCTCCACGAGGTGCTGG
CCACGCGGTCCAAGGTGTACCTCGTCATGGAGCTGGCCCCGGGCGGGGAC
CTACTGTCCCGCCTCGCCTCCCTGCCGTCGCGGAGGCTCCCCGAGCACGC
GGCGCGGCGCGTGTTCCTGCAGCTGGCGTCGGCGCTCATCTACAGCCACG
CGCGCGGGGTGTTCCACCGCGACGTGAAGCCGCAGAACGTGCTCCTGGAC
GCCGACGGCAACCTCAAGGTGTCCGACTTCGGCCTCGCCGCGCTCCCGGA
CTCGCTCCGCGACGACGGCCACCTGCACACGGCGTGCGGCACCCCGGCGT
TCGCGGCGCCCGAGGTGCTCCGCCGCAAGGCCTACGACGGCGCCAAGGCC
GACGCGTGGTCCTGCGGCGTCATCCTCTTCGTCCTCCTCGCGGGCCACCT
CCCCTTCGACGACGCCAACATCGCCGACATGTGCCGCAAGGCGCACCGCC
GGGAGTACACGGTGCCACGCTGGGTGTCGCAGCCGGCGCGCCGACTCGTG
GCGCGCCTGCTGGACCCGAACCCGGCGACGCGCCTCGCCGTCGCGGAGCT
GGCCAGCCACCCCTGGTTCAAGCGCTCGCTCAGCGTGGACTCCCAGCTCG
GGGGCCTGCTGGGCGGCCAGGCGGAGCGCGAGCTGGCGTTCCAGGCCCCG
CCGGCGCTCAACGCCTTCGACATCATCTCCATGTCCCCCGGGCTCGACCT
GTCGGGGCTGTTCGGCGAGAGCAGGCGCAGCCGCGAGAAGCGGTTCATGA
CCACGGCGTCGCCCGAGCAGACGGTGGAGCGGCTCGGGCACGCCGGCGCC
AAGCTCGGCTACTTCATGGTGGGGAAGAAGGGAGTGGAGCGCCTGCCGCT
GGGCGGCCTGTCGGGTCTCGTGGCCATGTCCATGGAGATGTCGGAGGTGT
CGCACGAGCTGATGCTAGTGGAGCTGAGGCTGGAGGGCGGCGACGGCGAC
GAGGCCGATGCGTTCGGGTGGGAGGAGCTCCGGGTGGAGCTGGGCGACGT
CGTGACAGCATGGCACGTGTGCGAAGAAGGTTGATTCGCTCGCAAGAGGA
GGAAATGCGATATCGAGAAGCAGGATCAGAATCCTTTCGTGTAGGAGATC
GAGGGGAAGTGTATGTATAGTAGTACAGTAAAGTGCGTATCATGTACGTA
GAATTAGTTGGCTAGGACGCACTGAAGATGTGTGATGTTGTAACTAGATT
GGTAGGTTCAATCAATCTAATATGTGATGTTTGGGAATTGGGATGATAGT
TGTTGTCAAATTAATTAGTACTAGACCTTGTTCAATTTATGTGTGATGTT
TGACAATTTCAGTCTCTACAGTCTAAACGGCACTC
>Sb01g014240_TCONS_00007598_CUFF.885.1
TGGGCCGGAGGCCCACTCGACTCCGAAAGACCAGCGCGTAAAAACGACCC
GAACCCCCTCTCCTTCTTCTCTGCAGCAACCGCATCGGATCCCTAGGGTT
TAAGCCGCACAGCCTCCACAGCTCGAAACCCTCGCCGCCGATCGGATTCG
GAGAAAGAGACGCGAAACAAGATGTTCCTCGGCGCGGTCCCGCGTCGCCC
GAGCAAGGAGGCTGCGTACAAGCAGCTGCGGTCGCACCTCGTCATCATGG
CCTCCTGCGCCGCCGTCATCCGCGCCGCGCCCTACATCCTCCACTTCCTC
ACCCGCGACGGCGATGTCCAGGAGCTCAAGCTCGAGCTCTAGGCCCCTCA
GTTCCCATGCCACCTCCAAAGGTTCTACAAAGGCAATCGTCATTTGAGAC
TACTGCAAAGTAATATGAAGTCAGCGACCCCAGTGCTACTTAAGTTTCTT
TGTTCTTTCAAATTTAGTGACAATGGTGTAGTAACTGGCTTGTGACTGTG
ACCAGTATTGCATTTTGCCTATCTGTATGGTCTAGACTTGTCTGCATTGG
TGGATCTGCAGAGATGTCATCGCTGGTATCACAGTTGAAGTTGGCCAGCA
TAAATCACAGCTCTAGAGCCTTGAACTCGGTTTGTTTATTTATATGTGCA
AGTGCTTCG
>Sb01g014240_TCONS_00007599_PAC:1951047
GCAGCAACCGCATCGGATCCCTAGGGTTTAAGCCGCACAGCCTCCACAGC
TCGAAACCCTCGCCGCCGATCGGATTCGGAGAAAGAGACGCGAAACAAGA
TGTTCCTCGGCGCGGTCCCGCGTCGCCCGAGCAAGGAGGCTGCGTACAAG
CAGCTGCGGTCGCACCTCGTCATCATGGCCTCCTGCGCCGCCGTCATCCG
CGCCGCGCCCTACATCCTCCACTTCCTCACCCGCGACGGCGATGTCCAGG
AGCTCAAGCTCGAGCTCTAGGCCCCTCAGTTCCCATGCCACCTCCAAAGG
TTCTACAAAGGCAATCGTCATTTGAGACTACTGCAAAGTAATATGAAGTC
AGCGACCCCAGTGCTACTTAAGTTTCTTTGTTCTTTCAAATTTAGTGACA
ATGGTGTAGTAACTGGCTTGTGACTGTGACCAGTATTGCATTTTGCCTAT
CTGTATGGTCTAGACTTGTCTGCATTGGTGGATCTGCAGAGATGTTATCA
TTCAACCATTCTCTGAGCTCAGTTGCCATGTGTAGGACTTGTTTCGGCTT
GAATTTGTTATGTGTCTGAGCTATTCTT
>Sb01g015060_TCONS_00001814_CUFF.949.1
TTCTTGTCGAGCAATAAAGACTGTATACAATACGCCAGTCCGGATCTTCC
GGCTCCTCCGTCCAGCGAGCAGAGAAGCCAAAAACCCCAAGCCGGACGCC
TCCCGTCTCCCTGTCCGGGCGCACCAGCCTACCTCGCCGCCGGAGACATG
AACCAGCCCGTGCAGAAGAACACCCTCTACGTCGGTGGGCTGGCGGAGGA
GGTGGACGAGAAGATCCTGCACGCCGCGTTCGTGCCCTTCGGCGAGGTCA
AGGACGTCAAGACGCCGCTGGACCAGTCCACGCAGAAGCACCGCTCCTTC
GGCTTCGTCACCTTCCTTGAGCGCGAGGACGCCGCCGCTGCCATGGACAA
CATGGACGGCGCCGAGCTCTTCGGCCGCGTGCTCACCGTCAACTACGCCT
TCCCCGAGCGCATCAAGGGAGGGGAGCAGGGATGGGCTGCCCAGCCAATT
TGGGCCGATGCGGACACTTGGTTTGAGAGGCAGCAGCAGGAAGAGGAGAT
GCAGCGGCTGCAGGCAGAGCACCGTGCAGCAATGCAGGCAGCAGAGAAGC
TGCACAGGGAGAAACTGGCTGCCGAAAGGGAGGGCGAGAAAGAAGAAGAG
ACAGCAGATCCCATGGCTGCTGCAGAGGCTCAGGCTGTGAAACAAAGTTC
TTAAGAACCGGGATATCAATTTCATAACATATGTGCTACATTGGTGCCCC
TTTGCCAAATACATGTTTCTCAGCAGCGTGGCTACAATATGACTAACGAA
TCTTAATCAAGCAGAGCTTTACTAAAATGCTGTGGTTCCCTATGCCTACA
TGTTGCATTGTCCAAGGACTTTGCAA
>Sb01g015060_TCONS_00001815_PAC:1951147
GAGAAGCCAAAAACCCCAAGCCGGACGCCTCCCGTCTCCCTGTCCGGGCG
CACCAGCCTACCTCGCCGCCGGAGACATGAACCAGCCCGTGCAGAAGAAC
ACCCTCTACGTCGGTGGGCTGGCGGAGGAGGTGGACGAGAAGATCCTGCA
CGCCGCGTTCGTGCCCTTCGGCGAGGTCAAGGACGTCAAGACGCCGCTGG
ACCAGTCCACGCAGAAGCACCGCTCCTTCGGCTTCGTCACCTTCCTTGAG
CGCGAGGACGCCGCCGCTGCCATGGACAACATGGACGGCGCCGAGCTCTT
CGGCCGCGTGCTCACCGTCAACTACGCCTTCCCCGAGCGCATCAAGGGAG
GGGAGCAGGGATGGGCTGCCCAGCCAATTTGGGCCGATGCGGACACTTGG
TTTGAGAGGCAGCAGCAGGAAGAGGAGATGCAGCGGCTGCAGGCAGAGCA
CCGTGCAGCAATGCAGGCAGCAGAGAAGCTGCACAGGGAGAAACTGGCTG
CCGAAAGGGAGGGCGAGAAAGAAGAAGAGACAGCAGATCCCATGGCTGCT
GCAGAGGCTCAGGCTGTGAAACAAAGTTCTTAAGAACCGGGATATCAATT
TCATAACATATGTGCTACATTGGTGCCCCTTTGCCAAATACATGTTTCTC
AGCAGCGTGGCTACAATATGACTAACGAATCTTGTGAGTGCTGTTTGCTT
AGCTGAAAGAATCCTATTTCTCACTTGGATCTGGGATTTTTATGGATCTG
TCTCTTTTTTTTTTTCATGTTGAGGTTGCAGAATCAAGCAGAGCTTTACT
AAAATGCTGTGGTTCCCTATGCCTACATGTTGCATTGTCCAAGGACTTTG
CAA
>Sb01g015240_TCONS_00001837_PAC:1951168
GGAACCACGAACACACTCGCCTCCTCTCTCCGCCGCCGCCACCGTCGCCT
CGCGGCCGCCCCCGGCTCCGCTCCTCCGCTCGTTGGTGAAGGTTTCTTGA
AGTTGAGAAGATGGTGCTGAAGACCGAACTTTGCCGCTTCAGCGGCCAGA
AGATTTATCCTGGGAAGGGCATCCGATTTATTCGCGCTGATTCTCAGGTT
TTCCTTTTTGCCAACTCGAAATGCAAGCGCTACTTCCACAACCGTCTGAA
GCCTGCAAAGCTTACCTGGACAGCAATGTACAGGAAGCAGCACAAGAAGG
ATATCCATGCTGAAGCTGTGAAGAAGAGGCGCCGCACCACCAAGAAGCCA
TACTCCAGGTCAATTGTGGGTGCCTCCCTGGAAGTGATCCAGAAGAAGAG
AGCTGAGAAGCCCGAGGTGCGCGATGCTGCTAGGGAAGCTGCTCTTCGCG
AGATCAAGGAGCGCATCAAGAAGACCAAGGATGAGAAGAAGGCAAAGAAG
GCGGAGGTGACCAAGTCCCAGAAGTCGCAGTCGAAGGGCGCGGTTCAGAA
GGGTTCCAAGGGCCCCAAGCTGGGCGGCGGCGGCGGCAAGCGCTGAAAGA
ACTGAAGATGTCATTTGCTGCTGACCTTGCAATCGCTCCTCATTAGCCTA
CCTACCTTGTTTCTCCAGAGCCAGTTTTGTAGTACCTGTACCTGGGTTAA
ATTTGCAGTTCCTTTCACCGTTGCTTTGTGGGTGTTAAATACCGTGACGA
GAAAATGGATTTATCTTTGTGTTGCAAAAAATGATGGTCGTTCATGTGCT
TTCCTCGTCTGTCGATGAATGCTTGATTTGGCTTCAAAGATTTCTTTGGC
TTGGCTGGTA
>Sb01g015240_TCONS_00001836_PAC:1951167
GGAACCACGAACACACTCGCCTCCTCTCTCCGCCGCCGCCACCGTCGCCT
CGCGGCCGCCCCCGGCTCCGCTCCTCCGCTCGGTAGTTGGTGAAGGTTTC
TTGAAGTTGAGAAGATGGTGCTGAAGACCGAACTTTGCCGCTTCAGCGGC
CAGAAGATTTATCCTGGGAAGGGCATCCGATTTATTCGCGCTGATTCTCA
GGTTTTCCTTTTTGCCAACTCGAAATGCAAGCGCTACTTCCACAACCGTC
TGAAGCCTGCAAAGCTTACCTGGACAGCAATGTACAGGAAGCAGCACAAG
AAGGATATCCATGCTGAAGCTGTGAAGAAGAGGCGCCGCACCACCAAGAA
GCCATACTCCAGGTCAATTGTGGGTGCCTCCCTGGAAGTGATCCAGAAGA
AGAGAGCTGAGAAGCCCGAGGTGCGCGATGCTGCTAGGGAAGCTGCTCTT
CGCGAGATCAAGGAGCGCATCAAGAAGACCAAGGATGAGAAGAAGGCAAA
GAAGGCGGAGGTGACCAAGTCCCAGAAGTCGCAGTCGAAGGGCGCGGTTC
AGAAGGGTTCCAAGGGCCCCAAGCTGGGCGGCGGCGGCGGCAAGCGCTGA
AAGAACTGAAGATGTCATTTGCTGCTGACCTTGCAATCGCTCCTCATTAG
CCTACCTACCTTGTTTCTCCAGAGCCAGTTTTGTAGTACCTGTACCTGGG
TTAAATTTGCAGTTCCTTTCACCGTTGCTTTGTGGGTGTTAAATACCGTG
ACGAGAAAATGGATTTATCTTTGTGTTGCAAAAAATGATGGTCGTTCATG
TGCTTTCCTCGTCTGTCGATGAATGCTTGATTTGGCTTCAAAGATTTCTT
TGGCTTGGCTGGTA
>Sb01g015580_TCONS_00007780_PAC:1951207
ATCCAGTCCAGACCCTCCCTGTCGTTGCCACTTCCCCACCACACACGTCC
ACCCTCCCAGACACCCCCATCCGCCGGCCGGATCATCCTTATATACGCCG
GCGGCCTAGCTAACACGGCCACCCGGAACTATCTATCTCCTCGTCGGCGG
TCAGTTGAGCTACAAAACTTGGCAACAAGCTTAGCTAGCTAGTTGCAAGC
AGCAGCGCCAATCAATCGATCGATCAAGGACGACGACGGCGGCGAACGGA
TCGATGGCCACGCTCTCCTCCTGCAGCCGCCTGAGCAGCGGCACCGGCGC
CGCGGCTATCCACCACCGGCAGCCGACCCGTGCGGGTGTCGTCGTCGTCA
CCAGCCGGCGGAGCTCCTCCGCCAGCGTCCGCGCCGCCGCCGCCGCCACG
GCGGCGCCGGCTGCCGTAGAGCAGCAGGACAAGGGGGTGTCGCTGCCGAC
GTGGGCGGAGTTCGAGCTCGGGCGGGCGCCGGTGTTCTGGAAGACCGCCA
ACGGCCTGCCGCCCTCGCCGGGCGAAGGGCTGACCCTGTTCTACAACCCG
GCGGCGACGAAGATGGCCCCGAACGACGTGTTCGGCGTGGCGTTCAGCGG
CGGCTTCAACCAGCCCATCATGTGCGGCGGCGAGCCGAGGCAGATGACGC
TGCAGGTCCGGGGCAAAGCCGACCCGCCCATCTACACCATCAGGATACGC
GTGCCGCAGCACGCCATAAGCTTGATCTTCTCCTTCACCAACGGGGCCGA
GTGGGACGGGCCGTACACGCTCAAGTTCAGGGTCCCAAAGCCATGGCAGA
ACAAGCCGCTGAGCTTCTTCAACGAGGGCCTGGCGGACGAGCTCAACATG
GAGGGCGCCTGCGACCGGGCCATCTACCCGGACGAGAACATCGCCATCAC
CAGCTGCGCCATGGACGGCTACCTCGAGGAAGGGGGGGATCGGTGCAAGC
TGGACATCGTGAGCGGGTGCATGGACCCCGGCTCCGACATGTTCGACCCG
CTGGCCACCGTCGACGACGGCTCCTGCCCCCTCGAGTCTGATTCCGAGGA
ATGAAGCCATGAAGGAGCTTCAGTTCAATCCTAGGACACAAATGTCTGTG
ATTCATACAGTTTATCAGCATGCAAATGTCTGTGATGTTTGTCATCATGT
GATACATCAAGCATATTATACGTGTATATGTATTTAACCAGACTACCAGA
GTAAACAAAAAAAAAACGCATTGCTGAGCAAGATGATCTCATACTTGCAC
TAGTGGAGTTGTGGATACTTGGTATCAATCTTTGCAAACTCTGATACAAA
CCAGTCTAAACAGAGCAAAATGTAAGGCCAAATATGCCATGATCTGATCT
GCATACTTCCTGCTCAGCTACGCTGTGAACTACCCTTCTGAATTTGTTCC
TCATACAAGGGCTTGTTTAGCACAACTCAACTTTATTAATAAAATTATTT
TTTTT
>Sb01g015580_TCONS_00007781_CUFF.988.2
GCGGCTAAAAGGAGAGAAAAAAAAATATCAAGCAGCCCACCAACACCAAG
CCAACTCGCGCTTGTACCAGTGAGCAGTGGCATGTGGCATCATCCAGTCC
AGACCCTCCCTGTCGTTGCCACTTCCCCACCACACACGTCCACCCTCCCA
GACACCCCCATCCGCCGGCCGGATCATCCTTATATACGCCGGCGGCCTAG
CTAACACGGCCACCCGGAACTATCTATCTCCTCGTCGGCGGTCAGTTGAG
CTACAAAACTTGGCAACAAGCTTAGCTAGCTAGTTGCAAGCAGCAGCGCC
AATCAATCGATCGATCAAGGACGACGACGGCGGCGAACGGATCGATGGCC
ACGCTCTCCTCCTGCAGCCGCCTGAGCAGCGGCACCGGCGCCGCGGCTAT
CCACCACCGGCAGCCGACCCGTGCGGGTGTCGTCGTCGTCACCAGCCGGC
GGAGCTCCTCCGCCAGCGTCCGCGCCGCCGCCGCCGCCACGGCGGCGCCG
GCTGCCGTAGAGCAGCAGGACAAGGGCAAGCAGGGTGTCGCTGCCGACGT
GGGCGGAGTTCGAGCTCGGGCGGGCGCCGGTGTTCTGGAAGACCGCCAAC
GGCCTGCCGCCCTCGCCGGGCGAAGGGCTGACCCTGTTCTACAACCCGGC
GGCGACGAAGATGGCCCCGAACGACGTGTTCGGCGTGGCGTTCAGCGGCG
GCTTCAACCAGCCCATCATGTGCGGCGGCGAGCCGAGGCAGATGACGCTG
CAGGTCCGGGGCAAAGCCGACCCGCCCATCTACACCATCAGGATACGCGT
GCCGCAGCACGCCATAAGCTTGATCTTCTCCTTCACCAACGGGGCCGAGT
GGGACGGGCCGTACACGCTCAAGTTCAGGGTCCCAAAGCCATGGCAGAAC
AAGCCGCTGAGCTTCTTCAACGAGGGCCTGGCGGACGAGCTCAACATGGA
GGGCGCCTGCGACCGGGCCATCTACCCGGACGAGAACATCGCCATCACCA
GCTGCGCCATGGACGGCTACCTCGAGGAAGGGGGGGATCGGTGCAAGCTG
GACATCGTGAGCGGGTGCATGGACCCCGGCTCCGACATGTTCGACCCGCT
GGCCACCGTCGACGACGGCTCCTGCCCCCTCGAGTCTGATTCCGAGGAAT
GAAGCCATGAAGGAGCTTCAGTTCAATCCTAGGACACAAATGTCTGTGAT
TCATACAGTTTATCAGCATGCAAATGTCTGTGATGTTTGTCATCATGTGA
TACATCAAGCATATTATACGTGTATATGTATTTAACCAGACTACCAGAGT
AAACAAAAAAAAAACGCATTGCTGAGCAAGATGATCTCATACTTGCACTA
GTGGAGTTGTGGATACTTGGTATCAATCTTTGCAAACTCTGATACAAACC
AGTCTAAACAGAGCAAAATGTAAGGCCAAATATGCCATGATCTGATCTGC
ATACTTCCTGCTCAGCTACGCTGTGAACTACCCTTCTGAATTTGTTCCTC
ATACAAGGGCTTGTTTAGCACAACTCAACTTTATTAATAAAATTATTTTT
TTT
>Sb01g015740_TCONS_00001905_CUFF.1005.1
CGGGGATGGGTGACAAATCCACGCGGAGTCCGCTAAATTTTTCGTCAGCC
CCCTGCCCCCGTTCTAGACGCCATGGACGATGCGGCGGTAGTCAGGCACG
GCTGCTTCTAGTCCGTCTGCGATTTCTACGCGTTGGGGGGAGTCCGTACA
CGTACGCAAGGAGCAGAGGTCCAACCGGGCTGCTGCTTCTTCTTCTTCTT
GTGCTGCCCACCTTGCCCCCGAGTGCCCCTGTCCTGGTCCTCCTCTCTCT
CCCTGCTGACCTCGGAGCGGAGCGGAGCATAGCGAGGAGCCGCCAGGAGG
GAAGGATCCATGGCGGGGAGATCGAAGTACGACAACCCCTTCGAGGAGGG
CGGCGCCGACGAGGTCAACCCTTTCGCGGACCAAGCTAAAAGAGGAGGAT
CAAGTGCTCAGTCCAGCTATTCTGGTGGCGCGTTCTACACGACGTCACAA
CGCCCTTCTGCTCCTCCTAGCACACGCCTTTCGCCTCTTCCTCCTGAACC
TGCTGACTTCTACAATGACTTTGCTACCCCAGTGGATATCCCCATGGACA
CAAACAAGGACATGAAGACAAGGGAGAAGGAGCTTCTGGCCAAGGAGGCC
GAGTTGAACAGGCGTGAGAAGGAAATAAAAAGGCGAGAAGATGCTGCAGC
ACGAGCTGGCATTGTATTGGAAGAGAAAAATTGGCCACCATTTTTCCCCA
TCATTCATAATGATATTGGCAACGAGATACCTGTTCATCTGCAAAGAACA
CTGTATGTCGCATTTGCATCACTCTTAGGGTTGGTCTTGTGCCTGTTTTG
GAACATAATCTGTGTTACCGCTGCCTGGGCAAAAGGGTCAGGTCCTAAGA
TATGGTTTCTTGCAATTATATACTTCATTCTTGGATGCCCCGGTGCCTAC
TACCTTTGGTACCGGCCACTATACCGTGCAATGAGGAATGAGAGTGCTCT
TAAATTTGGATGGTTTTTCCTCTTCTACTTGGTTCATATCGCCTTCTGCG
TGTATGCAGCTGTTTCTCCTTCAATTCTCTTTGTGGGGAAATCATTAACC
GGGATTCTTCCAGCAATCAGCTTGATAGGCGACAGTGTCATTGTTGGGAT
CTTCTACTTCATTGGCTTTGGATTATTCTGCTTGGAGTCTTTGTTAAGCA
TGTGGGTCATTCAGCGTGTTTACCTGTACTTCCGAGGAAGCGGGAAAGAA
GCAGAGATGAGGCGGGAAGCAGCACGTGGTGCAGCGAGGGCAGCATTTTG
ATGAACCATATATATAATCACAACATATATACTGTTCATAGTTTGAAATG
TATACTGTTCATAGTTTGGAGTGTTCGTAGAACAGACATATGTAGTGTAG
GGTTGGGGTACTGTAAATCTTCAGAATTTTTCTTACCACAGTGTTTTGAG
CCCTTCAGATTGATGAATTATGTCAATATGACAGTATTAGTATGGAGTAT
ATAAACTATTTGTTCCATATGTGCAATTTTGTGTCCCACCT
>Sb01g015740_TCONS_00001906_PAC:1951225
GCAAGGAGCAGAGGTCCAACCGGGCTGCTGCTTCTTCTTCTTCTTGTGCT
GCCCACCTTGCCCCCGAGTGCCCCTGTCCTGGTCCTCCTCTCTCTCCCTG
CTGACCTCGGAGCGGAGCGGAGCATAGCGAGGAGCCGCCAGGAGGGAAGG
ATCCATGGCGGGGAGATCGAAGTACGACAACCCCTTCGAGGAGGGCGGCG
CCGACGAGGTCAACCCTTTCGCGGACCAAGCTAAAAGAGGAGGATCAAGT
GCTCAGTCCAGCTATTCTGGTGGCGCGTTCTACACGACGCAGTCACAACG
CCCTTCTGCTCCTCCTAGCACACGCCTTTCGCCTCTTCCTCCTGAACCTG
CTGACTTCTACAATGACTTTGCTACCCCAGTGGATATCCCCATGGACACA
AACAAGGACATGAAGACAAGGGAGAAGGAGCTTCTGGCCAAGGAGGCCGA
GTTGAACAGGCGTGAGAAGGAAATAAAAAGGCGAGAAGATGCTGCAGCAC
GAGCTGGCATTGTATTGGAAGAGAAAAATTGGCCACCATTTTTCCCCATC
ATTCATAATGATATTGGCAACGAGATACCTGTTCATCTGCAAAGAACACT
GTATGTCGCATTTGCATCACTCTTAGGGTTGGTCTTGTGCCTGTTTTGGA
ACATAATCTGTGTTACCGCTGCCTGGGCAAAAGGGTCAGGTCCTAAGATA
TGGTTTCTTGCAATTATATACTTCATTCTTGGATGCCCCGGTGCCTACTA
CCTTTGGTACCGGCCACTATACCGTGCAATGAGGAATGAGAGTGCTCTTA
AATTTGGATGGTTTTTCCTCTTCTACTTGGTTCATATCGCCTTCTGCGTG
TATGCAGCTGTTTCTCCTTCAATTCTCTTTGTGGGGAAATCATTAACCGG
GATTCTTCCAGCAATCAGCTTGATAGGCGACAGTGTCATTGTTGGGATCT
TCTACTTCATTGGCTTTGGATTATTCTGCTTGGAGTCTTTGTTAAGCATG
TGGGTCATTCAGCGTGTTTACCTGTACTTCCGAGGAAGCGGGAAAGAAGC
AGAGATGAGGCGGGAAGCAGCACGTGGTGCAGCGAGGGCAGCATTTTGAT
GAACCATATATATAATCACAACATATATACTGTTCATAGTTTGAAATGTA
TACTGTTCATAGTTTGGAGTGTTCGTAGAACAGACATATGTAGTGTAGGG
TTGGGGTACTGTAAATCTTCAGAATTTTTCTTACCACAGTGTTTTGAGCC
CTTCAGATTGATGAATTATGTCAATATGACAGTATTAGTATGGAGTATAT
AAACTATTTGTTC
>Sb01g015800_TCONS_00007795_CUFF.1000.1
GAAAGGGGGAGACAGAACGGCGATGGAGTCGTCGCCGGCTTGACGGCTTT
CCTACCGCTGCTGCTGGGCTTTCCCCCAAAACATTAGAGCAGCCCATTTT
GTATTATTGGGCCGAAAGATGGGCCCCCGTCGTTCAGGCTCGGCCCCCTC
TGGATTCTGTCCAGCTCGGACTCGGGAATCGCGATTCCAGAGGCGGCGGC
GGCGACGGCGGCGGGACTCTAGAGACTTCCTTCCGAGTTCATCTTCCTCC
TCCGTCCCCTTGAGCCTTTCGCCCTTGTCGTTGCGCACCACAGGCAACTC
GACCGCTCGCGGTGAATCGAAGCATGGAAGGAGGGGGTAGCAACGCGCCC
[truncated: 4,495,308 more chars]
